# Supplementary material for: Fusarium pseudonygamai Promotes Blastospore Transformation in Ophiocordyceps sinensis: Insights into Microbial Interaction and Key Mechanisms
Source: J Fungi (Basel). 2025 Oct 18;11(10):746. doi: 10.3390/jof11100746 (PMC12565527; doi:10.3390/jof11100746)
Supplement: Supplementary file 1 [file jof-11-00746-s001.zip]

Archive with 5 entries (5 files):
- Supplementary figures and table S1.pdf
- Supplementary file S1-DEGs-FCK4-vs-FT4 at day 4.xls
- Supplementary file S2-GO enrichment FCK4-vs-FT4 at day 4.Gsea.xls
- Supplementary file S3-DEGs-FCK8-vs-FT8 at day 8.xls
- Supplementary file S4-GO enrichment FCK8-vs-FT8 at day 8.Gsea.xls
