# Supplementary material for: Fusarium pseudonygamai Promotes Blastospore Transformation in Ophiocordyceps sinensis: Insights into Microbial Interaction and Key Mechanisms
Source: J Fungi (Basel). 2025 Oct 18;11(10):746. doi: 10.3390/jof11100746 (PMC12565527; doi:10.3390/jof11100746)
Supplement: Supplementary file 1 [file jof-11-00746-s001.zip › Supplementary file S1-DEGs-FCK4-vs-FT4 at day 4.xls]

				Differentially expressed genes (DEGs) in Ophiocordyceps sinensis following treatment with Fusarium pseudonygamai supernatant at day 4.
Gene id	FCK4-1_count	FCK4-2_count	FCK4-3_count	FT4-1_count	FT4-2_count	FT4-3_count	FCK4-1_tpm	FCK4-2_tpm	FCK4-3_tpm	FT4-1_tpm	FT4-2_tpm	FT4-3_tpm	FCK4_mean	FT4_mean	log2(fc)	Fold change value	PValue	FDR	Symbol	Description	KEGG_A_class	KEGG_B_class	Pathway	K_ID	GO Component	GO Function	GO Process
evm.TU.Contig31.337	2336	2613	1763	526	830	739	91.043	103.257	79.288	26.67	37.098	32.431	91.196	32.06633333	-1.507911151	0.351619954	6.20E-14	5.97E-10	--	KAF4506911.1 taxid=72228 hypothetical protein G6O67_006944 [Ophiocordyceps sinensis]	-	-	-	-	-	GO:0008270//zinc ion binding	-
evm.TU.Contig24.8	453	569	358	110	124	111	16.786	21.378	15.308	5.303	5.27	4.632	17.824	5.068333333	-1.814237822	0.284354429	1.34E-12	6.45E-09	gefY	KAF4507080.1 taxid=72228 hypothetical protein G6O67_005755 [Ophiocordyceps sinensis]	-	-	-	-	GO:0000131//incipient cellular bud site;GO:0005575//cellular_component;GO:0005622//intracellular anatomical structure;GO:0005737//cytoplasm;GO:0005933//cellular bud;GO:0005935//cellular bud neck;GO:0005938//cell cortex;GO:0030427//site of polarized growth;GO:0071944//cell periphery;GO:0099568//cytoplasmic region	GO:0003674//molecular_function;GO:0005085//guanyl-nucleotide exchange factor activity;GO:0005488//binding;GO:0005515//protein binding;GO:0019899//enzyme binding;GO:0031267//small GTPase binding;GO:0051020//GTPase binding;GO:0098772//molecular function regulator	GO:0000003//reproduction;GO:0000278//mitotic cell cycle;GO:0000281//mitotic cytokinesis;GO:0000282//cellular bud site selection;GO:0000910//cytokinesis;GO:0007049//cell cycle;GO:0007114//cell budding;GO:0007120//axial cellular bud site selection;GO:0007121//bipolar cellular bud site selection;GO:0007154//cell communication;GO:0007163//establishment or maintenance of cell polarity;GO:0007165//sign…
MSTRG.13059	1161	1603	956	324	496	369	105.636	140.73	97.617	35.933	50.877	37.152	114.661	41.32066667	-1.472439331	0.36037246	4.12E-11	1.32E-07	--	KAF4511047.1 taxid=72228 hypothetical protein G6O67_002883 [Ophiocordyceps sinensis]	-	-	-	-	GO:0016020//membrane;GO:0030127//COPII vesicle coat	GO:0005515//protein binding;GO:0008270//zinc ion binding	GO:0006886//intracellular protein transport;GO:0006888//endoplasmic reticulum to Golgi vesicle-mediated transport
evm.TU.Contig22.647	615	754	469	186	193	205	37.126	46.151	32.67	14.608	13.362	13.935	38.649	13.96833333	-1.468271194	0.361415129	1.15E-10	2.76E-07	adv-1	KAF4505153.1 taxid=72228 hypothetical protein G6O67_007131 [Ophiocordyceps sinensis]	-	-	-	-	GO:0000118//histone deacetylase complex;GO:0000228//nuclear chromosome;GO:0000785//chromatin;GO:0005575//cellular_component;GO:0005622//intracellular anatomical structure;GO:0005634//nucleus;GO:0005654//nucleoplasm;GO:0005694//chromosome;GO:0031974//membrane-enclosed lumen;GO:0031981//nuclear lumen;GO:0032991//protein-containing complex;GO:0033698//Rpd3L complex;GO:0043226//organelle;GO:0043227//…	GO:0000976//transcription cis-regulatory region binding;GO:0000977//RNA polymerase II transcription regulatory region sequence-specific DNA binding;GO:0000978//RNA polymerase II cis-regulatory region sequence-specific DNA binding;GO:0000981//DNA-binding transcription factor activity, RNA polymerase II-specific;GO:0000987//cis-regulatory region sequence-specific DNA binding;GO:0001067//transcripti…	GO:0000003//reproduction;GO:0000122//negative regulation of transcription by RNA polymerase II;GO:0001079//nitrogen catabolite regulation of transcription from RNA polymerase II promoter;GO:0001081//nitrogen catabolite repression of transcription from RNA polymerase II promoter;GO:0006109//regulation of carbohydrate metabolic process;GO:0006139//nucleobase-containing compound metabolic process;GO…
evm.TU.Contig28.155	2460	2875	2111	816	1101	1152	82.427	97.674	81.622	35.571	42.308	43.464	87.241	40.44766667	-1.108949828	0.463631396	2.64E-10	4.41E-07	--	KAF4509505.1 taxid=72228 hypothetical protein G6O67_003675 [Ophiocordyceps sinensis]	-	-	-	-	-	-	-
evm.TU.Contig26.63	1111	1406	893	349	439	457	68.18	87.484	63.237	27.864	30.896	31.579	72.967	30.113	-1.276857696	0.412693409	3.16E-10	4.41E-07	--	KAF4508250.1 taxid=72228 hypothetical protein G6O67_004656 [Ophiocordyceps sinensis]	-	-	-	-	GO:0035145//exon-exon junction complex	GO:0003729//mRNA binding	GO:0006397//mRNA processing
evm.TU.Contig22.100	1187	991	860	306	413	435	50.468	42.721	42.193	16.926	20.138	20.825	45.12733333	19.29633333	-1.225674795	0.427597465	1.00E-09	1.20E-06	spt20	KAF4505833.1 taxid=72228 hypothetical protein G6O67_007743 [Ophiocordyceps sinensis]	-	-	-	-	-	-	-
evm.TU.Contig1.127	24676	30825	23014	7087	11602	13003	571.319	723.621	614.862	213.47	308.06	338.99	636.6006667	286.84	-1.150142445	0.450580741	1.78E-09	1.72E-06	rpb1	KAF4510254.1 taxid=72228 hypothetical protein G6O67_002157 [Ophiocordyceps sinensis]	Genetic Information Processing;Genetic Information Processing	Replication and repair;Transcription	ko03420//Nucleotide excision repair;ko03020//RNA polymerase	K03006;K03006	GO:0000228//nuclear chromosome;GO:0000428//DNA-directed RNA polymerase complex;GO:0000785//chromatin;GO:0000791//euchromatin;GO:0005575//cellular_component;GO:0005622//intracellular anatomical structure;GO:0005634//nucleus;GO:0005654//nucleoplasm;GO:0005665//RNA polymerase II, core complex;GO:0005694//chromosome;GO:0005700//polytene chromosome;GO:0005703//polytene chromosome puff;GO:0005737//cyto…	GO:0001067//transcription regulatory region nucleic acid binding;GO:0003674//molecular_function;GO:0003676//nucleic acid binding;GO:0003677//DNA binding;GO:0003682//chromatin binding;GO:0003824//catalytic activity;GO:0003899//DNA-directed 5'-3' RNA polymerase activity;GO:0003968//RNA-directed 5'-3' RNA polymerase activity;GO:0005488//binding;GO:0005515//protein binding;GO:0008270//zinc ion bindin…	GO:0000375//RNA splicing, via transesterification reactions;GO:0000377//RNA splicing, via transesterification reactions with bulged adenosine as nucleophile;GO:0000398//mRNA splicing, via spliceosome;GO:0000731//DNA synthesis involved in DNA repair;GO:0001172//transcription, RNA-templated;GO:0006139//nucleobase-containing compound metabolic process;GO:0006259//DNA metabolic process;GO:0006281//DN…
MSTRG.1314	943	962	1034	2310	1962	1830	103.864	106.334	134.021	336.764	255.312	234.114	114.7396667	275.3966667	1.263146866	2.400187091	4.02E-09	3.02E-06	--	-	-	-	-	-	-	-	-
evm.TU.Contig28.60	2393	1960	1547	379	727	852	170.661	141.727	127.31	35.164	59.46	68.418	146.566	54.34733333	-1.431269316	0.370804507	4.07E-09	3.02E-06	vib-1	KAF4509630.1 taxid=72228 hypothetical protein G6O67_003779 [Ophiocordyceps sinensis]	-	-	-	-	GO:0000228//nuclear chromosome;GO:0005575//cellular_component;GO:0005622//intracellular anatomical structure;GO:0005634//nucleus;GO:0005694//chromosome;GO:0005737//cytoplasm;GO:0031974//membrane-enclosed lumen;GO:0031981//nuclear lumen;GO:0043226//organelle;GO:0043227//membrane-bounded organelle;GO:0043228//non-membrane-bounded organelle;GO:0043229//intracellular organelle;GO:0043231//intracellul…	GO:0003674//molecular_function;GO:0003676//nucleic acid binding;GO:0003677//DNA binding;GO:0003700//DNA-binding transcription factor activity;GO:0005488//binding;GO:0097159//organic cyclic compound binding;GO:0140110//transcription regulator activity;GO:1901363//heterocyclic compound binding	GO:0006139//nucleobase-containing compound metabolic process;GO:0006351//transcription, DNA-templated;GO:0006355//regulation of transcription, DNA-templated;GO:0006357//regulation of transcription by RNA polymerase II;GO:0006725//cellular aromatic compound metabolic process;GO:0006807//nitrogen compound metabolic process;GO:0008150//biological_process;GO:0008152//metabolic process;GO:0009058//bio…
evm.TU.Contig1.268	1099	1077	875	405	496	341	54.134	53.789	49.735	25.954	28.019	18.913	52.55266667	24.29533333	-1.113084746	0.462304482	5.28E-09	3.64E-06	--	EQL00781.1 taxid=911162 Epidermal growth factor-like, type 3 [Ophiocordyceps sinensis CO18]	-	-	-	-	-	-	-
evm.TU.Contig23.354	3850	4262	3454	1239	2014	1822	76.983	86.408	79.696	32.231	46.184	41.023	81.029	39.81266667	-1.025210829	0.491338492	6.09E-09	3.72E-06	ATG2	EQK98736.1 taxid=911162 Autophagy- protein 2 [Ophiocordyceps sinensis CO18]	Cellular Processes;Cellular Processes	Transport and catabolism;Transport and catabolism	ko04138//Autophagy - yeast;ko04136//Autophagy - other	K17906;K17906	GO:0000407//phagophore assembly site;GO:0005575//cellular_component;GO:0005622//intracellular anatomical structure;GO:0005737//cytoplasm;GO:0005768//endosome;GO:0005770//late endosome;GO:0005829//cytosol;GO:0012505//endomembrane system;GO:0016020//membrane;GO:0019898//extrinsic component of membrane;GO:0031090//organelle membrane;GO:0031312//extrinsic component of organelle membrane;GO:0031410//c…	GO:0003674//molecular_function;GO:0005488//binding;GO:0005515//protein binding;GO:0005543//phospholipid binding;GO:0008289//lipid binding;GO:0032266//phosphatidylinositol-3-phosphate binding;GO:0035091//phosphatidylinositol binding;GO:0043167//ion binding;GO:0043168//anion binding;GO:1901981//phosphatidylinositol phosphate binding	GO:0000003//reproduction;GO:0000045//autophagosome assembly;GO:0000272//polysaccharide catabolic process;GO:0000422//autophagy of mitochondrion;GO:0002165//instar larval or pupal development;GO:0005975//carbohydrate metabolic process;GO:0005976//polysaccharide metabolic process;GO:0005977//glycogen metabolic process;GO:0005980//glycogen catabolic process;GO:0006073//cellular glucan metabolic proc…
evm.TU.Contig38.103	455	565	458	114	185	183	13.923	17.529	16.172	4.538	6.492	6.305	15.87466667	5.778333333	-1.458000963	0.363997144	6.65E-09	3.72E-06	FG02316	KAF4513610.1 taxid=72228 hypothetical protein G6O67_000859 [Ophiocordyceps sinensis]	-	-	-	-	GO:0005886//plasma membrane;GO:0009276//Gram-negative-bacterium-type cell wall;GO:0009380//excinuclease repair complex;GO:0009898//cytoplasmic side of plasma membrane;GO:0016020//membrane;GO:0030256//type I protein secretion system complex;GO:0043190//ATP-binding cassette (ABC) transporter complex;GO:0055051//ATP-binding cassette (ABC) transporter complex, integrated substrate binding;GO:0055052/…	GO:0000166//nucleotide binding;GO:0003677//DNA binding;GO:0003723//RNA binding;GO:0003724//RNA helicase activity;GO:0003924//GTPase activity;GO:0005260//intracellularly ATP-gated chloride channel activity;GO:0005319//lipid transporter activity;GO:0005524//ATP binding;GO:0005525//GTP binding;GO:0008233//peptidase activity;GO:0008234//cysteine-type peptidase activity;GO:0015098//molybdate ion trans…	GO:0000910//cytokinesis;GO:0006289//nucleotide-excision repair;GO:0006302//double-strand break repair;GO:0006508//proteolysis;GO:0006810//transport;GO:0006817//phosphate ion transport;GO:0006824//cobalt ion transport;GO:0006855//xenobiotic transmembrane transport;GO:0006869//lipid transport;GO:0007601//visual perception;GO:0008272//sulfate transport;GO:0009410//response to xenobiotic stimulus;GO:…
evm.TU.Contig23.183	2658	3286	2369	988	1210	1459	174.44	218.656	179.406	84.356	91.07	107.817	190.834	94.41433333	-1.015240431	0.49474587	7.12E-09	3.72E-06	flbA	KAF4513273.1 taxid=72228 hypothetical protein G6O67_000563 [Ophiocordyceps sinensis]	Environmental Information Processing	Signal transduction	ko04011//MAPK signaling pathway - yeast	K19838	GO:0005575//cellular_component;GO:0005622//intracellular anatomical structure;GO:0005634//nucleus;GO:0005737//cytoplasm;GO:0005886//plasma membrane;GO:0016020//membrane;GO:0043226//organelle;GO:0043227//membrane-bounded organelle;GO:0043229//intracellular organelle;GO:0043231//intracellular membrane-bounded organelle;GO:0071944//cell periphery	GO:0003674//molecular_function;GO:0005096//GTPase activator activity;GO:0008047//enzyme activator activity;GO:0030234//enzyme regulator activity;GO:0030695//GTPase regulator activity;GO:0060589//nucleoside-triphosphatase regulator activity;GO:0098772//molecular function regulator	GO:0000003//reproduction;GO:0000749//response to pheromone triggering conjugation with cellular fusion;GO:0000754//adaptation of signaling pathway by response to pheromone involved in conjugation with cellular fusion;GO:0006355//regulation of transcription, DNA-templated;GO:0006357//regulation of transcription by RNA polymerase II;GO:0006725//cellular aromatic compound metabolic process;GO:000715…
evm.TU.Contig48.204	3585	4014	2566	1266	1664	1533	108.135	122.76	89.313	49.68	57.561	52.066	106.736	53.10233333	-1.007199692	0.497510993	7.18E-09	3.72E-06	--	KAF4511444.1 taxid=72228 hypothetical protein G6O67_003243 [Ophiocordyceps sinensis]	-	-	-	-	GO:0016592//mediator complex	GO:0003712//transcription coregulator activity	GO:0006357//regulation of transcription by RNA polymerase II
evm.TU.Contig24.359	900	1069	1012	432	381	490	31.191	37.564	40.472	19.478	15.143	19.122	36.409	17.91433333	-1.023180761	0.492030359	7.34E-09	3.72E-06	--	EQL02068.1 taxid=911162 hypothetical protein OCS_02221 [Ophiocordyceps sinensis CO18]	-	-	-	-	-	GO:0005096//GTPase activator activity	GO:1902412//regulation of mitotic cytokinesis
evm.TU.Contig54.66	2532	2798	2588	627	1148	1285	217.597	243.804	256.646	70.101	113.143	124.346	239.349	102.53	-1.223069678	0.428370288	8.86E-09	4.27E-06	SPBC25B2.10	KAF4506332.1 taxid=72228 hypothetical protein G6O67_006428 [Ophiocordyceps sinensis]	-	-	-	-	GO:0000935//division septum;GO:0005575//cellular_component;GO:0005622//intracellular anatomical structure;GO:0005737//cytoplasm;GO:0005886//plasma membrane;GO:0005938//cell cortex;GO:0016020//membrane;GO:0030428//cell septum;GO:0032153//cell division site;GO:0071944//cell periphery;GO:0099568//cytoplasmic region	GO:0000166//nucleotide binding;GO:0003674//molecular_function;GO:0003824//catalytic activity;GO:0005488//binding;GO:0016208//AMP binding;GO:0017076//purine nucleotide binding;GO:0030554//adenyl nucleotide binding;GO:0032553//ribonucleotide binding;GO:0032555//purine ribonucleotide binding;GO:0032559//adenyl ribonucleotide binding;GO:0036094//small molecule binding;GO:0043167//ion binding;GO:00431…	GO:0006950//response to stress;GO:0008150//biological_process;GO:0050896//response to stimulus
evm.TU.Contig1.476	1891	2009	1532	615	868	888	261.737	281.941	244.689	110.744	137.782	138.397	262.789	128.9743333	-1.026820898	0.490790457	1.13E-08	5.10E-06	MOS1	EQL02475.1 taxid=911162 osmosensor protein [Ophiocordyceps sinensis CO18]	Environmental Information Processing	Signal transduction	ko04011//MAPK signaling pathway - yeast	K11246	GO:0005575//cellular_component;GO:0005622//intracellular anatomical structure;GO:0005737//cytoplasm;GO:0005783//endoplasmic reticulum;GO:0005886//plasma membrane;GO:0005933//cellular bud;GO:0005935//cellular bud neck;GO:0005937//mating projection;GO:0012505//endomembrane system;GO:0016020//membrane;GO:0016021//integral component of membrane;GO:0030427//site of polarized growth;GO:0031224//intrins…	GO:0003674//molecular_function;GO:0004888//transmembrane signaling receptor activity;GO:0005034//osmosensor activity;GO:0005078//MAP-kinase scaffold activity;GO:0005198//structural molecule activity;GO:0005488//binding;GO:0005515//protein binding;GO:0019899//enzyme binding;GO:0019900//kinase binding;GO:0035591//signaling adaptor activity;GO:0038023//signaling receptor activity;GO:0060089//molecul…	GO:0000902//cell morphogenesis;GO:0001402//signal transduction involved in filamentous growth;GO:0001932//regulation of protein phosphorylation;GO:0001934//positive regulation of protein phosphorylation;GO:0006950//response to stress;GO:0006970//response to osmotic stress;GO:0006979//response to oxidative stress;GO:0007154//cell communication;GO:0007163//establishment or maintenance of cell polar…
evm.TU.Contig35.40	4956	5635	4078	1303	2210	2431	102.799	118.511	97.609	35.162	52.571	56.779	106.3063333	48.17066667	-1.142000754	0.453130732	1.17E-08	5.10E-06	FAS1	KAF4512961.1 taxid=72228 hypothetical protein G6O67_000285 [Ophiocordyceps sinensis]	Metabolism;Metabolism;Metabolism	Global and overview maps;Global and overview maps;Lipid metabolism	ko01100//Metabolic pathways;ko01212//Fatty acid metabolism;ko00061//Fatty acid biosynthesis	K00668;K00668;K00668	GO:0005575//cellular_component;GO:0005622//intracellular anatomical structure;GO:0005737//cytoplasm;GO:0005739//mitochondrion;GO:0005811//lipid droplet;GO:0005829//cytosol;GO:0005835//fatty acid synthase complex;GO:0032991//protein-containing complex;GO:0043226//organelle;GO:0043227//membrane-bounded organelle;GO:0043228//non-membrane-bounded organelle;GO:0043229//intracellular organelle;GO:00432…	GO:0003674//molecular_function;GO:0003824//catalytic activity;GO:0004312//fatty acid synthase activity;GO:0004313//[acyl-carrier-protein] S-acetyltransferase activity;GO:0004314//[acyl-carrier-protein] S-malonyltransferase activity;GO:0004317//3-hydroxypalmitoyl-[acyl-carrier-protein] dehydratase activity;GO:0004318//enoyl-[acyl-carrier-protein] reductase (NADH) activity;GO:0004319//enoyl-[acyl-c…	GO:0001676//long-chain fatty acid metabolic process;GO:0006082//organic acid metabolic process;GO:0006629//lipid metabolic process;GO:0006631//fatty acid metabolic process;GO:0006633//fatty acid biosynthetic process;GO:0008150//biological_process;GO:0008152//metabolic process;GO:0008610//lipid biosynthetic process;GO:0009058//biosynthetic process;GO:0009987//cellular process;GO:0016053//organic a…
evm.TU.Contig24.567	768	1050	695	217	377	293	79.912	110.776	83.448	29.375	44.987	34.329	91.37866667	36.23033333	-1.334659313	0.396485686	1.25E-08	5.23E-06	CRF1	EQL04182.1 taxid=911162 Copper fist DNA binding domain protein [Ophiocordyceps sinensis CO18]	-	-	-	-	GO:0005575//cellular_component;GO:0005622//intracellular anatomical structure;GO:0005634//nucleus;GO:0043226//organelle;GO:0043227//membrane-bounded organelle;GO:0043229//intracellular organelle;GO:0043231//intracellular membrane-bounded organelle	GO:0000976//transcription cis-regulatory region binding;GO:0000977//RNA polymerase II transcription regulatory region sequence-specific DNA binding;GO:0000978//RNA polymerase II cis-regulatory region sequence-specific DNA binding;GO:0000981//DNA-binding transcription factor activity, RNA polymerase II-specific;GO:0000987//cis-regulatory region sequence-specific DNA binding;GO:0001067//transcripti…	GO:0006139//nucleobase-containing compound metabolic process;GO:0006351//transcription, DNA-templated;GO:0006355//regulation of transcription, DNA-templated;GO:0006357//regulation of transcription by RNA polymerase II;GO:0006725//cellular aromatic compound metabolic process;GO:0006807//nitrogen compound metabolic process;GO:0006873//cellular ion homeostasis;GO:0006875//cellular metal ion homeosta…
evm.TU.Contig31.771	737	1075	690	298	350	324	52.476	77.608	56.692	27.605	28.58	25.976	62.25866667	27.387	-1.18478344	0.439890564	1.34E-08	5.25E-06	samB	KAF4507604.1 taxid=72228 hypothetical protein G6O67_004084 [Ophiocordyceps sinensis]	-	-	-	-	GO:0005575//cellular_component;GO:0005622//intracellular anatomical structure;GO:0005737//cytoplasm;GO:0032991//protein-containing complex;GO:1902494//catalytic complex;GO:1990234//transferase complex;GO:1990304//MUB1-RAD6-UBR2 ubiquitin ligase complex	GO:0003674//molecular_function;GO:0005488//binding;GO:0043167//ion binding;GO:0043169//cation binding;GO:0046872//metal ion binding	GO:0000003//reproduction;GO:0003006//developmental process involved in reproduction;GO:0007049//cell cycle;GO:0007163//establishment or maintenance of cell polarity;GO:0008150//biological_process;GO:0009653//anatomical structure morphogenesis;GO:0009987//cellular process;GO:0019953//sexual reproduction;GO:0022402//cell cycle process;GO:0022414//reproductive process;GO:0030154//cell differentiatio…
evm.TU.Contig24.464	1104	1238	957	407	500	534	113.544	129.098	113.577	54.458	58.974	61.841	118.7396667	58.42433333	-1.023160696	0.492037202	1.36E-08	5.25E-06	--	KAF4504753.1 taxid=72228 hypothetical protein G6O67_008162 [Ophiocordyceps sinensis]	-	-	-	-	-	GO:0008270//zinc ion binding	GO:0006281//DNA repair
evm.TU.Contig47.336	632	864	533	134	187	291	37.742	52.315	36.729	10.411	12.807	19.568	42.262	14.262	-1.567184734	0.337466282	1.49E-08	5.52E-06	--	KAF4509096.1 taxid=72228 hypothetical protein G6O67_005399 [Ophiocordyceps sinensis]	-	-	-	-	-	-	-
MSTRG.8236	611	553	523	109	171	247	71.521	65.673	70.687	16.609	22.97	32.576	69.29366667	24.05166667	-1.526586629	0.347097618	2.00E-08	6.89E-06	--	EQK98228.1 taxid=911162 hypothetical protein OCS_06059 [Ophiocordyceps sinensis CO18]	-	-	-	-	-	-	-
evm.TU.Contig53.129	1334	1540	1134	377	616	615	58.337	68.283	57.224	21.449	30.893	30.283	61.28133333	27.54166667	-1.153831821	0.449429952	2.29E-08	7.47E-06	--	KAF4511945.1 taxid=72228 hypothetical protein G6O67_001141 [Ophiocordyceps sinensis]	-	-	-	-	-	-	-
evm.TU.Contig48.536	1666	1822	1532	311	693	742	59.993	66.512	63.645	14.554	28.627	30.063	63.38333333	24.41466667	-1.376355452	0.385190639	2.40E-08	7.47E-06	DED1	EQL00986.1 taxid=911162 ATP-dependent RNA helicase DED1 [Ophiocordyceps sinensis CO18]	-	-	-	-	GO:0005575//cellular_component;GO:0005576//extracellular region;GO:0005622//intracellular anatomical structure;GO:0005634//nucleus;GO:0005654//nucleoplasm;GO:0005730//nucleolus;GO:0005737//cytoplasm;GO:0005739//mitochondrion;GO:0005740//mitochondrial envelope;GO:0005741//mitochondrial outer membrane;GO:0005829//cytosol;GO:0009380//excinuclease repair complex;GO:0010494//cytoplasmic stress granule…	GO:0000166//nucleotide binding;GO:0003674//molecular_function;GO:0003676//nucleic acid binding;GO:0003677//DNA binding;GO:0003678//DNA helicase activity;GO:0003684//damaged DNA binding;GO:0003723//RNA binding;GO:0003724//RNA helicase activity;GO:0003725//double-stranded RNA binding;GO:0003727//single-stranded RNA binding;GO:0003729//mRNA binding;GO:0003743//translation initiation factor activity;…	GO:0000003//reproduction;GO:0000070//mitotic sister chromatid segregation;GO:0000278//mitotic cell cycle;GO:0000280//nuclear division;GO:0000375//RNA splicing, via transesterification reactions;GO:0000377//RNA splicing, via transesterification reactions with bulged adenosine as nucleophile;GO:0000390//spliceosomal complex disassembly;GO:0000398//mRNA splicing, via spliceosome;GO:0000819//sister c…
evm.TU.Contig53.80	2765	3024	1925	779	1076	1298	236.249	261.976	189.796	86.593	105.435	124.879	229.3403333	105.6356667	-1.118393073	0.46060658	2.40E-08	7.47E-06	PTPRO	KAF4512007.1 taxid=72228 hypothetical protein G6O67_001193 [Ophiocordyceps sinensis]	-	-	-	-	GO:0005575//cellular_component;GO:0005622//intracellular anatomical structure;GO:0005737//cytoplasm;GO:0016020//membrane;GO:0016021//integral component of membrane;GO:0031224//intrinsic component of membrane	GO:0003674//molecular_function;GO:0003824//catalytic activity;GO:0004721//phosphoprotein phosphatase activity;GO:0004725//protein tyrosine phosphatase activity;GO:0005515//protein binding;GO:0016787//hydrolase activity;GO:0016788//hydrolase activity, acting on ester bonds;GO:0016791//phosphatase activity;GO:0042578//phosphoric ester hydrolase activity;GO:0140096//catalytic activity, acting on a p…	GO:0006464//cellular protein modification process;GO:0006470//protein dephosphorylation;GO:0006793//phosphorus metabolic process;GO:0006796//phosphate-containing compound metabolic process;GO:0006807//nitrogen compound metabolic process;GO:0007049//cell cycle;GO:0007154//cell communication;GO:0007165//signal transduction;GO:0007346//regulation of mitotic cell cycle;GO:0008150//biological_process;…
evm.TU.Contig2.1	402	557	348	32	154	70	12.8	17.985	12.807	1.311	5.631	2.498	14.53066667	3.146666667	-2.207204631	0.216553496	3.37E-08	1.02E-05	NTE1	EQK99672.1 taxid=911162 Lysophospholipase like protein [Ophiocordyceps sinensis CO18]	Metabolism	Lipid metabolism	ko00564//Glycerophospholipid metabolism	K14676	GO:0005575//cellular_component;GO:0005622//intracellular anatomical structure;GO:0005737//cytoplasm;GO:0005783//endoplasmic reticulum;GO:0005789//endoplasmic reticulum membrane;GO:0005886//plasma membrane;GO:0012505//endomembrane system;GO:0016020//membrane;GO:0016021//integral component of membrane;GO:0031224//intrinsic component of membrane;GO:0031984//organelle subcompartment;GO:0042175//nucle…	GO:0003674//molecular_function;GO:0003824//catalytic activity;GO:0004620//phospholipase activity;GO:0004622//lysophospholipase activity;GO:0005488//binding;GO:0005515//protein binding;GO:0016298//lipase activity;GO:0016787//hydrolase activity;GO:0016788//hydrolase activity, acting on ester bonds;GO:0019899//enzyme binding;GO:0019900//kinase binding;GO:0019901//protein kinase binding;GO:0034236//p…	GO:0001894//tissue homeostasis;GO:0001895//retina homeostasis;GO:0001932//regulation of protein phosphorylation;GO:0001933//negative regulation of protein phosphorylation;GO:0003008//system process;GO:0006469//negative regulation of protein kinase activity;GO:0006629//lipid metabolic process;GO:0006643//membrane lipid metabolic process;GO:0006644//phospholipid metabolic process;GO:0006650//glycer…
evm.TU.Contig11.143	431	245	379	1006	766	983	47.283	27.252	47.978	143.579	96.372	121.428	40.83766667	120.4596667	1.560577829	2.949719621	3.60E-08	1.05E-05	--	RDA89072.1 taxid=2039875 hypothetical protein CP532_2243 [Ophiocordyceps camponoti-leonardi (nom. inval.)]	-	-	-	-	-	GO:0005515//protein binding	-
evm.TU.Contig31.518	1265	1283	987	389	492	614	78.279	80.498	70.478	31.317	34.915	42.782	76.41833333	36.338	-1.072439776	0.475514165	4.91E-08	1.33E-05	mug72	KAF4504164.1 taxid=72228 hypothetical protein G6O67_008351 [Ophiocordyceps sinensis]	-	-	-	-	-	GO:0008677//2-dehydropantoate 2-reductase activity	GO:0015940//pantothenate biosynthetic process
evm.TU.Contig38.420	4755	5562	3964	1374	2296	2441	341.854	405.439	328.856	128.513	189.304	197.605	358.7163333	171.8073333	-1.06205182	0.478950405	4.95E-08	1.33E-05	TRF2	KAF4506685.1 taxid=72228 hypothetical protein G6O67_006744 [Ophiocordyceps sinensis]	-	-	-	-	GO:0000228//nuclear chromosome;GO:0000785//chromatin;GO:0005575//cellular_component;GO:0005622//intracellular anatomical structure;GO:0005634//nucleus;GO:0005694//chromosome;GO:0031974//membrane-enclosed lumen;GO:0031981//nuclear lumen;GO:0043226//organelle;GO:0043227//membrane-bounded organelle;GO:0043228//non-membrane-bounded organelle;GO:0043229//intracellular organelle;GO:0043231//intracellul…	GO:0000976//transcription cis-regulatory region binding;GO:0000977//RNA polymerase II transcription regulatory region sequence-specific DNA binding;GO:0000978//RNA polymerase II cis-regulatory region sequence-specific DNA binding;GO:0000981//DNA-binding transcription factor activity, RNA polymerase II-specific;GO:0000987//cis-regulatory region sequence-specific DNA binding;GO:0001067//transcripti…	GO:0006109//regulation of carbohydrate metabolic process;GO:0006139//nucleobase-containing compound metabolic process;GO:0006140//regulation of nucleotide metabolic process;GO:0006351//transcription, DNA-templated;GO:0006355//regulation of transcription, DNA-templated;GO:0006357//regulation of transcription by RNA polymerase II;GO:0006725//cellular aromatic compound metabolic process;GO:0006807//…
evm.TU.Contig54.137	2471	3042	2283	745	1029	1453	82.361	102.804	87.808	32.305	39.333	54.532	90.991	42.05666667	-1.113389345	0.462206885	7.19E-08	1.78E-05	BUD2	EQL02276.1 taxid=911162 GTPase activating protein (BUD2/CLA2) [Ophiocordyceps sinensis CO18]	-	-	-	-	GO:0000131//incipient cellular bud site;GO:0001411//hyphal tip;GO:0005575//cellular_component;GO:0005618//cell wall;GO:0005622//intracellular anatomical structure;GO:0005628//prospore membrane;GO:0005737//cytoplasm;GO:0005886//plasma membrane;GO:0005933//cellular bud;GO:0005935//cellular bud neck;GO:0005938//cell cortex;GO:0009277//fungal-type cell wall;GO:0009898//cytoplasmic side of plasma memb…	GO:0003674//molecular_function;GO:0005096//GTPase activator activity;GO:0008047//enzyme activator activity;GO:0030234//enzyme regulator activity;GO:0030695//GTPase regulator activity;GO:0060589//nucleoside-triphosphatase regulator activity;GO:0098772//molecular function regulator	GO:0000003//reproduction;GO:0000075//cell cycle checkpoint signaling;GO:0000278//mitotic cell cycle;GO:0000281//mitotic cytokinesis;GO:0000282//cellular bud site selection;GO:0000910//cytokinesis;GO:0001100//negative regulation of exit from mitosis;GO:0003008//system process;GO:0006996//organelle organization;GO:0007010//cytoskeleton organization;GO:0007015//actin filament organization;GO:0007049…
evm.TU.Contig31.418	2670	2596	1885	651	1117	1178	177.323	174.808	144.459	56.248	85.075	88.092	165.53	76.47166667	-1.114095487	0.461980708	8.37E-08	2.02E-05	SFP1	EQL01311.1 taxid=911162 zinc finger domain-containing protein [Ophiocordyceps sinensis CO18]	-	-	-	-	-	GO:0003676//nucleic acid binding;GO:0008270//zinc ion binding	-
evm.TU.Contig28.250	403	506	373	84	190	107	27.42	34.908	29.286	7.436	14.826	8.198	30.538	10.15333333	-1.588652139	0.332481935	1.12E-07	2.50E-05	plcN	EQK97990.1 taxid=911162 Phosphoesterase [Ophiocordyceps sinensis CO18]	Metabolism;Metabolism;Metabolism;Metabolism;Metabolism	Global and overview maps;Global and overview maps;Lipid metabolism;Carbohydrate metabolism;Lipid metabolism	ko01100//Metabolic pathways;ko01110//Biosynthesis of secondary metabolites;ko00564//Glycerophospholipid metabolism;ko00562//Inositol phosphate metabolism;ko00565//Ether lipid metabolism	K01114;K01114;K01114;K01114;K01114	-	GO:0003993//acid phosphatase activity;GO:0016788//hydrolase activity, acting on ester bonds;GO:0034480//phosphatidylcholine phospholipase C activity	-
evm.TU.Contig1.96	821	1207	789	399	430	389	45.883	68.395	50.883	29.01	27.56	24.479	55.05366667	27.01633333	-1.027006768	0.49072723	1.57E-07	2.97E-05	prr-4	KAF4510290.1 taxid=72228 hypothetical protein G6O67_002190 [Ophiocordyceps sinensis]	-	-	-	-	GO:0005575//cellular_component;GO:0005622//intracellular anatomical structure;GO:0005737//cytoplasm;GO:0005783//endoplasmic reticulum;GO:0005886//plasma membrane;GO:0012505//endomembrane system;GO:0016020//membrane;GO:0016021//integral component of membrane;GO:0031224//intrinsic component of membrane;GO:0043226//organelle;GO:0043227//membrane-bounded organelle;GO:0043229//intracellular organelle;…	GO:0003674//molecular_function	GO:0000003//reproduction;GO:0001403//invasive growth in response to glucose limitation;GO:0003006//developmental process involved in reproduction;GO:0007049//cell cycle;GO:0008104//protein localization;GO:0008150//biological_process;GO:0009268//response to pH;GO:0009272//fungal-type cell wall biogenesis;GO:0009628//response to abiotic stimulus;GO:0009653//anatomical structure morphogenesis;GO:000…
evm.TU.Contig12.341	1950	2114	1482	648	697	1062	100.277	110.224	87.942	43.352	41.105	61.494	99.481	48.65033333	-1.03197132	0.489041459	2.02E-07	3.55E-05	--	KAF4510925.1 taxid=72228 hypothetical protein G6O67_002772 [Ophiocordyceps sinensis]	-	-	-	-	GO:0000131//incipient cellular bud site;GO:0005575//cellular_component;GO:0005622//intracellular anatomical structure;GO:0005737//cytoplasm;GO:0005815//microtubule organizing center;GO:0005816//spindle pole body;GO:0005856//cytoskeleton;GO:0005886//plasma membrane;GO:0005933//cellular bud;GO:0005937//mating projection;GO:0015630//microtubule cytoskeleton;GO:0016020//membrane;GO:0030427//site of p…	GO:0003674//molecular_function;GO:0005515//protein binding	GO:0000003//reproduction;GO:0000920//septum digestion after cytokinesis;GO:0007049//cell cycle;GO:0007114//cell budding;GO:0007117//budding cell bud growth;GO:0007118//budding cell apical bud growth;GO:0007154//cell communication;GO:0007165//signal transduction;GO:0008150//biological_process;GO:0008360//regulation of cell shape;GO:0009987//cellular process;GO:0019954//asexual reproduction;GO:0022…
evm.TU.Contig22.97	602	588	447	109	139	263	70.387	69.707	60.309	16.58	18.638	34.625	66.801	23.281	-1.520716671	0.348512747	2.06E-07	3.55E-05	BrlA	KAF4505836.1 taxid=72228 hypothetical protein G6O67_007746 [Ophiocordyceps sinensis]	-	-	-	-	-	-	-
evm.TU.Contig1.234	1074	1128	936	331	531	512	32.639	34.757	32.824	13.087	18.507	17.52	33.40666667	16.37133333	-1.028964213	0.490061864	2.66E-07	4.33E-05	tea1	KAF4510126.1 taxid=72228 hypothetical protein G6O67_002041 [Ophiocordyceps sinensis]	-	-	-	-	GO:0000133//polarisome;GO:0000935//division septum;GO:0005575//cellular_component;GO:0005622//intracellular anatomical structure;GO:0005737//cytoplasm;GO:0005856//cytoskeleton;GO:0005874//microtubule;GO:0005875//microtubule associated complex;GO:0005881//cytoplasmic microtubule;GO:0005938//cell cortex;GO:0015630//microtubule cytoskeleton;GO:0030427//site of polarized growth;GO:0030428//cell septu…	GO:0005515//protein binding;GO:0005524//ATP binding	GO:0007059//chromosome segregation;GO:0007163//establishment or maintenance of cell polarity;GO:0008104//protein localization;GO:0008150//biological_process;GO:0008360//regulation of cell shape;GO:0009987//cellular process;GO:0010639//negative regulation of organelle organization;GO:0016032//viral process;GO:0022603//regulation of anatomical structure morphogenesis;GO:0022604//regulation of cell …
evm.TU.Contig2.161	4777	4904	3879	1260	2534	2135	175.99	183.183	164.905	60.391	107.062	88.566	174.6926667	85.33966667	-1.033530667	0.48851316	2.81E-07	4.44E-05	MSB2	KAF4512763.1 taxid=72228 hypothetical protein G6O67_000105 [Ophiocordyceps sinensis]	-	-	-	-	-	-	-
evm.TU.Contig53.249	1123	1357	1260	384	653	609	43.922	53.813	56.866	19.539	29.29	26.82	51.53366667	25.21633333	-1.031156734	0.489317663	3.23E-07	5.01E-05	SWI2	EQL02057.1 taxid=911162 SNF2-related protein [Ophiocordyceps sinensis CO18]	-	-	-	-	GO:0005575//cellular_component;GO:0016020//membrane;GO:0070823//HDA1 complex	GO:0000166//nucleotide binding;GO:0003674//molecular_function;GO:0003676//nucleic acid binding;GO:0003677//DNA binding;GO:0003824//catalytic activity;GO:0004386//helicase activity;GO:0005488//binding;GO:0005524//ATP binding;GO:0016462//pyrophosphatase activity;GO:0016787//hydrolase activity;GO:0016817//hydrolase activity, acting on acid anhydrides;GO:0016818//hydrolase activity, acting on acid an…	GO:0006139//nucleobase-containing compound metabolic process;GO:0006259//DNA metabolic process;GO:0006281//DNA repair;GO:0006725//cellular aromatic compound metabolic process;GO:0006807//nitrogen compound metabolic process;GO:0006950//response to stress;GO:0006974//cellular response to DNA damage stimulus;GO:0008150//biological_process;GO:0008152//metabolic process;GO:0009987//cellular process;GO…
evm.TU.Contig20.2	155	230	53	16	24	22	3.598	5.408	1.415	0.473	0.633	0.582	3.473666667	0.562666667	-2.626106916	0.161980616	3.72E-07	5.61E-05	dnmbp	KAF4510781.1 taxid=72228 hypothetical protein G6O67_002647 [Ophiocordyceps sinensis]	-	-	-	-	GO:0000935//division septum;GO:0005575//cellular_component;GO:0005622//intracellular anatomical structure;GO:0005737//cytoplasm;GO:0005826//actomyosin contractile ring;GO:0005856//cytoskeleton;GO:0005938//cell cortex;GO:0015629//actin cytoskeleton;GO:0030427//site of polarized growth;GO:0030428//cell septum;GO:0030863//cortical cytoskeleton;GO:0030864//cortical actin cytoskeleton;GO:0031097//medi…	GO:0003674//molecular_function;GO:0005085//guanyl-nucleotide exchange factor activity;GO:0005488//binding;GO:0005515//protein binding;GO:0019899//enzyme binding;GO:0031267//small GTPase binding;GO:0051020//GTPase binding;GO:0098772//molecular function regulator	GO:0000278//mitotic cell cycle;GO:0000281//mitotic cytokinesis;GO:0000910//cytokinesis;GO:0000917//division septum assembly;GO:0007049//cell cycle;GO:0007154//cell communication;GO:0007165//signal transduction;GO:0007264//small GTPase mediated signal transduction;GO:0007265//Ras protein signal transduction;GO:0007266//Rho protein signal transduction;GO:0007346//regulation of mitotic cell cycle;GO…
MSTRG.1941	221	498	225	89	87	79	9.163	20.917	10.739	4.791	4.137	3.695	13.60633333	4.207666667	-1.693186015	0.309243245	3.84E-07	5.70E-05	--	EQK98029.1 taxid=911162 hypothetical protein OCS_06258 [Ophiocordyceps sinensis CO18]	-	-	-	-	-	-	-
evm.TU.Contig20.142	683	919	679	172	304	368	90.047	122.848	103.3	29.502	45.964	54.631	105.3983333	43.36566667	-1.28122686	0.411445469	4.92E-07	7.08E-05	mug80	EQL00826.1 taxid=911162 Cyclin PHO80-like protein [Ophiocordyceps sinensis CO18]	-	-	-	-	GO:0000307//cyclin-dependent protein kinase holoenzyme complex;GO:0005575//cellular_component;GO:0005622//intracellular anatomical structure;GO:0032991//protein-containing complex;GO:0061695//transferase complex, transferring phosphorus-containing groups;GO:1902494//catalytic complex;GO:1902554//serine/threonine protein kinase complex;GO:1902911//protein kinase complex;GO:1990234//transferase com…	GO:0003674//molecular_function;GO:0016538//cyclin-dependent protein serine/threonine kinase regulator activity;GO:0019207//kinase regulator activity;GO:0019887//protein kinase regulator activity;GO:0019901//protein kinase binding;GO:0030234//enzyme regulator activity;GO:0098772//molecular function regulator	GO:0000079//regulation of cyclin-dependent protein serine/threonine kinase activity;GO:0001932//regulation of protein phosphorylation;GO:0008150//biological_process;GO:0009893//positive regulation of metabolic process;GO:0009894//regulation of catabolic process;GO:0009896//positive regulation of catabolic process;GO:0010506//regulation of autophagy;GO:0010508//positive regulation of autophagy;GO:…
evm.TU.Contig38.379	1396	1456	883	432	434	672	127.886	135.239	93.343	51.486	45.596	69.318	118.8226667	55.46666667	-1.099117139	0.466802069	5.23E-07	7.41E-05	mtr	KAF4506636.1 taxid=72228 hypothetical protein G6O67_006701 [Ophiocordyceps sinensis]	-	-	-	-	-	-	-
evm.TU.Contig31.425	515	634	567	230	243	286	20.394	25.455	25.909	11.849	11.035	12.752	23.91933333	11.87866667	-1.009804272	0.496613618	5.46E-07	7.63E-05	RTT10	KAF4504280.1 taxid=72228 hypothetical protein G6O67_008449 [Ophiocordyceps sinensis]	-	-	-	-	GO:0005575//cellular_component;GO:0005622//intracellular anatomical structure;GO:0005737//cytoplasm;GO:0005768//endosome;GO:0005829//cytosol;GO:0005886//plasma membrane;GO:0012505//endomembrane system;GO:0016020//membrane;GO:0031410//cytoplasmic vesicle;GO:0031982//vesicle;GO:0032991//protein-containing complex;GO:0043226//organelle;GO:0043227//membrane-bounded organelle;GO:0043229//intracellular…	GO:0003674//molecular_function;GO:0003676//nucleic acid binding;GO:0003723//RNA binding;GO:0005488//binding;GO:0005515//protein binding;GO:0043560//insulin receptor substrate binding;GO:0097159//organic cyclic compound binding;GO:1901363//heterocyclic compound binding	GO:0006139//nucleobase-containing compound metabolic process;GO:0006396//RNA processing;GO:0006399//tRNA metabolic process;GO:0006725//cellular aromatic compound metabolic process;GO:0006807//nitrogen compound metabolic process;GO:0006810//transport;GO:0007049//cell cycle;GO:0007154//cell communication;GO:0007165//signal transduction;GO:0007166//cell surface receptor signaling pathway;GO:0007167/…
evm.TU.Contig2.80	1890	2009	1326	556	888	871	163.372	176.076	132.264	62.526	88.029	84.776	157.2373333	78.44366667	-1.003214924	0.498887033	6.27E-07	8.33E-05	VEL1	KAF4512854.1 taxid=72228 hypothetical protein G6O67_000189 [Ophiocordyceps sinensis]	-	-	-	-	GO:0005575//cellular_component;GO:0005622//intracellular anatomical structure;GO:0005634//nucleus;GO:0005737//cytoplasm;GO:0043226//organelle;GO:0043227//membrane-bounded organelle;GO:0043229//intracellular organelle;GO:0043231//intracellular membrane-bounded organelle	-	GO:0006139//nucleobase-containing compound metabolic process;GO:0006351//transcription, DNA-templated;GO:0006355//regulation of transcription, DNA-templated;GO:0006725//cellular aromatic compound metabolic process;GO:0006807//nitrogen compound metabolic process;GO:0008150//biological_process;GO:0008152//metabolic process;GO:0009058//biosynthetic process;GO:0009059//macromolecule biosynthetic proc…
MSTRG.7527	252	493	257	91	60	124	56.145	111.392	66.007	26.301	15.445	31.114	77.848	24.28666667	-1.680495481	0.311975474	6.34E-07	8.33E-05	--	-	-	-	-	-	-	-	-
evm.TU.Contig2.282	1694	1758	1103	456	699	778	262.247	275.943	197.04	91.84	124.1	135.618	245.0766667	117.186	-1.06443291	0.478160576	6.91E-07	8.64E-05	--	EQK99389.1 taxid=911162 phosducin [Ophiocordyceps sinensis CO18]	-	-	-	-	GO:0005575//cellular_component;GO:0005622//intracellular anatomical structure;GO:0005737//cytoplasm;GO:0005829//cytosol;GO:0005929//cilium;GO:0042995//cell projection;GO:0043226//organelle;GO:0120025//plasma membrane bounded cell projection	GO:0003674//molecular_function;GO:0005488//binding;GO:0005515//protein binding;GO:0044877//protein-containing complex binding	GO:0003008//system process;GO:0006139//nucleobase-containing compound metabolic process;GO:0006457//protein folding;GO:0006725//cellular aromatic compound metabolic process;GO:0006807//nitrogen compound metabolic process;GO:0007154//cell communication;GO:0007165//signal transduction;GO:0007600//sensory perception;GO:0007601//visual perception;GO:0008150//biological_process;GO:0008152//metabolic p…
MSTRG.6992	7734	6219	6543	15943	10150	13439	799.745	652.037	780.739	2144.804	1203.682	1564.783	744.1736667	1637.756333	1.138009482	2.200771683	7.41E-07	9.05E-05	--	KAF4509407.1 taxid=72228 hypothetical protein G6O67_003583 [Ophiocordyceps sinensis]	-	-	-	-	GO:0005576//extracellular region;GO:0005634//nucleus	GO:0008270//zinc ion binding;GO:0008437//thyrotropin-releasing hormone activity	GO:0009755//hormone-mediated signaling pathway;GO:0072344//rescue of stalled ribosome
evm.TU.Contig31.731	889	823	977	308	400	501	72.342	67.903	91.741	32.607	37.329	45.905	77.32866667	38.61366667	-1.001891782	0.499344788	7.42E-07	9.05E-05	--	EQK99110.1 taxid=911162 hypothetical protein OCS_05176 [Ophiocordyceps sinensis CO18]	-	-	-	-	-	-	-
evm.TU.Contig2.288	1116	1184	826	325	569	440	39.478	42.466	33.717	14.957	23.083	17.526	38.55366667	18.522	-1.057628186	0.480421231	8.40E-07	9.87E-05	--	EQL01584.1 taxid=911162 prolipoprotein diacylglyceryl transferase [Ophiocordyceps sinensis CO18]	-	-	-	-	-	GO:0003779//actin binding	-
evm.TU.Contig12.17	740	758	615	220	360	325	36.777	38.196	35.269	14.224	20.518	18.187	36.74733333	17.643	-1.058543664	0.480116471	9.30E-07	0.000105427	SET2	KAF4503894.1 taxid=72228 hypothetical protein G6O67_008830 [Ophiocordyceps sinensis]	Metabolism;Metabolism	Global and overview maps;Amino acid metabolism	ko01100//Metabolic pathways;ko00310//Lysine degradation	K23700;K23700	GO:0000228//nuclear chromosome;GO:0000428//DNA-directed RNA polymerase complex;GO:0000775//chromosome, centromeric region;GO:0000785//chromatin;GO:0005575//cellular_component;GO:0005622//intracellular anatomical structure;GO:0005634//nucleus;GO:0005654//nucleoplasm;GO:0005694//chromosome;GO:0005737//cytoplasm;GO:0005829//cytosol;GO:0016591//RNA polymerase II, holoenzyme;GO:0030880//RNA polymerase…	GO:0003674//molecular_function;GO:0003676//nucleic acid binding;GO:0003677//DNA binding;GO:0003711//transcription elongation regulator activity;GO:0003824//catalytic activity;GO:0005384//manganese ion transmembrane transporter activity;GO:0005488//binding;GO:0005515//protein binding;GO:0008092//cytoskeletal protein binding;GO:0008168//methyltransferase activity;GO:0008170//N-methyltransferase act…	GO:0000003//reproduction;GO:0000018//regulation of DNA recombination;GO:0000226//microtubule cytoskeleton organization;GO:0000278//mitotic cell cycle;GO:0001501//skeletal system development;GO:0001525//angiogenesis;GO:0001568//blood vessel development;GO:0001570//vasculogenesis;GO:0001701//in utero embryonic development;GO:0001704//formation of primary germ layer;GO:0001706//endoderm formation;GO…
evm.TU.Contig54.61	274	234	266	92	91	93	22.84	19.778	25.587	9.977	8.699	8.729	22.735	9.135	-1.31543837	0.401803387	9.50E-07	0.00010648	--	KAF4506324.1 taxid=72228 hypothetical protein G6O67_006421 [Ophiocordyceps sinensis]	-	-	-	-	-	-	-
evm.TU.Contig11.12	3576	2386	2855	6683	4619	6187	802.438	542.861	739.267	1950.992	1188.667	1563.269	694.8553333	1567.642667	1.173812195	2.256070568	1.10E-06	0.000119423	mog1	KAF4512181.1 taxid=72228 hypothetical protein G6O67_001355 [Ophiocordyceps sinensis]	-	-	-	-	-	-	-
evm.TU.Contig26.290	813	784	643	177	291	393	116.147	113.563	106.001	32.897	47.677	63.219	111.9036667	47.931	-1.223226364	0.428323767	1.12E-06	0.000119423	MSMEG_2408	KAF4508537.1 taxid=72228 hypothetical protein G6O67_004899 [Ophiocordyceps sinensis]	-	-	-	-	GO:0005575//cellular_component;GO:0005622//intracellular anatomical structure;GO:0005634//nucleus;GO:0005737//cytoplasm;GO:0043226//organelle;GO:0043227//membrane-bounded organelle;GO:0043229//intracellular organelle;GO:0043231//intracellular membrane-bounded organelle	GO:0003674//molecular_function;GO:0003824//catalytic activity;GO:0004032//alditol:NADP+ 1-oxidoreductase activity;GO:0004033//aldo-keto reductase (NADP) activity;GO:0005515//protein binding;GO:0008106//alcohol dehydrogenase (NADP+) activity;GO:0016491//oxidoreductase activity;GO:0016614//oxidoreductase activity, acting on CH-OH group of donors;GO:0016616//oxidoreductase activity, acting on the CH…	GO:0005975//carbohydrate metabolic process;GO:0005996//monosaccharide metabolic process;GO:0006813//potassium ion transport;GO:0006950//response to stress;GO:0006979//response to oxidative stress;GO:0007165//signal transduction;GO:0008150//biological_process;GO:0008152//metabolic process;GO:0009056//catabolic process;GO:0009987//cellular process;GO:0016052//carbohydrate catabolic process;GO:00193…
evm.TU.Contig22.478	831	759	657	239	365	378	41.719	38.635	38.061	15.61	21.015	21.368	39.47166667	19.331	-1.029901167	0.489743698	1.15E-06	0.00012007	--	KAF4505364.1 taxid=72228 hypothetical protein G6O67_007321 [Ophiocordyceps sinensis]	Genetic Information Processing	Translation	ko03015//mRNA surveillance pathway	K14409	GO:0000228//nuclear chromosome;GO:0000781//chromosome, telomeric region;GO:0005575//cellular_component;GO:0005622//intracellular anatomical structure;GO:0005634//nucleus;GO:0005694//chromosome;GO:0005697//telomerase holoenzyme complex;GO:0005737//cytoplasm;GO:0005829//cytosol;GO:0005856//cytoskeleton;GO:0031974//membrane-enclosed lumen;GO:0031981//nuclear lumen;GO:0032991//protein-containing comp…	GO:0003674//molecular_function;GO:0003676//nucleic acid binding;GO:0003677//DNA binding;GO:0003697//single-stranded DNA binding;GO:0003723//RNA binding;GO:0003824//catalytic activity;GO:0004518//nuclease activity;GO:0004540//ribonuclease activity;GO:0005488//binding;GO:0005515//protein binding;GO:0016787//hydrolase activity;GO:0016788//hydrolase activity, acting on ester bonds;GO:0019899//enzyme …	GO:0000018//regulation of DNA recombination;GO:0000019//regulation of mitotic recombination;GO:0000184//nuclear-transcribed mRNA catabolic process, nonsense-mediated decay;GO:0000723//telomere maintenance;GO:0000956//nuclear-transcribed mRNA catabolic process;GO:0006139//nucleobase-containing compound metabolic process;GO:0006259//DNA metabolic process;GO:0006278//RNA-dependent DNA biosynthetic p…
evm.TU.Contig34.25	1311	1346	937	377	537	661	95.961	99.894	79.143	35.901	45.078	54.479	91.666	45.15266667	-1.021575526	0.492578128	1.35E-06	0.000138369	SPBC12C2.03c	KAF4512677.1 taxid=72228 hypothetical protein G6O67_000027 [Ophiocordyceps sinensis]	-	-	-	-	GO:0009337//sulfite reductase complex (NADPH);GO:0016020//membrane	GO:0000166//nucleotide binding;GO:0003674//molecular_function;GO:0003824//catalytic activity;GO:0004783//sulfite reductase (NADPH) activity;GO:0005488//binding;GO:0010181//FMN binding;GO:0016491//oxidoreductase activity;GO:0016655//oxidoreductase activity, acting on NAD(P)H, quinone or similar compound as acceptor;GO:0016722//oxidoreductase activity, acting on metal ions;GO:0016723//oxidoreductas…	GO:0000096//sulfur amino acid metabolic process;GO:0000097//sulfur amino acid biosynthetic process;GO:0006082//organic acid metabolic process;GO:0006520//cellular amino acid metabolic process;GO:0006555//methionine metabolic process;GO:0006790//sulfur compound metabolic process;GO:0006807//nitrogen compound metabolic process;GO:0006814//sodium ion transport;GO:0008150//biological_process;GO:00081…
evm.TU.Contig1.98	1227	1488	940	362	614	598	52.928	65.08	46.79	20.315	30.374	29.046	54.93266667	26.57833333	-1.047413689	0.483834755	1.57E-06	0.000159728	aclQ	EQK98634.1 taxid=911162 heavy metal tolerance protein precursor [Ophiocordyceps sinensis CO18]	-	-	-	-	GO:0000139//Golgi membrane;GO:0000322//storage vacuole;GO:0000323//lytic vacuole;GO:0000324//fungal-type vacuole;GO:0000329//fungal-type vacuole membrane;GO:0005575//cellular_component;GO:0005622//intracellular anatomical structure;GO:0005634//nucleus;GO:0005654//nucleoplasm;GO:0005737//cytoplasm;GO:0005739//mitochondrion;GO:0005740//mitochondrial envelope;GO:0005741//mitochondrial outer membrane…	GO:0000166//nucleotide binding;GO:0003674//molecular_function;GO:0003677//DNA binding;GO:0003824//catalytic activity;GO:0003924//GTPase activity;GO:0004637//phosphoribosylamine-glycine ligase activity;GO:0005215//transporter activity;GO:0005260//intracellularly ATP-gated chloride channel activity;GO:0005319//lipid transporter activity;GO:0005488//binding;GO:0005524//ATP binding;GO:0005525//GTP bi…	GO:0000041//transition metal ion transport;GO:0000910//cytokinesis;GO:0006289//nucleotide-excision repair;GO:0006508//proteolysis;GO:0006725//cellular aromatic compound metabolic process;GO:0006778//porphyrin-containing compound metabolic process;GO:0006779//porphyrin-containing compound biosynthetic process;GO:0006807//nitrogen compound metabolic process;GO:0006810//transport;GO:0006811//ion tra…
MSTRG.6576	4854	12317	8542	3243	4090	3609	657.515	1691.681	1335.261	571.568	635.342	550.466	1228.152333	585.792	-1.06802912	0.476970148	1.65E-06	0.00016258	--	RKF60041.1 taxid=212602 hypothetical protein OnM2_054080, partial [Erysiphe neolycopersici]	-	-	-	-	-	-	-
evm.TU.Contig31.969	467	576	326	152	199	178	32.935	41.187	26.53	13.946	16.095	14.135	33.55066667	14.72533333	-1.188041141	0.438898383	1.89E-06	0.000175353	WetA	XP_044719438.1 taxid=111463 developmental regulatory protein wetA [Hirsutella rhossiliensis]	-	-	-	-	-	-	-
evm.TU.Contig35.10	1853	1553	1554	3246	2622	2963	235.901	200.461	228.29	537.616	382.811	424.742	221.5506667	448.3896667	1.017116363	2.023869634	1.99E-06	0.000177887	--	EQK98816.1 taxid=911162 hypothetical protein OCS_05471 [Ophiocordyceps sinensis CO18]	-	-	-	-	GO:0000120//RNA polymerase I transcription regulator complex;GO:0005575//cellular_component;GO:0005622//intracellular anatomical structure;GO:0005634//nucleus;GO:0005667//transcription regulator complex;GO:0005730//nucleolus;GO:0031974//membrane-enclosed lumen;GO:0031981//nuclear lumen;GO:0032991//protein-containing complex;GO:0043226//organelle;GO:0043227//membrane-bounded organelle;GO:0043228//…	GO:0000976//transcription cis-regulatory region binding;GO:0001046//core promoter sequence-specific DNA binding;GO:0001067//transcription regulatory region nucleic acid binding;GO:0001163//RNA polymerase I transcription regulatory region sequence-specific DNA binding;GO:0001164//RNA polymerase I core promoter sequence-specific DNA binding;GO:0001181//RNA polymerase I general transcription initiat…	GO:0001188//RNA polymerase I preinitiation complex assembly;GO:0006139//nucleobase-containing compound metabolic process;GO:0006351//transcription, DNA-templated;GO:0006352//DNA-templated transcription, initiation;GO:0006355//regulation of transcription, DNA-templated;GO:0006356//regulation of transcription by RNA polymerase I;GO:0006360//transcription by RNA polymerase I;GO:0006361//transcriptio…
evm.TU.Contig22.29	1416	1638	1186	337	789	602	53.498	62.747	51.706	16.564	34.186	25.61	55.98366667	25.45333333	-1.137151378	0.454656418	1.99E-06	0.000177887	ssp1	KAF4505923.1 taxid=72228 hypothetical protein G6O67_007821 [Ophiocordyceps sinensis]	Cellular Processes	Transport and catabolism	ko04138//Autophagy - yeast	K21157	GO:0005575//cellular_component;GO:0005622//intracellular anatomical structure;GO:0005737//cytoplasm;GO:0005938//cell cortex;GO:0030427//site of polarized growth;GO:0032153//cell division site;GO:0035838//growing cell tip;GO:0051285//cell cortex of cell tip;GO:0051286//cell tip;GO:0071944//cell periphery;GO:0099568//cytoplasmic region;GO:0099738//cell cortex region;GO:1902716//cell cortex of growi…	GO:0000166//nucleotide binding;GO:0003674//molecular_function;GO:0003824//catalytic activity;GO:0004672//protein kinase activity;GO:0004674//protein serine/threonine kinase activity;GO:0004683//calmodulin-dependent protein kinase activity;GO:0005488//binding;GO:0005515//protein binding;GO:0005516//calmodulin binding;GO:0005524//ATP binding;GO:0016301//kinase activity;GO:0016740//transferase activ…	GO:0001558//regulation of cell growth;GO:0006464//cellular protein modification process;GO:0006468//protein phosphorylation;GO:0006793//phosphorus metabolic process;GO:0006796//phosphate-containing compound metabolic process;GO:0006807//nitrogen compound metabolic process;GO:0006950//response to stress;GO:0006996//organelle organization;GO:0007010//cytoskeleton organization;GO:0007015//actin fila…
evm.TU.Contig47.379	1327	1165	1001	320	629	556	98.101	87.324	85.393	30.777	53.328	46.283	90.27266667	43.46266667	-1.054512531	0.481459873	2.01E-06	0.000177887	scd2	KAF4509132.1 taxid=72228 hypothetical protein G6O67_005433 [Ophiocordyceps sinensis]	Environmental Information Processing	Signal transduction	ko04011//MAPK signaling pathway - yeast	K11237	GO:0000131//incipient cellular bud site;GO:0002102//podosome;GO:0005575//cellular_component;GO:0005622//intracellular anatomical structure;GO:0005737//cytoplasm;GO:0005739//mitochondrion;GO:0005856//cytoskeleton;GO:0005933//cellular bud;GO:0005934//cellular bud tip;GO:0005935//cellular bud neck;GO:0005937//mating projection;GO:0005938//cell cortex;GO:0015629//actin cytoskeleton;GO:0030054//cell j…	GO:0003674//molecular_function;GO:0005198//structural molecule activity;GO:0005488//binding;GO:0005515//protein binding;GO:0005543//phospholipid binding;GO:0008047//enzyme activator activity;GO:0008289//lipid binding;GO:0016176//superoxide-generating NADPH oxidase activator activity;GO:0030234//enzyme regulator activity;GO:0030674//protein-macromolecule adaptor activity;GO:0032266//phosphatidylin…	GO:0000003//reproduction;GO:0000746//conjugation;GO:0000747//conjugation with cellular fusion;GO:0000753//cell morphogenesis involved in conjugation with cellular fusion;GO:0000767//cell morphogenesis involved in conjugation;GO:0000902//cell morphogenesis;GO:0001667//ameboidal-type cell migration;GO:0001755//neural crest cell migration;GO:0003006//developmental process involved in reproduction;GO…
evm.TU.Contig11.70	947	907	869	269	506	433	241.831	234.922	256.095	89.329	148.214	124.54	244.2826667	120.6943333	-1.017193557	0.494076534	2.51E-06	0.00021391	nuo-21	EQL03857.1 taxid=911162 NADH dehydrogenase ubiquinone Fe-S protein 4, mitochondrial [Ophiocordyceps sinensis CO18]	Metabolism;Metabolism	Global and overview maps;Energy metabolism	ko01100//Metabolic pathways;ko00190//Oxidative phosphorylation	K03937;K03937	GO:0005575//cellular_component;GO:0005622//intracellular anatomical structure;GO:0005737//cytoplasm;GO:0005739//mitochondrion;GO:0005740//mitochondrial envelope;GO:0005743//mitochondrial inner membrane;GO:0005746//mitochondrial respirasome;GO:0005747//mitochondrial respiratory chain complex I;GO:0016020//membrane;GO:0019866//organelle inner membrane;GO:0030964//NADH dehydrogenase complex;GO:00310…	GO:0003674//molecular_function;GO:0003824//catalytic activity;GO:0003954//NADH dehydrogenase activity;GO:0005488//binding;GO:0008137//NADH dehydrogenase (ubiquinone) activity;GO:0016491//oxidoreductase activity;GO:0016651//oxidoreductase activity, acting on NAD(P)H;GO:0016655//oxidoreductase activity, acting on NAD(P)H, quinone or similar compound as acceptor;GO:0043167//ion binding;GO:0043169//c…	GO:0001932//regulation of protein phosphorylation;GO:0006091//generation of precursor metabolites and energy;GO:0006119//oxidative phosphorylation;GO:0006120//mitochondrial electron transport, NADH to ubiquinone;GO:0006139//nucleobase-containing compound metabolic process;GO:0006163//purine nucleotide metabolic process;GO:0006725//cellular aromatic compound metabolic process;GO:0006753//nucleosid…
evm.TU.Contig23.56	444	497	410	136	238	166	18.148	20.597	19.338	7.232	11.156	7.64	19.361	8.676	-1.158051512	0.448117349	2.80E-06	0.00023445	--	KAF4513431.1 taxid=72228 hypothetical protein G6O67_000704 [Ophiocordyceps sinensis]	-	-	-	-	-	GO:0000981//DNA-binding transcription factor activity, RNA polymerase II-specific;GO:0008270//zinc ion binding	GO:0006355//regulation of transcription, DNA-templated
evm.TU.Contig54.65	593	608	521	168	293	271	46.386	48.221	47.027	17.097	26.284	23.869	47.21133333	22.41666667	-1.074561461	0.474815369	3.46E-06	0.000280046	GTG2	KAF4506330.1 taxid=72228 hypothetical protein G6O67_006427 [Ophiocordyceps sinensis]	-	-	-	-	GO:0000139//Golgi membrane;GO:0005575//cellular_component;GO:0005622//intracellular anatomical structure;GO:0005737//cytoplasm;GO:0005783//endoplasmic reticulum;GO:0005789//endoplasmic reticulum membrane;GO:0005794//Golgi apparatus;GO:0005795//Golgi stack;GO:0005798//Golgi-associated vesicle;GO:0005886//plasma membrane;GO:0012505//endomembrane system;GO:0016020//membrane;GO:0016021//integral comp…	GO:0002020//protease binding;GO:0003674//molecular_function;GO:0005215//transporter activity;GO:0005216//ion channel activity;GO:0005244//voltage-gated ion channel activity;GO:0005253//anion channel activity;GO:0005488//binding;GO:0005515//protein binding;GO:0008289//lipid binding;GO:0008308//voltage-gated anion channel activity;GO:0008509//anion transmembrane transporter activity;GO:0010427//abs…	GO:0001101//response to acid chemical;GO:0002790//peptide secretion;GO:0006810//transport;GO:0006811//ion transport;GO:0006820//anion transport;GO:0006873//cellular ion homeostasis;GO:0006885//regulation of pH;GO:0006928//movement of cell or subcellular component;GO:0006950//response to stress;GO:0006996//organelle organization;GO:0007030//Golgi organization;GO:0007032//endosome organization;GO:0…
evm.TU.Contig24.597	1882	2188	1790	544	849	1208	76.714	90.428	84.195	28.848	39.688	55.445	83.779	41.327	-1.019504024	0.493285907	3.54E-06	0.000284503	--	KAF4504584.1 taxid=72228 hypothetical protein G6O67_008020 [Ophiocordyceps sinensis]	-	-	-	-	-	-	-
evm.TU.Contig35.178	496	769	469	230	280	225	21	33.029	22.915	12.695	13.618	10.737	25.648	12.35	-1.054335289	0.481519027	3.94E-06	0.000308991	--	KAF4506115.1 taxid=72228 hypothetical protein G6O67_006232 [Ophiocordyceps sinensis]	-	-	-	-	-	-	-
evm.TU.Contig48.233	593	533	398	158	233	241	50.765	46.264	39.317	17.597	22.875	23.231	45.44866667	21.23433333	-1.097839156	0.46721576	4.12E-06	0.00031432	ZRT3	KAF4511409.1 taxid=72228 hypothetical protein G6O67_003212 [Ophiocordyceps sinensis]	-	-	-	-	GO:0000322//storage vacuole;GO:0000323//lytic vacuole;GO:0000324//fungal-type vacuole;GO:0000329//fungal-type vacuole membrane;GO:0005575//cellular_component;GO:0005622//intracellular anatomical structure;GO:0005737//cytoplasm;GO:0005773//vacuole;GO:0005774//vacuolar membrane;GO:0005783//endoplasmic reticulum;GO:0005789//endoplasmic reticulum membrane;GO:0012505//endomembrane system;GO:0016020//m…	GO:0003674//molecular_function;GO:0005215//transporter activity;GO:0005385//zinc ion transmembrane transporter activity;GO:0008324//cation transmembrane transporter activity;GO:0015075//ion transmembrane transporter activity;GO:0015318//inorganic molecular entity transmembrane transporter activity;GO:0022857//transmembrane transporter activity;GO:0022890//inorganic cation transmembrane transporte…	GO:0000041//transition metal ion transport;GO:0006810//transport;GO:0006811//ion transport;GO:0006812//cation transport;GO:0006829//zinc ion transport;GO:0006873//cellular ion homeostasis;GO:0006875//cellular metal ion homeostasis;GO:0006882//cellular zinc ion homeostasis;GO:0007034//vacuolar transport;GO:0008150//biological_process;GO:0009987//cellular process;GO:0019725//cellular homeostasis;GO…
evm.TU.Contig31.96	446	558	307	118	220	111	35.898	45.538	28.514	12.356	20.308	10.06	36.65	14.24133333	-1.363728975	0.388576626	4.50E-06	0.000326115	nimT	KAF4512519.1 taxid=72228 hypothetical protein G6O67_001649 [Ophiocordyceps sinensis]	Cellular Processes;Environmental Information Processing	Cell growth and death;Signal transduction	ko04111//Cell cycle - yeast;ko04011//MAPK signaling pathway - yeast	K02555;K02555	GO:0005575//cellular_component;GO:0005622//intracellular anatomical structure;GO:0005634//nucleus;GO:0005737//cytoplasm;GO:0043226//organelle;GO:0043227//membrane-bounded organelle;GO:0043229//intracellular organelle;GO:0043231//intracellular membrane-bounded organelle	GO:0003674//molecular_function;GO:0003824//catalytic activity;GO:0004721//phosphoprotein phosphatase activity;GO:0004725//protein tyrosine phosphatase activity;GO:0016787//hydrolase activity;GO:0016788//hydrolase activity, acting on ester bonds;GO:0016791//phosphatase activity;GO:0042578//phosphoric ester hydrolase activity;GO:0140096//catalytic activity, acting on a protein	GO:0000075//cell cycle checkpoint signaling;GO:0000076//DNA replication checkpoint signaling;GO:0000077//DNA damage checkpoint signaling;GO:0000079//regulation of cyclin-dependent protein serine/threonine kinase activity;GO:0000086//G2/M transition of mitotic cell cycle;GO:0000278//mitotic cell cycle;GO:0001932//regulation of protein phosphorylation;GO:0006275//regulation of DNA replication;GO:00…
MSTRG.1922	357	248	174	789	508	672	45.229	31.784	25.439	129.936	73.796	95.731	34.15066667	99.821	1.547429615	2.922959045	4.53E-06	0.000326115	--	KJZ67974.1 taxid=1043627 hypothetical protein HIM_12637 [Hirsutella minnesotensis 3608]	-	-	-	-	-	-	-
evm.TU.Contig34.23	2102	1993	1476	447	809	1088	240.702	231.397	195.036	66.592	106.241	140.287	222.3783333	104.3733333	-1.091263071	0.469350281	5.14E-06	0.000350879	--	KAF4512675.1 taxid=72228 hypothetical protein G6O67_000025 [Ophiocordyceps sinensis]	-	-	-	-	-	-	-
evm.TU.Contig1.70	297	322	266	55	109	128	6.257	6.878	6.466	1.507	2.633	3.036	6.533666667	2.392	-1.449675464	0.36610377	5.20E-06	0.000350879	bimB	KAF4510318.1 taxid=72228 hypothetical protein G6O67_002215 [Ophiocordyceps sinensis]	Cellular Processes;Cellular Processes	Cell growth and death;Cell growth and death	ko04111//Cell cycle - yeast;ko04113//Meiosis - yeast	K02365;K02365	GO:0000228//nuclear chromosome;GO:0000781//chromosome, telomeric region;GO:0005575//cellular_component;GO:0005622//intracellular anatomical structure;GO:0005634//nucleus;GO:0005694//chromosome;GO:0005700//polytene chromosome;GO:0005705//polytene chromosome interband;GO:0005737//cytoplasm;GO:0005739//mitochondrion;GO:0005813//centrosome;GO:0005815//microtubule organizing center;GO:0005816//spindle…	GO:0003674//molecular_function;GO:0003824//catalytic activity;GO:0004175//endopeptidase activity;GO:0004197//cysteine-type endopeptidase activity;GO:0005488//binding;GO:0005515//protein binding;GO:0008233//peptidase activity;GO:0008234//cysteine-type peptidase activity;GO:0016787//hydrolase activity;GO:0140096//catalytic activity, acting on a protein	GO:0000003//reproduction;GO:0000070//mitotic sister chromatid segregation;GO:0000212//meiotic spindle organization;GO:0000226//microtubule cytoskeleton organization;GO:0000278//mitotic cell cycle;GO:0000280//nuclear division;GO:0000281//mitotic cytokinesis;GO:0000723//telomere maintenance;GO:0000819//sister chromatid segregation;GO:0000910//cytokinesis;GO:0006139//nucleobase-containing compound m…
evm.TU.Contig47.38	2262	2016	2115	4231	5375	2929	397.238	358.966	428.598	966.656	1082.518	579.185	394.934	876.1196667	1.149516362	2.218395142	5.48E-06	0.00036433	gedE	KAF4508754.1 taxid=72228 hypothetical protein G6O67_005094 [Ophiocordyceps sinensis]	Metabolism;Metabolism	Global and overview maps;Metabolism of other amino acids	ko01100//Metabolic pathways;ko00480//Glutathione metabolism	K00799;K00799	GO:0005737//cytoplasm	GO:0005524//ATP binding;GO:0016034//maleylacetoacetate isomerase activity;GO:0046872//metal ion binding	GO:0006559//L-phenylalanine catabolic process;GO:0006572//tyrosine catabolic process
evm.TU.Contig28.21	288	279	250	84	119	110	64.301	63.159	64.409	24.399	30.47	27.654	63.95633333	27.50766667	-1.217253462	0.430100746	6.16E-06	0.000393128	--	EQL00047.1 taxid=911162 LCCL domain containing protein [Ophiocordyceps sinensis CO18]	-	-	-	-	GO:0000322//storage vacuole;GO:0000323//lytic vacuole;GO:0000324//fungal-type vacuole;GO:0005575//cellular_component;GO:0005622//intracellular anatomical structure;GO:0005737//cytoplasm;GO:0005773//vacuole;GO:0005774//vacuolar membrane;GO:0016020//membrane;GO:0016021//integral component of membrane;GO:0031090//organelle membrane;GO:0031224//intrinsic component of membrane;GO:0043226//organelle;GO…	GO:0003674//molecular_function	GO:0008150//biological_process
evm.TU.Contig12.318	1937	1947	1483	457	814	1068	110.619	112.738	97.729	33.954	53.312	68.677	107.0286667	51.981	-1.041940968	0.48567362	6.52E-06	0.000408296	--	KAF4510951.1 taxid=72228 hypothetical protein G6O67_002795 [Ophiocordyceps sinensis]	-	-	-	-	-	-	-
MSTRG.2994	5217	3733	3873	10172	6095	8571	462.352	335.44	396.079	1172.814	619.476	855.31	397.957	882.5333333	1.149038217	2.217660032	6.59E-06	0.000409848	--	KAF4510676.1 taxid=72228 hypothetical protein G6O67_002551 [Ophiocordyceps sinensis]	-	-	-	-	-	-	-
evm.TU.Contig24.528	446	619	358	109	220	195	53.848	75.775	49.876	17.121	30.462	26.51	59.833	24.69766667	-1.276566653	0.412776673	6.88E-06	0.000421873	PCL1	EQL02178.1 taxid=911162 cyclin [Ophiocordyceps sinensis CO18]	Cellular Processes	Cell growth and death	ko04111//Cell cycle - yeast	K06656	GO:0000131//incipient cellular bud site;GO:0000307//cyclin-dependent protein kinase holoenzyme complex;GO:0005575//cellular_component;GO:0005622//intracellular anatomical structure;GO:0005634//nucleus;GO:0005737//cytoplasm;GO:0032991//protein-containing complex;GO:0043226//organelle;GO:0043227//membrane-bounded organelle;GO:0043229//intracellular organelle;GO:0043231//intracellular membrane-bound…	GO:0003674//molecular_function;GO:0003896//DNA primase activity;GO:0005488//binding;GO:0005515//protein binding;GO:0016538//cyclin-dependent protein serine/threonine kinase regulator activity;GO:0019207//kinase regulator activity;GO:0019887//protein kinase regulator activity;GO:0019899//enzyme binding;GO:0019900//kinase binding;GO:0019901//protein kinase binding;GO:0030234//enzyme regulator activ…	GO:0000079//regulation of cyclin-dependent protein serine/threonine kinase activity;GO:0001932//regulation of protein phosphorylation;GO:0006269//DNA replication, synthesis of RNA primer;GO:0006996//organelle organization;GO:0007010//cytoskeleton organization;GO:0007049//cell cycle;GO:0008150//biological_process;GO:0009893//positive regulation of metabolic process;GO:0009894//regulation of catabo…
evm.TU.Contig20.30	2597	2984	2135	549	1213	1461	63.26	73.698	60.011	17.398	33.885	40.072	65.65633333	30.45166667	-1.108412992	0.463803949	7.34E-06	0.000444988	BEM3	KAF4510749.1 taxid=72228 hypothetical protein G6O67_002617 [Ophiocordyceps sinensis]	-	-	-	-	GO:0000131//incipient cellular bud site;GO:0005575//cellular_component;GO:0005622//intracellular anatomical structure;GO:0005634//nucleus;GO:0005737//cytoplasm;GO:0005826//actomyosin contractile ring;GO:0005856//cytoskeleton;GO:0005933//cellular bud;GO:0005934//cellular bud tip;GO:0005937//mating projection;GO:0005938//cell cortex;GO:0015629//actin cytoskeleton;GO:0030427//site of polarized growt…	GO:0003674//molecular_function;GO:0005096//GTPase activator activity;GO:0005488//binding;GO:0005543//phospholipid binding;GO:0008047//enzyme activator activity;GO:0008289//lipid binding;GO:0030234//enzyme regulator activity;GO:0030695//GTPase regulator activity;GO:0032266//phosphatidylinositol-3-phosphate binding;GO:0035091//phosphatidylinositol binding;GO:0043167//ion binding;GO:0043168//anion b…	GO:0006996//organelle organization;GO:0007010//cytoskeleton organization;GO:0007154//cell communication;GO:0007163//establishment or maintenance of cell polarity;GO:0007165//signal transduction;GO:0008150//biological_process;GO:0009966//regulation of signal transduction;GO:0009968//negative regulation of signal transduction;GO:0009987//cellular process;GO:0010646//regulation of cell communication…
evm.TU.Contig38.469	633	699	585	123	316	288	16.534	18.512	17.632	4.18	9.466	8.47	17.55933333	7.372	-1.252110096	0.419833707	7.79E-06	0.000451049	plc1	EQL01252.1 taxid=911162 phosphoinositide-specific phospholipase C [Ophiocordyceps sinensis CO18]	Metabolism;Metabolism;Environmental Information Processing	Global and overview maps;Carbohydrate metabolism;Signal transduction	ko01100//Metabolic pathways;ko00562//Inositol phosphate metabolism;ko04070//Phosphatidylinositol signaling system	K05857;K05857;K05857	GO:0000228//nuclear chromosome;GO:0000775//chromosome, centromeric region;GO:0000776//kinetochore;GO:0000779//condensed chromosome, centromeric region;GO:0000793//condensed chromosome;GO:0000794//condensed nuclear chromosome;GO:0005575//cellular_component;GO:0005622//intracellular anatomical structure;GO:0005634//nucleus;GO:0005694//chromosome;GO:0031974//membrane-enclosed lumen;GO:0031981//nucle…	GO:0003674//molecular_function;GO:0003824//catalytic activity;GO:0004435//phosphatidylinositol phospholipase C activity;GO:0004620//phospholipase activity;GO:0004629//phospholipase C activity;GO:0005488//binding;GO:0005509//calcium ion binding;GO:0008081//phosphoric diester hydrolase activity;GO:0016298//lipase activity;GO:0016787//hydrolase activity;GO:0016788//hydrolase activity, acting on este…	GO:0001402//signal transduction involved in filamentous growth;GO:0006066//alcohol metabolic process;GO:0006629//lipid metabolic process;GO:0006644//phospholipid metabolic process;GO:0006793//phosphorus metabolic process;GO:0006796//phosphate-containing compound metabolic process;GO:0007154//cell communication;GO:0007165//signal transduction;GO:0008104//protein localization;GO:0008150//biological…
MSTRG.7569	76	63	41	199	218	165	6.788	5.741	4.198	23.221	22.372	16.594	5.575666667	20.729	1.894434301	3.717761703	7.84E-06	0.000451049	--	-	-	-	-	-	-	-	-
evm.TU.Contig26.132	796	1103	626	262	461	353	65.252	91.677	59.216	27.942	43.339	32.583	72.04833333	34.62133333	-1.057303771	0.480529274	7.91E-06	0.000451049	KHSRP	EQL01433.1 taxid=911162 far upstream element-binding protein 2 [Ophiocordyceps sinensis CO18]	-	-	-	-	GO:0005737//cytoplasm;GO:0015935//small ribosomal subunit	GO:0003723//RNA binding;GO:0003735//structural constituent of ribosome;GO:0004654//polyribonucleotide nucleotidyltransferase activity	GO:0006353//DNA-templated transcription, termination;GO:0006402//mRNA catabolic process;GO:0006412//translation
evm.TU.Contig47.513	3509	3842	3068	781	1954	1798	218.662	242.745	220.611	63.316	139.641	126.159	227.3393333	109.7053333	-1.051213651	0.482562044	7.91E-06	0.000451049	SPAC23D3.03c	KAF4509313.1 taxid=72228 hypothetical protein G6O67_005578 [Ophiocordyceps sinensis]	-	-	-	-	GO:0005575//cellular_component;GO:0005622//intracellular anatomical structure;GO:0012505//endomembrane system	GO:0003674//molecular_function;GO:0005096//GTPase activator activity;GO:0005488//binding;GO:0005515//protein binding;GO:0008047//enzyme activator activity;GO:0019899//enzyme binding;GO:0030234//enzyme regulator activity;GO:0030695//GTPase regulator activity;GO:0031267//small GTPase binding;GO:0051020//GTPase binding;GO:0060589//nucleoside-triphosphatase regulator activity;GO:0098772//molecular fu…	GO:0006810//transport;GO:0006886//intracellular protein transport;GO:0008104//protein localization;GO:0008150//biological_process;GO:0015031//protein transport;GO:0015833//peptide transport;GO:0016192//vesicle-mediated transport;GO:0031338//regulation of vesicle fusion;GO:0032879//regulation of localization;GO:0033036//macromolecule localization;GO:0033043//regulation of organelle organization;GO…
evm.TU.Contig20.238	385	475	362	93	217	133	17.038	21.313	18.486	5.354	11.013	6.627	18.94566667	7.664666667	-1.305572951	0.404560409	8.09E-06	0.000458559	CDC5	KAF4510517.1 taxid=72228 hypothetical protein G6O67_002397 [Ophiocordyceps sinensis]	-	-	-	-	GO:0000775//chromosome, centromeric region;GO:0000776//kinetochore;GO:0000779//condensed chromosome, centromeric region;GO:0000793//condensed chromosome;GO:0000922//spindle pole;GO:0005575//cellular_component;GO:0005622//intracellular anatomical structure;GO:0005634//nucleus;GO:0005694//chromosome;GO:0005815//microtubule organizing center;GO:0005816//spindle pole body;GO:0005819//spindle;GO:00058…	GO:0000166//nucleotide binding;GO:0003674//molecular_function;GO:0003676//nucleic acid binding;GO:0003677//DNA binding;GO:0003690//double-stranded DNA binding;GO:0003824//catalytic activity;GO:0004672//protein kinase activity;GO:0004674//protein serine/threonine kinase activity;GO:0005488//binding;GO:0005515//protein binding;GO:0005524//ATP binding;GO:0008047//enzyme activator activity;GO:0016301…	GO:0000003//reproduction;GO:0000212//meiotic spindle organization;GO:0000226//microtubule cytoskeleton organization;GO:0000278//mitotic cell cycle;GO:0000280//nuclear division;GO:0000712//resolution of meiotic recombination intermediates;GO:0000819//sister chromatid segregation;GO:0000910//cytokinesis;GO:0006139//nucleobase-containing compound metabolic process;GO:0006259//DNA metabolic process;G…
evm.TU.Contig31.176	2299	1950	1715	493	965	1169	106.958	91.984	92.071	29.84	51.487	61.239	97.00433333	47.522	-1.029453642	0.48989564	9.34E-06	0.000512098	kif11	EQK99824.1 taxid=911162 kinesin [Ophiocordyceps sinensis CO18]	Cellular Processes	Cell motility	ko04814//Motor proteins	K11498	GO:0005575//cellular_component;GO:0005622//intracellular anatomical structure;GO:0005737//cytoplasm;GO:0005739//mitochondrion;GO:0005856//cytoskeleton;GO:0005871//kinesin complex;GO:0005874//microtubule;GO:0005875//microtubule associated complex;GO:0005881//cytoplasmic microtubule;GO:0005938//cell cortex;GO:0015630//microtubule cytoskeleton;GO:0030863//cortical cytoskeleton;GO:0030981//cortical m…	GO:0000166//nucleotide binding;GO:0003674//molecular_function;GO:0003774//cytoskeletal motor activity;GO:0003777//microtubule motor activity;GO:0003824//catalytic activity;GO:0005488//binding;GO:0005515//protein binding;GO:0005524//ATP binding;GO:0008017//microtubule binding;GO:0008092//cytoskeletal protein binding;GO:0008574//plus-end-directed microtubule motor activity;GO:0015631//tubulin bindi…	GO:0000226//microtubule cytoskeleton organization;GO:0006810//transport;GO:0006886//intracellular protein transport;GO:0006928//movement of cell or subcellular component;GO:0006996//organelle organization;GO:0007010//cytoskeleton organization;GO:0007017//microtubule-based process;GO:0007018//microtubule-based movement;GO:0007026//negative regulation of microtubule depolymerization;GO:0007049//cel…
evm.TU.Contig22.414	274	234	197	78	67	104	16.429	14.226	13.63	6.085	4.607	7.022	14.76166667	5.904666667	-1.321928095	0.4	1.04E-05	0.000560131	--	KAF4505440.1 taxid=72228 hypothetical protein G6O67_007389 [Ophiocordyceps sinensis]	-	-	-	-	-	GO:0000981//DNA-binding transcription factor activity, RNA polymerase II-specific;GO:0003677//DNA binding;GO:0008270//zinc ion binding	GO:0006351//transcription, DNA-templated;GO:0006355//regulation of transcription, DNA-templated
MSTRG.9920	689	630	644	1696	896	1486	108.544	100.641	117.084	347.637	161.896	263.626	108.7563333	257.7196667	1.244703216	2.369698009	1.06E-05	0.000562402	--	-	-	-	-	-	-	-	-
evm.TU.Contig31.739	1090	719	971	1853	1537	1818	257.601	172.288	264.802	569.727	416.575	483.788	231.5636667	490.03	1.081461169	2.116178272	1.09E-05	0.000568804	NECHADRAFT_105230	KAF4507595.1 taxid=72228 hypothetical protein G6O67_004077 [Ophiocordyceps sinensis]	Metabolism;Metabolism;Metabolism	Global and overview maps;Nucleotide metabolism;Global and overview maps	ko01100//Metabolic pathways;ko00230//Purine metabolism;ko01232//Nucleotide metabolism	K01519;K01519;K01519	GO:0005575//cellular_component;GO:0005622//intracellular anatomical structure;GO:0005634//nucleus;GO:0005737//cytoplasm;GO:0005829//cytosol;GO:0043226//organelle;GO:0043227//membrane-bounded organelle;GO:0043229//intracellular organelle;GO:0043231//intracellular membrane-bounded organelle	GO:0000166//nucleotide binding;GO:0003674//molecular_function;GO:0003824//catalytic activity;GO:0004170//dUTP diphosphatase activity;GO:0004551//nucleotide diphosphatase activity;GO:0005488//binding;GO:0005515//protein binding;GO:0008828//dATP pyrophosphohydrolase activity;GO:0016462//pyrophosphatase activity;GO:0016787//hydrolase activity;GO:0016817//hydrolase activity, acting on acid anhydrides…	GO:0006139//nucleobase-containing compound metabolic process;GO:0006163//purine nucleotide metabolic process;GO:0006193//ITP catabolic process;GO:0006195//purine nucleotide catabolic process;GO:0006281//DNA repair;GO:0006725//cellular aromatic compound metabolic process;GO:0006753//nucleoside phosphate metabolic process;GO:0006793//phosphorus metabolic process;GO:0006796//phosphate-containing com…
evm.TU.Contig23.85	631	489	536	134	265	275	43.065	33.838	42.213	11.898	20.742	21.133	39.70533333	17.92433333	-1.147413346	0.451433896	1.13E-05	0.00057325	FDB3	KAF4513394.1 taxid=72228 hypothetical protein G6O67_000669 [Ophiocordyceps sinensis]	-	-	-	-	-	GO:0000981//DNA-binding transcription factor activity, RNA polymerase II-specific;GO:0008270//zinc ion binding	GO:0006355//regulation of transcription, DNA-templated
MSTRG.3660	4083	3631	3490	7883	5235	6564	207.324	186.94	204.493	520.754	304.85	375.301	199.5856667	400.3016667	1.004079506	2.0056634	1.15E-05	0.00057325	--	EQK99973.1 taxid=911162 hypothetical protein OCS_04311 [Ophiocordyceps sinensis CO18]	-	-	-	-	GO:0016020//membrane	GO:0015116//sulfate transmembrane transporter activity	GO:0008272//sulfate transport
evm.TU.Contig22.301	602	570	445	147	258	273	35.474	34.055	30.259	11.269	17.435	18.114	33.26266667	15.606	-1.091803029	0.46917465	1.15E-05	0.00057325	--	KAF4505595.1 taxid=72228 hypothetical protein G6O67_007526 [Ophiocordyceps sinensis]	-	-	-	-	GO:0043190//ATP-binding cassette (ABC) transporter complex	GO:0042626//ATPase-coupled transmembrane transporter activity	GO:0006810//transport
MSTRG.1919	51	34	30	175	127	125	11.073	7.53	7.589	49.776	31.915	30.811	8.730666667	37.50066667	2.102752517	4.295281002	1.18E-05	0.000579128	--	-	-	-	-	-	-	-	-
evm.TU.Contig47.97	370	750	359	92	202	200	17	34.94	19.034	5.499	10.644	10.347	23.658	8.83	-1.421842773	0.373235269	1.29E-05	0.000622366	lcc2	EQL00804.1 taxid=911162 multicopper oxidase [Ophiocordyceps sinensis CO18]	-	-	-	-	GO:0042597//periplasmic space	GO:0005375//copper ion transmembrane transporter activity;GO:0005507//copper ion binding;GO:0016491//oxidoreductase activity;GO:0016747//acyltransferase activity, transferring groups other than amino-acyl groups;GO:0050421//nitrite reductase (NO-forming) activity	GO:0006825//copper ion transport;GO:0008152//metabolic process
evm.TU.Contig17.14	730	896	684	213	382	423	39.894	49.648	43.135	15.144	23.941	26.03	44.22566667	21.705	-1.026856468	0.490778356	1.42E-05	0.000671962	--	EQK99901.1 taxid=911162 C2H2 finger domain protein [Ophiocordyceps sinensis CO18]	-	-	-	-	GO:0005575//cellular_component;GO:0005622//intracellular anatomical structure;GO:0005634//nucleus;GO:0043226//organelle;GO:0043227//membrane-bounded organelle;GO:0043229//intracellular organelle;GO:0043231//intracellular membrane-bounded organelle	GO:0003674//molecular_function;GO:0003676//nucleic acid binding;GO:0003677//DNA binding;GO:0005488//binding;GO:0008270//zinc ion binding;GO:0043167//ion binding;GO:0043169//cation binding;GO:0043565//sequence-specific DNA binding;GO:0046872//metal ion binding;GO:0097159//organic cyclic compound binding;GO:1901363//heterocyclic compound binding	GO:0006351//transcription, DNA-templated;GO:0008150//biological_process
MSTRG.11817	3273	2531	2517	6505	3823	5380	284.952	223.42	252.866	736.788	381.705	527.408	253.746	548.6336667	1.112458075	2.162137203	1.42E-05	0.000672101	--	KAI2618431.1 taxid=2663366 hypothetical protein GGR54DRAFT_605433 [Hypoxylon sp. NC1633]	-	-	-	-	-	-	-
evm.TU.Contig22.404	272	246	309	42	116	105	19.909	18.257	26.099	4	9.737	8.654	21.42166667	7.463666667	-1.521114269	0.348416712	1.48E-05	0.000693416	Parp4	EQL00329.1 taxid=911162 von Willebrand factor type A domain-containing protein [Ophiocordyceps sinensis CO18]	-	-	-	-	GO:0005575//cellular_component;GO:0005622//intracellular anatomical structure;GO:0005634//nucleus;GO:0005654//nucleoplasm;GO:0031974//membrane-enclosed lumen;GO:0031981//nuclear lumen;GO:0043226//organelle;GO:0043227//membrane-bounded organelle;GO:0043229//intracellular organelle;GO:0043231//intracellular membrane-bounded organelle;GO:0043233//organelle lumen;GO:0070013//intracellular organelle l…	-	-
evm.TU.Contig12.104	1387	1207	1224	319	550	801	81.948	72.306	83.45	24.52	37.267	53.288	79.23466667	38.35833333	-1.046591738	0.48411049	1.63E-05	0.000741854	--	KAF4508578.1 taxid=72228 hypothetical protein G6O67_004937 [Ophiocordyceps sinensis]	-	-	-	-	-	-	GO:0006360//transcription by RNA polymerase I
evm.TU.Contig2.266	4784	3719	3516	8573	5643	7331	679.088	535.26	575.924	1583.207	918.635	1171.757	596.7573333	1224.533	1.037015358	2.051978135	2.08E-05	0.000887921	ficd	EQK98089.1 taxid=911162 Filamentation induced by cAMP/death on curing-related protein [Ophiocordyceps sinensis CO18]	-	-	-	-	-	GO:0016301//kinase activity	-
evm.TU.Contig1.132	1186	1113	965	265	592	582	51.916	49.398	48.744	15.091	29.719	28.686	50.01933333	24.49866667	-1.029782596	0.48978395	2.08E-05	0.000887921	MSB1	EQL02000.1 taxid=911162 hypothetical protein OCS_02285 [Ophiocordyceps sinensis CO18]	-	-	-	-	-	-	GO:0000003//reproduction;GO:0000278//mitotic cell cycle;GO:0000281//mitotic cytokinesis;GO:0000910//cytokinesis;GO:0000917//division septum assembly;GO:0007049//cell cycle;GO:0007163//establishment or maintenance of cell polarity;GO:0008150//biological_process;GO:0009987//cellular process;GO:0016043//cellular component organization;GO:0022402//cell cycle process;GO:0022414//reproductive process;G…
evm.TU.Contig11.80	309	332	269	97	84	163	32.533	35.441	32.681	13.286	10.142	19.324	33.55166667	14.25066667	-1.235355021	0.424737966	2.22E-05	0.000935474	rad18	KAF4506996.1 taxid=72228 hypothetical protein G6O67_005676 [Ophiocordyceps sinensis]	-	-	-	-	GO:0000151//ubiquitin ligase complex;GO:0000228//nuclear chromosome;GO:0000785//chromatin;GO:0000803//sex chromosome;GO:0001741//XY body;GO:0005575//cellular_component;GO:0005622//intracellular anatomical structure;GO:0005634//nucleus;GO:0005654//nucleoplasm;GO:0005657//replication fork;GO:0005680//anaphase-promoting complex;GO:0005694//chromosome;GO:0005737//cytoplasm;GO:0005813//centrosome;GO:0…	GO:0000217//DNA secondary structure binding;GO:0000403//Y-form DNA binding;GO:0003674//molecular_function;GO:0003676//nucleic acid binding;GO:0003677//DNA binding;GO:0003684//damaged DNA binding;GO:0003697//single-stranded DNA binding;GO:0003723//RNA binding;GO:0003824//catalytic activity;GO:0004842//ubiquitin-protein transferase activity;GO:0005488//binding;GO:0005515//protein binding;GO:0008094…	GO:0000003//reproduction;GO:0000018//regulation of DNA recombination;GO:0000731//DNA synthesis involved in DNA repair;GO:0006139//nucleobase-containing compound metabolic process;GO:0006259//DNA metabolic process;GO:0006281//DNA repair;GO:0006301//postreplication repair;GO:0006310//DNA recombination;GO:0006312//mitotic recombination;GO:0006464//cellular protein modification process;GO:0006508//pr…
MSTRG.10317	812	636	704	1536	1024	1523	178.896	142.027	178.978	440.257	258.728	377.82	166.6336667	358.935	1.107042696	2.154036499	2.36E-05	0.000969624	--	-	-	-	-	-	-	-	-
evm.TU.Contig23.143	248	335	255	104	115	127	6.992	9.576	8.296	3.814	3.718	4.031	8.288	3.854333333	-1.104542658	0.465049871	2.48E-05	0.001004196	--	KAF4513323.1 taxid=72228 hypothetical protein G6O67_000610 [Ophiocordyceps sinensis]	-	-	-	-	-	GO:0000981//DNA-binding transcription factor activity, RNA polymerase II-specific;GO:0008270//zinc ion binding	GO:0006355//regulation of transcription, DNA-templated
MSTRG.10969	77	57	84	224	191	187	9.246	6.94	11.64	34.994	26.303	25.285	9.275333333	28.86066667	1.637633591	3.111550349	2.62E-05	0.001048849	--	-	-	-	-	-	GO:0005672//transcription factor TFIIA complex	-	GO:0006367//transcription initiation from RNA polymerase II promoter
evm.TU.Contig28.249	515	482	435	139	240	251	34.827	33.049	33.946	12.229	18.613	19.113	33.94066667	16.65166667	-1.027348319	0.490611066	2.70E-05	0.001058385	LAC1	KAF4509391.1 taxid=72228 hypothetical protein G6O67_003567 [Ophiocordyceps sinensis]	-	-	-	-	GO:0042597//periplasmic space	GO:0005375//copper ion transmembrane transporter activity;GO:0005507//copper ion binding;GO:0016491//oxidoreductase activity;GO:0050421//nitrite reductase (NO-forming) activity	GO:0006825//copper ion transport;GO:0008152//metabolic process
evm.TU.Contig12.155	402	402	354	134	158	218	50.313	51.013	51.125	21.819	22.678	30.722	50.817	25.073	-1.019176582	0.493397879	2.72E-05	0.001062521	--	EQL04225.1 taxid=911162 hypothetical protein OCS_00061 [Ophiocordyceps sinensis CO18]	-	-	-	-	-	-	-
evm.TU.Contig22.211	548	377	335	1212	861	677	77.295	53.916	54.525	222.403	139.274	107.522	61.912	156.3996667	1.336946468	2.526160787	2.94E-05	0.001120922	--	KAF4505700.1 taxid=72228 hypothetical protein G6O67_007619 [Ophiocordyceps sinensis]	-	-	-	-	-	-	-
evm.TU.Contig31.762	771	932	700	140	361	433	30.396	37.254	31.845	7.18	16.322	19.221	33.165	14.241	-1.21961107	0.429398462	3.23E-05	0.001200853	SCAP	KAF4507615.1 taxid=72228 hypothetical protein G6O67_004094 [Ophiocordyceps sinensis]	-	-	-	-	GO:0000139//Golgi membrane;GO:0005575//cellular_component;GO:0005622//intracellular anatomical structure;GO:0005737//cytoplasm;GO:0005783//endoplasmic reticulum;GO:0005789//endoplasmic reticulum membrane;GO:0005794//Golgi apparatus;GO:0005798//Golgi-associated vesicle;GO:0012505//endomembrane system;GO:0012506//vesicle membrane;GO:0012507//ER to Golgi transport vesicle membrane;GO:0016020//membra…	GO:0003674//molecular_function;GO:0005488//binding;GO:0005496//steroid binding;GO:0005515//protein binding;GO:0008022//protein C-terminus binding;GO:0008289//lipid binding;GO:0015485//cholesterol binding;GO:0032934//sterol binding;GO:0032935//sterol sensor activity;GO:0036094//small molecule binding;GO:0043178//alcohol binding;GO:0044877//protein-containing complex binding;GO:0051082//unfolded pr…	GO:0001666//response to hypoxia;GO:0006066//alcohol metabolic process;GO:0006355//regulation of transcription, DNA-templated;GO:0006357//regulation of transcription by RNA polymerase II;GO:0006508//proteolysis;GO:0006606//protein import into nucleus;GO:0006629//lipid metabolic process;GO:0006807//nitrogen compound metabolic process;GO:0006810//transport;GO:0006886//intracellular protein transport…
evm.TU.Contig24.87	2553	2595	1884	476	1247	1299	63.087	65.018	53.722	15.303	35.339	36.144	60.609	28.92866667	-1.067032209	0.477299851	3.31E-05	0.001218297	LTE1	EQL03916.1 taxid=911162 Ras guanine nucleotide exchange factor [Ophiocordyceps sinensis CO18]	-	-	-	-	GO:0005575//cellular_component;GO:0005622//intracellular anatomical structure;GO:0005737//cytoplasm;GO:0005933//cellular bud	GO:0003674//molecular_function;GO:0005085//guanyl-nucleotide exchange factor activity;GO:0005488//binding;GO:0005515//protein binding;GO:0019899//enzyme binding;GO:0031267//small GTPase binding;GO:0051020//GTPase binding;GO:0098772//molecular function regulator	GO:0000075//cell cycle checkpoint signaling;GO:0000278//mitotic cell cycle;GO:0001100//negative regulation of exit from mitosis;GO:0006810//transport;GO:0007049//cell cycle;GO:0007088//regulation of mitotic nuclear division;GO:0007093//mitotic cell cycle checkpoint signaling;GO:0007096//regulation of exit from mitosis;GO:0007154//cell communication;GO:0007165//signal transduction;GO:0007264//smal…
evm.TU.Contig20.216	1384	1145	1038	288	679	620	82.873	69.516	71.722	22.436	46.628	41.803	74.70366667	36.95566667	-1.015383457	0.494696824	3.35E-05	0.001220791	--	KAF4510537.1 taxid=72228 hypothetical protein G6O67_002417 [Ophiocordyceps sinensis]	-	-	-	-	-	GO:0005515//protein binding	-
evm.TU.Contig12.19	175	164	130	37	49	62	6.663	6.331	5.711	1.833	2.139	2.658	6.235	2.21	-1.49634319	0.354450682	3.46E-05	0.001244253	--	KAF4503892.1 taxid=72228 hypothetical protein G6O67_008828 [Ophiocordyceps sinensis]	-	-	-	-	-	-	-
evm.TU.Contig48.219	654	824	640	190	366	396	45.545	58.182	51.43	17.214	29.231	31.052	51.719	25.83233333	-1.001516418	0.499474726	4.60E-05	0.001532433	--	KAF4511424.1 taxid=72228 hypothetical protein G6O67_003227 [Ophiocordyceps sinensis]	-	-	-	-	-	-	-
evm.TU.Contig23.7	211	193	125	43	51	75	56.136	52.062	38.375	14.883	15.561	22.468	48.85766667	17.63733333	-1.469952515	0.36099418	4.70E-05	0.001550331	--	KAF4513500.1 taxid=72228 hypothetical protein G6O67_000765 [Ophiocordyceps sinensis]	-	-	-	-	GO:0016020//membrane	GO:0005375//copper ion transmembrane transporter activity;GO:0005524//ATP binding;GO:0016887//ATP hydrolysis activity;GO:0030983//mismatched DNA binding	GO:0006298//mismatch repair;GO:0032007//negative regulation of TOR signaling;GO:0035434//copper ion transmembrane transport
evm.TU.Contig22.491	799	806	568	124	417	286	105.029	107.424	86.157	21.206	62.863	42.332	99.53666667	42.13366667	-1.240254603	0.423297947	4.82E-05	0.001580333	--	KAF4505348.1 taxid=72228 hypothetical protein G6O67_007306 [Ophiocordyceps sinensis]	-	-	-	-	-	-	-
evm.TU.Contig47.75	352	330	272	80	183	76	21.049	20.008	18.769	6.224	12.55	5.117	19.942	7.963666667	-1.324305365	0.399341424	4.85E-05	0.001585196	Ash1l	KAF4508794.1 taxid=72228 hypothetical protein G6O67_005130 [Ophiocordyceps sinensis]	Metabolism;Metabolism	Global and overview maps;Amino acid metabolism	ko01100//Metabolic pathways;ko00310//Lysine degradation	K06101;K06101	GO:0000785//chromatin;GO:0005575//cellular_component;GO:0005622//intracellular anatomical structure;GO:0005634//nucleus;GO:0005654//nucleoplasm;GO:0005694//chromosome;GO:0005700//polytene chromosome;GO:0005737//cytoplasm;GO:0005794//Golgi apparatus;GO:0005911//cell-cell junction;GO:0005923//bicellular tight junction;GO:0012505//endomembrane system;GO:0030054//cell junction;GO:0031974//membrane-en…	GO:0000981//DNA-binding transcription factor activity, RNA polymerase II-specific;GO:0003674//molecular_function;GO:0003676//nucleic acid binding;GO:0003677//DNA binding;GO:0003682//chromatin binding;GO:0003700//DNA-binding transcription factor activity;GO:0003824//catalytic activity;GO:0005488//binding;GO:0005515//protein binding;GO:0008168//methyltransferase activity;GO:0008170//N-methyltransfe…	GO:0000003//reproduction;GO:0001501//skeletal system development;GO:0001700//embryonic development via the syncytial blastoderm;GO:0001704//formation of primary germ layer;GO:0001705//ectoderm formation;GO:0001708//cell fate specification;GO:0001712//ectodermal cell fate commitment;GO:0001715//ectodermal cell fate specification;GO:0001816//cytokine production;GO:0001890//placenta development;GO:0…
evm.TU.Contig31.563	288	259	219	76	115	117	28.372	25.871	24.896	9.741	12.993	12.979	26.37966667	11.90433333	-1.147939506	0.451269286	5.32E-05	0.001699174	--	KAF4512690.1 taxid=72228 hypothetical protein G6O67_000039 [Ophiocordyceps sinensis]	-	-	-	-	GO:0016020//membrane	GO:0004930//G protein-coupled receptor activity	GO:0007166//cell surface receptor signaling pathway;GO:0007186//G protein-coupled receptor signaling pathway
evm.TU.Contig12.335	461	418	401	106	249	174	74.481	68.474	74.76	22.28	46.136	31.654	72.57166667	33.35666667	-1.121431276	0.4596376	5.36E-05	0.001699174	ustO	KAF4510933.1 taxid=72228 hypothetical protein G6O67_002778 [Ophiocordyceps sinensis]	-	-	-	-	-	GO:0003824//catalytic activity;GO:0010181//FMN binding	-
evm.TU.Contig32.5	227	225	196	98	66	90	7.215	7.245	7.186	4.04	2.4	3.232	7.215333333	3.224	-1.162214302	0.446826203	5.60E-05	0.001756628	--	KAF4507005.1 taxid=72228 hypothetical protein G6O67_005684 [Ophiocordyceps sinensis]	-	-	-	-	-	-	-
MSTRG.12231	1611	1357	1305	3032	1877	2677	102.107	87.206	95.445	250.012	136.434	191.051	94.91933333	192.499	1.020077078	2.028027307	7.10E-05	0.00210641	--	EQK99095.1 taxid=911162 hypothetical protein OCS_05195 [Ophiocordyceps sinensis CO18]	-	-	-	-	-	-	-
evm.TU.Contig26.44	2118	1766	1803	4086	5117	2184	219.355	185.446	215.476	550.542	607.765	254.691	206.759	470.9993333	1.187774888	2.278011276	7.15E-05	0.002107504	fahA	KAF4508227.1 taxid=72228 hypothetical protein G6O67_004634 [Ophiocordyceps sinensis]	Metabolism;Metabolism	Global and overview maps;Amino acid metabolism	ko01100//Metabolic pathways;ko00350//Tyrosine metabolism	K01555;K01555	GO:0005575//cellular_component;GO:0005622//intracellular anatomical structure;GO:0005737//cytoplasm;GO:0005829//cytosol	GO:0003674//molecular_function;GO:0003824//catalytic activity;GO:0004334//fumarylacetoacetase activity;GO:0005488//binding;GO:0008704//5-carboxymethyl-2-hydroxymuconate delta-isomerase activity;GO:0016787//hydrolase activity;GO:0016822//hydrolase activity, acting on acid carbon-carbon bonds;GO:0016823//hydrolase activity, acting on acid carbon-carbon bonds, in ketonic substances;GO:0018800//5-oxo…	GO:0006082//organic acid metabolic process;GO:0006520//cellular amino acid metabolic process;GO:0006525//arginine metabolic process;GO:0006527//arginine catabolic process;GO:0006558//L-phenylalanine metabolic process;GO:0006559//L-phenylalanine catabolic process;GO:0006570//tyrosine metabolic process;GO:0006572//tyrosine catabolic process;GO:0006725//cellular aromatic compound metabolic process;G…
evm.TU.Contig20.234	212	110	119	561	372	250	81.906	43.09	53.053	281.977	164.825	108.758	59.34966667	185.1866667	1.641668397	3.120264646	7.19E-05	0.00211401	--	KAF4510521.1 taxid=72228 hypothetical protein G6O67_002401 [Ophiocordyceps sinensis]	-	-	-	-	GO:0005575//cellular_component;GO:0005622//intracellular anatomical structure;GO:0005634//nucleus;GO:0005737//cytoplasm;GO:0043226//organelle;GO:0043227//membrane-bounded organelle;GO:0043229//intracellular organelle;GO:0043231//intracellular membrane-bounded organelle	GO:0003674//molecular_function;GO:0003676//nucleic acid binding;GO:0003723//RNA binding;GO:0005488//binding;GO:0097159//organic cyclic compound binding;GO:1901363//heterocyclic compound binding	GO:0006139//nucleobase-containing compound metabolic process;GO:0006364//rRNA processing;GO:0006396//RNA processing;GO:0006725//cellular aromatic compound metabolic process;GO:0006807//nitrogen compound metabolic process;GO:0008150//biological_process;GO:0008152//metabolic process;GO:0009987//cellular process;GO:0010467//gene expression;GO:0016070//RNA metabolic process;GO:0016072//rRNA metabolic…
evm.TU.Contig53.227	697	396	418	1352	746	1113	236.396	136.178	163.593	596.561	290.165	425.053	178.7223333	437.2596667	1.290770352	2.446586604	8.13E-05	0.002311747	--	EQK99071.1 taxid=911162 glyoxalase family protein [Ophiocordyceps sinensis CO18]	-	-	-	-	-	-	-
MSTRG.927	21	23	54	144	135	100	4.793	5.323	14.222	42.758	35.336	25.7	8.112666667	34.598	2.092440525	4.264688963	8.42E-05	0.002366731	--	XP_044718657.1 taxid=111463 uncharacterized protein HRG_08297 [Hirsutella rhossiliensis]	-	-	-	-	-	-	-
evm.TU.Contig12.453	1163	1230	1010	193	657	553	27.507	29.498	27.575	5.949	17.831	14.724	28.19333333	12.83466667	-1.135308232	0.455237645	9.09E-05	0.002509878	dnmbp	KAF4510781.1 taxid=72228 hypothetical protein G6O67_002647 [Ophiocordyceps sinensis]	-	-	-	-	GO:0000935//division septum;GO:0005575//cellular_component;GO:0005622//intracellular anatomical structure;GO:0005737//cytoplasm;GO:0005826//actomyosin contractile ring;GO:0005856//cytoskeleton;GO:0005938//cell cortex;GO:0015629//actin cytoskeleton;GO:0030427//site of polarized growth;GO:0030428//cell septum;GO:0030863//cortical cytoskeleton;GO:0030864//cortical actin cytoskeleton;GO:0031097//medi…	GO:0003674//molecular_function;GO:0005085//guanyl-nucleotide exchange factor activity;GO:0005488//binding;GO:0005515//protein binding;GO:0019899//enzyme binding;GO:0031267//small GTPase binding;GO:0051020//GTPase binding;GO:0098772//molecular function regulator	GO:0000278//mitotic cell cycle;GO:0000281//mitotic cytokinesis;GO:0000910//cytokinesis;GO:0000917//division septum assembly;GO:0007049//cell cycle;GO:0007154//cell communication;GO:0007165//signal transduction;GO:0007264//small GTPase mediated signal transduction;GO:0007265//Ras protein signal transduction;GO:0007266//Rho protein signal transduction;GO:0007346//regulation of mitotic cell cycle;GO…
evm.TU.Contig16.7	618	664	489	1293	1370	779	87.725	95.567	80.099	238.783	223.025	124.512	87.797	195.44	1.15448222	2.226044171	9.72E-05	0.002616461	--	EQL03608.1 taxid=911162 NmrA-like family protein [Ophiocordyceps sinensis CO18]	-	-	-	-	-	GO:0016620//oxidoreductase activity, acting on the aldehyde or oxo group of donors, NAD or NADP as acceptor;GO:0051287//NAD binding	-
evm.TU.Contig31.943	1239	1188	1020	256	561	730	80.247	78.015	76.232	21.571	41.669	53.237	78.16466667	38.82566667	-1.009505906	0.496716334	0.000109954	0.00284111	ceh-14	KAF4507836.1 taxid=72228 hypothetical protein G6O67_004293 [Ophiocordyceps sinensis]	-	-	-	-	GO:0000131//incipient cellular bud site;GO:0005575//cellular_component;GO:0005622//intracellular anatomical structure;GO:0005634//nucleus;GO:0005737//cytoplasm;GO:0005739//mitochondrion;GO:0005933//cellular bud;GO:0005934//cellular bud tip;GO:0005935//cellular bud neck;GO:0005937//mating projection;GO:0030016//myofibril;GO:0030017//sarcomere;GO:0030427//site of polarized growth;GO:0030428//cell s…	GO:0003674//molecular_function;GO:0005092//GDP-dissociation inhibitor activity;GO:0005094//Rho GDP-dissociation inhibitor activity;GO:0005096//GTPase activator activity;GO:0005488//binding;GO:0005515//protein binding;GO:0008047//enzyme activator activity;GO:0019904//protein domain specific binding;GO:0030234//enzyme regulator activity;GO:0030695//GTPase regulator activity;GO:0043167//ion binding;…	GO:0000003//reproduction;GO:0000278//mitotic cell cycle;GO:0000281//mitotic cytokinesis;GO:0000746//conjugation;GO:0000747//conjugation with cellular fusion;GO:0000755//cytogamy;GO:0000910//cytokinesis;GO:0000917//division septum assembly;GO:0006109//regulation of carbohydrate metabolic process;GO:0006996//organelle organization;GO:0007010//cytoskeleton organization;GO:0007049//cell cycle;GO:0007…
evm.TU.Contig28.197	887	1009	640	130	407	451	57.448	66.26	47.832	10.954	30.231	32.891	57.18	24.692	-1.211466923	0.431829311	0.000110995	0.002852719	dvrA	KAF4509449.1 taxid=72228 hypothetical protein G6O67_003623 [Ophiocordyceps sinensis]	-	-	-	-	GO:0000228//nuclear chromosome;GO:0000785//chromatin;GO:0005575//cellular_component;GO:0005622//intracellular anatomical structure;GO:0005634//nucleus;GO:0005694//chromosome;GO:0031974//membrane-enclosed lumen;GO:0031981//nuclear lumen;GO:0043226//organelle;GO:0043227//membrane-bounded organelle;GO:0043228//non-membrane-bounded organelle;GO:0043229//intracellular organelle;GO:0043231//intracellul…	GO:0003674//molecular_function;GO:0003676//nucleic acid binding;GO:0003677//DNA binding;GO:0003700//DNA-binding transcription factor activity;GO:0005488//binding;GO:0043167//ion binding;GO:0043169//cation binding;GO:0043565//sequence-specific DNA binding;GO:0046872//metal ion binding;GO:0097159//organic cyclic compound binding;GO:0140110//transcription regulator activity;GO:1901363//heterocyclic …	GO:0006139//nucleobase-containing compound metabolic process;GO:0006351//transcription, DNA-templated;GO:0006355//regulation of transcription, DNA-templated;GO:0006357//regulation of transcription by RNA polymerase II;GO:0006725//cellular aromatic compound metabolic process;GO:0006807//nitrogen compound metabolic process;GO:0007155//cell adhesion;GO:0008150//biological_process;GO:0008152//metabol…
evm.TU.Contig31.25	431	555	406	60	195	239	18.203	23.766	19.787	3.297	9.445	11.366	20.58533333	8.036	-1.357067341	0.390375024	0.00011418	0.002898819	--	KAF4512612.1 taxid=72228 hypothetical protein G6O67_001729 [Ophiocordyceps sinensis]	-	-	-	-	-	-	-
evm.TU.Contig48.215	321	325	222	107	157	105	19.645	20.166	15.678	8.519	11.019	7.236	18.49633333	8.924666667	-1.051369112	0.482510047	0.000116866	0.002933226	--	KAF4511429.1 taxid=72228 hypothetical protein G6O67_003231 [Ophiocordyceps sinensis]	-	-	-	-	-	-	-
evm.TU.Contig31.461	836	968	788	204	573	372	70.75	83.061	76.953	22.461	55.613	35.449	76.92133333	37.841	-1.023433556	0.491944151	0.00012	0.00298852	scw1	KAF4504232.1 taxid=72228 hypothetical protein G6O67_008408 [Ophiocordyceps sinensis]	-	-	-	-	-	GO:0003674//molecular_function;GO:0003676//nucleic acid binding;GO:0003723//RNA binding;GO:0005488//binding;GO:0097159//organic cyclic compound binding;GO:1901363//heterocyclic compound binding	GO:0008150//biological_process;GO:0008380//RNA splicing;GO:0032995//regulation of fungal-type cell wall biogenesis;GO:0044087//regulation of cellular component biogenesis;GO:0050789//regulation of biological process;GO:0050794//regulation of cellular process;GO:0065007//biological regulation;GO:1903338//regulation of cell wall organization or biogenesis
evm.TU.Contig31.158	178	273	228	68	123	58	11.665	18.139	17.241	5.797	9.244	4.28	15.68166667	6.440333333	-1.283871634	0.410691891	0.00015063	0.003506685	--	KAF4512441.1 taxid=72228 hypothetical protein G6O67_001580 [Ophiocordyceps sinensis]	-	-	-	-	-	-	-
MSTRG.13304	211	208	121	368	357	443	14.176	14.174	9.35	32.133	27.477	33.446	12.56666667	31.01866667	1.303534651	2.468328913	0.000161733	0.003729151	--	-	-	-	-	-	GO:0016020//membrane	GO:0016846//carbon-sulfur lyase activity	-
evm.TU.Contig24.103	56	41	60	195	156	109	4.748	3.525	5.871	21.511	15.169	10.407	4.714666667	15.69566667	1.735138629	3.329114819	0.000172335	0.003871714	--	KAF4507189.1 taxid=72228 hypothetical protein G6O67_005854 [Ophiocordyceps sinensis]	-	-	-	-	-	GO:0008195//phosphatidate phosphatase activity	-
MSTRG.8543	32	295	99	21	26	34	4.286	40.035	15.293	3.665	3.992	5.129	19.87133333	4.262	-2.22108618	0.21447982	0.000176836	0.00393614	--	-	-	-	-	-	-	-	-
evm.TU.Contig22.731	1096	970	841	2080	1289	1730	132.325	118.743	117.168	326.712	178.477	235.189	122.7453333	246.7926667	1.00763135	2.010607327	0.000181911	0.004019119	--	EQL00140.1 taxid=911162 F-box domain containing protein [Ophiocordyceps sinensis CO18]	-	-	-	-	-	GO:0005515//protein binding	-
evm.TU.Contig22.346	337	313	279	91	184	127	27.174	25.59	25.961	9.546	17.015	11.531	26.24166667	12.69733333	-1.047333815	0.483861543	0.000185827	0.004089036	--	EQK99640.1 taxid=911162 XLF family protein [Ophiocordyceps sinensis CO18]	-	-	-	-	GO:0005634//nucleus	-	GO:0006302//double-strand break repair
MSTRG.8712	410	319	352	775	548	661	36.619	28.919	36.303	90.093	56.211	66.545	33.947	70.94966667	1.063511822	2.090012864	0.000187231	0.004101218	--	SCO30822.1 taxid=5127 uncharacterized protein FFMR_02023 [Fusarium fujikuroi]	-	-	-	-	-	GO:0003676//nucleic acid binding;GO:0008270//zinc ion binding	GO:0015074//DNA integration
MSTRG.3509	2327	1357	1631	3914	2390	3463	530.8	313.842	429.361	1161.418	625.121	889.278	424.6676667	891.939	1.070610778	2.10032237	0.000188525	0.004120196	--	KAF4505786.1 taxid=72228 hypothetical protein G6O67_007699 [Ophiocordyceps sinensis]	-	-	-	-	-	-	-
MSTRG.2239	378	1307	685	383	208	339	38.569	135.079	80.597	50.808	24.337	38.918	84.74833333	38.021	-1.156388519	0.448634191	0.000194534	0.004194456	pol	KAI1006117.1 taxid=79252 hypothetical protein K3495_g2100 [Podosphaera aphanis]	-	-	-	-	-	-	GO:0015074//DNA integration
evm.TU.Contig28.49	282	156	204	565	395	394	178.991	100.394	149.414	466.552	287.526	281.59	142.933	345.2226667	1.272188152	2.415276156	0.000259717	0.005204059	--	EQK98455.1 taxid=911162 Glucose-repressible protein Grg1 [Ophiocordyceps sinensis CO18]	-	-	-	-	-	-	-
evm.TU.Contig48.300	299	219	172	471	401	517	75.055	55.738	49.821	153.814	115.438	146.129	60.20466667	138.4603333	1.201525502	2.299827256	0.000268279	0.005353354	--	KAF4511330.1 taxid=72228 hypothetical protein G6O67_003138 [Ophiocordyceps sinensis]	-	-	-	-	-	-	-
evm.TU.Contig22.745	1247	1167	960	204	642	647	40.98	38.885	36.404	8.722	24.196	23.941	38.75633333	18.953	-1.032005861	0.48902975	0.000330778	0.006251064	wis4	EQL01542.1 taxid=911162 MAP kinase kinase kinase Czk3 [Ophiocordyceps sinensis CO18]	Environmental Information Processing	Signal transduction	ko04011//MAPK signaling pathway - yeast	K11230	GO:0005575//cellular_component;GO:0005622//intracellular anatomical structure;GO:0005737//cytoplasm;GO:0048471//perinuclear region of cytoplasm	GO:0000166//nucleotide binding;GO:0003674//molecular_function;GO:0003824//catalytic activity;GO:0004672//protein kinase activity;GO:0004674//protein serine/threonine kinase activity;GO:0004709//MAP kinase kinase kinase activity;GO:0005488//binding;GO:0005515//protein binding;GO:0005524//ATP binding;GO:0016301//kinase activity;GO:0016740//transferase activity;GO:0016772//transferase activity, tran…	GO:0000003//reproduction;GO:0000165//MAPK cascade;GO:0001672//regulation of chromatin assembly or disassembly;GO:0001890//placenta development;GO:0001932//regulation of protein phosphorylation;GO:0001934//positive regulation of protein phosphorylation;GO:0002251//organ or tissue specific immune response;GO:0002376//immune system process;GO:0002385//mucosal immune response;GO:0003002//regionalizat…
MSTRG.13238	3834	2871	2857	6534	4000	5520	138.173	99.293	113.86	316.369	157.452	231.177	117.1086667	234.9993333	1.004808817	2.006677559	0.0003432	0.006385632	--	KAF4505999.1 taxid=72228 hypothetical protein G6O67_006128 [Ophiocordyceps sinensis]	-	-	-	-	-	-	-
evm.TU.Contig12.295	174	160	165	409	588	199	18.105	16.88	19.811	55.366	70.166	23.315	18.26533333	49.61566667	1.441687656	2.716384407	0.000360959	0.006564011	hmp	EQL01616.1 taxid=911162 flavohemoglobin [Ophiocordyceps sinensis CO18]	-	-	-	-	GO:0005575//cellular_component;GO:0005622//intracellular anatomical structure;GO:0005634//nucleus;GO:0005737//cytoplasm;GO:0005739//mitochondrion;GO:0005759//mitochondrial matrix;GO:0005829//cytosol;GO:0010494//cytoplasmic stress granule;GO:0016020//membrane;GO:0031974//membrane-enclosed lumen;GO:0032991//protein-containing complex;GO:0035770//ribonucleoprotein granule;GO:0036464//cytoplasmic rib…	GO:0000166//nucleotide binding;GO:0003674//molecular_function;GO:0003824//catalytic activity;GO:0005488//binding;GO:0008941//nitric oxide dioxygenase activity;GO:0016491//oxidoreductase activity;GO:0016655//oxidoreductase activity, acting on NAD(P)H, quinone or similar compound as acceptor;GO:0016661//oxidoreductase activity, acting on other nitrogenous compounds as donors;GO:0016662//oxidoreduct…	GO:0001505//regulation of neurotransmitter levels;GO:0006807//nitrogen compound metabolic process;GO:0006814//sodium ion transport;GO:0006950//response to stress;GO:0006979//response to oxidative stress;GO:0008150//biological_process;GO:0008152//metabolic process;GO:0009056//catabolic process;GO:0009636//response to toxic substance;GO:0009987//cellular process;GO:0010033//response to organic subs…
evm.TU.Contig38.434	3368	2111	1873	5906	3331	4287	751.966	477.879	482.553	1715.496	852.902	1077.753	570.7993333	1215.383667	1.090356254	2.129266093	0.000383053	0.00689068	--	KAF4506706.1 taxid=72228 hypothetical protein G6O67_006761 [Ophiocordyceps sinensis]	-	-	-	-	-	-	-
evm.TU.Contig47.148	203	163	119	412	606	196	23.488	19.122	15.888	62.018	80.412	25.535	19.49933333	55.98833333	1.521701434	2.871294745	0.000415935	0.007315289	--	XP_044716443.1 taxid=111463 uncharacterized protein HRG_09975 [Hirsutella rhossiliensis]	-	-	-	-	-	-	-
evm.TU.Contig12.330	253	234	224	93	79	141	30.381	28.49	31.039	14.529	10.879	19.065	29.97	14.82433333	-1.015551857	0.494639084	0.000432586	0.007538293	--	EQL02933.1 taxid=911162 Origin recognition complex subunit 6 (ORC6) [Ophiocordyceps sinensis CO18]	Cellular Processes;Cellular Processes	Cell growth and death;Cell growth and death	ko04111//Cell cycle - yeast;ko04113//Meiosis - yeast	K02608;K02608	GO:0005664//nuclear origin of replication recognition complex	GO:0003677//DNA binding	GO:0006260//DNA replication
MSTRG.11017	246	231	241	523	347	474	38.238	36.462	43.292	105.898	61.893	83.09	39.33066667	83.627	1.088314169	2.126254323	0.000455118	0.007791173	--	KJZ69977.1 taxid=1043627 hypothetical protein HIM_10622 [Hirsutella minnesotensis 3608]	-	-	-	-	GO:0009279//cell outer membrane	GO:0003677//DNA binding	GO:0006313//transposition, DNA-mediated;GO:0015074//DNA integration
MSTRG.5317	347	235	310	665	455	542	85.685	58.828	88.252	213.527	128.857	150.469	77.58833333	164.2843333	1.082283266	2.117384487	0.000495648	0.008384569	--	-	-	-	-	-	GO:0030700//glycine reductase complex	GO:0030699//glycine reductase activity;GO:0050485//oxidoreductase activity, acting on X-H and Y-H to form an X-Y bond, with a disulfide as acceptor	-
MSTRG.7968	256	596	353	205	91	195	20.505	48.765	32.289	20.618	7.963	17.376	33.853	15.319	-1.143961565	0.452515287	0.00050804	0.008527405	--	KJZ68485.1 taxid=1043627 hypothetical protein HIM_12126 [Hirsutella minnesotensis 3608]	-	-	-	-	-	-	-
evm.TU.Contig22.525	611	522	459	83	268	304	39.004	33.787	33.811	6.893	19.62	21.852	35.534	16.12166667	-1.140199201	0.453696929	0.000526018	0.008684805	--	EQL00661.1 taxid=911162 C6 and C2H2 transcription factor RegA-like protein [Ophiocordyceps sinensis CO18]	-	-	-	-	-	GO:0000981//DNA-binding transcription factor activity, RNA polymerase II-specific;GO:0003677//DNA binding;GO:0008270//zinc ion binding	GO:0006351//transcription, DNA-templated;GO:0006355//regulation of transcription, DNA-templated
evm.TU.Contig54.69	99	99	77	31	30	25	11.395	11.554	10.227	4.642	3.96	3.24	11.05866667	3.947333333	-1.486227193	0.356944779	0.00054175	0.008879907	--	EQL02190.1 taxid=911162 triacylglycerol lipase-like protein [Ophiocordyceps sinensis CO18]	-	-	-	-	GO:0016020//membrane	GO:0051139//metal ion:proton antiporter activity	GO:0006812//cation transport;GO:1902600//proton transmembrane transport
evm.TU.Contig20.172	357	409	301	83	152	226	20.953	24.339	20.386	6.338	10.231	14.936	21.89266667	10.50166667	-1.059829386	0.479688785	0.000554535	0.009058664	ORC3	KAF4510588.1 taxid=72228 hypothetical protein G6O67_002465 [Ophiocordyceps sinensis]	Cellular Processes;Cellular Processes	Cell growth and death;Cell growth and death	ko04111//Cell cycle - yeast;ko04113//Meiosis - yeast	K02605;K02605	GO:0000228//nuclear chromosome;GO:0000781//chromosome, telomeric region;GO:0000785//chromatin;GO:0000808//origin recognition complex;GO:0005575//cellular_component;GO:0005622//intracellular anatomical structure;GO:0005634//nucleus;GO:0005654//nucleoplasm;GO:0005656//nuclear pre-replicative complex;GO:0005657//replication fork;GO:0005664//nuclear origin of replication recognition complex;GO:000569…	GO:0003674//molecular_function;GO:0003676//nucleic acid binding;GO:0003677//DNA binding;GO:0003682//chromatin binding;GO:0003688//DNA replication origin binding;GO:0003690//double-stranded DNA binding;GO:0005488//binding;GO:0043565//sequence-specific DNA binding;GO:0097159//organic cyclic compound binding;GO:1901363//heterocyclic compound binding;GO:1990837//sequence-specific double-stranded DNA …	GO:0000003//reproduction;GO:0000082//G1/S transition of mitotic cell cycle;GO:0000278//mitotic cell cycle;GO:0001667//ameboidal-type cell migration;GO:0002064//epithelial cell development;GO:0002065//columnar/cuboidal epithelial cell differentiation;GO:0002066//columnar/cuboidal epithelial cell development;GO:0003006//developmental process involved in reproduction;GO:0003008//system process;GO:00…
evm.TU.Contig24.16	1259	874	746	2105	1529	1414	517.942	364.561	354.14	1126.62	721.375	655.005	412.2143333	834.3333333	1.017229215	2.024027954	0.000627723	0.009885616	CYC1	KAF4507091.1 taxid=72228 hypothetical protein G6O67_005766 [Ophiocordyceps sinensis]	Metabolism;Metabolism	Global and overview maps;Energy metabolism	ko01100//Metabolic pathways;ko00190//Oxidative phosphorylation	K08738;K08738	GO:0000159//protein phosphatase type 2A complex;GO:0005575//cellular_component;GO:0005622//intracellular anatomical structure;GO:0005634//nucleus;GO:0005737//cytoplasm;GO:0005739//mitochondrion;GO:0005740//mitochondrial envelope;GO:0005743//mitochondrial inner membrane;GO:0005746//mitochondrial respirasome;GO:0005758//mitochondrial intermembrane space;GO:0005829//cytosol;GO:0008287//protein serin…	GO:0003674//molecular_function;GO:0003824//catalytic activity;GO:0004129//cytochrome-c oxidase activity;GO:0005488//binding;GO:0005506//iron ion binding;GO:0009055//electron transfer activity;GO:0010242//oxygen evolving activity;GO:0016491//oxidoreductase activity;GO:0020037//heme binding;GO:0043167//ion binding;GO:0043169//cation binding;GO:0046872//metal ion binding;GO:0046906//tetrapyrrole bin…	GO:0006091//generation of precursor metabolites and energy;GO:0006119//oxidative phosphorylation;GO:0006122//mitochondrial electron transport, ubiquinol to cytochrome c;GO:0006123//mitochondrial electron transport, cytochrome c to oxygen;GO:0006139//nucleobase-containing compound metabolic process;GO:0006163//purine nucleotide metabolic process;GO:0006464//cellular protein modification process;GO…
MSTRG.13481	66	148	100	23	46	18	14.033	31.905	24.536	6.361	11.12	4.311	23.49133333	7.264	-1.693292493	0.309220422	0.000672008	0.010446468	--	-	-	-	-	-	-	-	-
MSTRG.1653	458	367	398	975	493	806	18.965	15.408	19.006	52.524	23.411	37.58	17.793	37.83833333	1.088538766	2.126585361	0.000766348	0.011510239	--	-	-	-	-	-	-	-	-
evm.TU.Contig22.78	13	44	30	1	2	4	3.209	11.012	8.545	0.321	0.566	1.112	7.588666667	0.666333333	-3.509530454	0.087806378	0.000782166	0.011651494	--	EQL01963.1 taxid=911162 Cyanovirin-N [Ophiocordyceps sinensis CO18]	-	-	-	-	-	-	-
evm.TU.Contig48.161	158	162	159	278	351	280	6.971	7.247	8.095	15.957	17.76	13.911	7.437666667	15.876	1.09392547	2.134540402	0.000834983	0.012233767	bglA	KAF4511498.1 taxid=72228 hypothetical protein G6O67_003289 [Ophiocordyceps sinensis]	Metabolism;Metabolism;Metabolism;Metabolism;Metabolism	Global and overview maps;Global and overview maps;Carbohydrate metabolism;Metabolism of other amino acids;Biosynthesis of other secondary metabolites	ko01100//Metabolic pathways;ko01110//Biosynthesis of secondary metabolites;ko00500//Starch and sucrose metabolism;ko00460//Cyanoamino acid metabolism;ko00999//Biosynthesis of various plant secondary metabolites	K05349;K05349;K05349;K05349;K05349	-	GO:0004553//hydrolase activity, hydrolyzing O-glycosyl compounds	GO:0005975//carbohydrate metabolic process
MSTRG.8776	408	1914	773	212	264	228	25.71	122.332	56.227	17.389	19.078	16.211	68.08966667	17.55933333	-1.955197799	0.257885435	0.000841987	0.012295559	--	KAF4505192.1 taxid=72228 hypothetical protein G6O67_007167 [Ophiocordyceps sinensis]	-	-	-	-	-	-	-
evm.TU.Contig48.262	320	293	259	54	151	158	40.05	37.181	37.405	8.793	21.673	22.266	38.212	17.57733333	-1.120309555	0.459995115	0.0009079	0.012982702	STB3	EQL02721.1 taxid=911162 Sin3 binding protein [Ophiocordyceps sinensis CO18]	-	-	-	-	GO:0005575//cellular_component;GO:0005622//intracellular anatomical structure;GO:0005634//nucleus;GO:0005737//cytoplasm;GO:0043226//organelle;GO:0043227//membrane-bounded organelle;GO:0043229//intracellular organelle;GO:0043231//intracellular membrane-bounded organelle	GO:0003674//molecular_function;GO:0003676//nucleic acid binding;GO:0003677//DNA binding;GO:0005488//binding;GO:0043565//sequence-specific DNA binding;GO:0097159//organic cyclic compound binding;GO:1901363//heterocyclic compound binding	GO:0000429//carbon catabolite regulation of transcription from RNA polymerase II promoter;GO:0000430//regulation of transcription from RNA polymerase II promoter by glucose;GO:0000432//positive regulation of transcription from RNA polymerase II promoter by glucose;GO:0000436//carbon catabolite activation of transcription from RNA polymerase II promoter;GO:0006355//regulation of transcription, DNA…
evm.TU.Contig35.158	122	104	115	233	230	221	57.665	49.841	62.724	143.277	124.674	117.621	56.74333333	128.524	1.179514979	2.265006168	0.000922912	0.013098465	--	EQK98350.1 taxid=911162 hypothetical protein OCS_05935 [Ophiocordyceps sinensis CO18]	-	-	-	-	-	-	-
evm.TU.Contig1.453	239	391	239	51	186	99	11.985	19.88	13.83	3.327	10.697	5.59	15.23166667	6.538	-1.22015253	0.429237334	0.001090388	0.014828924	--	KAF4509872.1 taxid=72228 hypothetical protein G6O67_001810 [Ophiocordyceps sinensis]	-	-	-	-	-	GO:0008375//acetylglucosaminyltransferase activity;GO:0016757//glycosyltransferase activity	GO:0042710//biofilm formation
evm.TU.Contig22.539	291	191	341	452	496	576	35.039	23.318	47.379	70.805	68.491	78.093	35.24533333	72.463	1.039812285	2.055960126	0.001092398	0.014828924	LIMK2	KAF4505285.1 taxid=72228 hypothetical protein G6O67_007250 [Ophiocordyceps sinensis]	-	-	-	-	-	GO:0004672//protein kinase activity;GO:0004674//protein serine/threonine kinase activity;GO:0005524//ATP binding	GO:0006468//protein phosphorylation;GO:0030436//asexual sporulation
evm.TU.Contig12.324	205	286	122	64	43	117	23.176	32.784	15.916	9.413	5.575	14.894	23.95866667	9.960666667	-1.266233412	0.415743781	0.001118314	0.015074563	--	KAF4510944.1 taxid=72228 hypothetical protein G6O67_002789 [Ophiocordyceps sinensis]	-	-	-	-	-	GO:0008270//zinc ion binding	-
evm.TU.Contig2.213	202	270	190	23	115	94	12.803	17.351	13.896	1.897	8.359	6.709	14.68333333	5.655	-1.376580589	0.385130534	0.00131486	0.017005818	RFG1	KAF4512292.1 taxid=72228 hypothetical protein G6O67_001453 [Ophiocordyceps sinensis]	-	-	-	-	GO:0000228//nuclear chromosome;GO:0000785//chromatin;GO:0005575//cellular_component;GO:0005622//intracellular anatomical structure;GO:0005634//nucleus;GO:0005694//chromosome;GO:0031974//membrane-enclosed lumen;GO:0031981//nuclear lumen;GO:0043226//organelle;GO:0043227//membrane-bounded organelle;GO:0043228//non-membrane-bounded organelle;GO:0043229//intracellular organelle;GO:0043231//intracellul…	GO:0000976//transcription cis-regulatory region binding;GO:0000981//DNA-binding transcription factor activity, RNA polymerase II-specific;GO:0000987//cis-regulatory region sequence-specific DNA binding;GO:0001067//transcription regulatory region nucleic acid binding;GO:0001227//DNA-binding transcription repressor activity, RNA polymerase II-specific;GO:0003674//molecular_function;GO:0003676//nucl…	GO:0000122//negative regulation of transcription by RNA polymerase II;GO:0006139//nucleobase-containing compound metabolic process;GO:0006351//transcription, DNA-templated;GO:0006355//regulation of transcription, DNA-templated;GO:0006357//regulation of transcription by RNA polymerase II;GO:0006725//cellular aromatic compound metabolic process;GO:0006807//nitrogen compound metabolic process;GO:000…
MSTRG.9944	1596	867	769	2304	1453	2127	199.941	110.043	110.91	376.178	207.685	300.083	140.298	294.6486667	1.070501295	2.100162987	0.001336068	0.017192285	--	KJZ69987.1 taxid=1043627 hypothetical protein HIM_10632 [Hirsutella minnesotensis 3608]	-	-	-	-	-	GO:0003677//DNA binding;GO:0003700//DNA-binding transcription factor activity	GO:0006313//transposition, DNA-mediated;GO:0006355//regulation of transcription, DNA-templated;GO:0015074//DNA integration
MSTRG.11006	179	804	404	236	141	180	27.041	123.319	70.527	46.354	24.442	30.581	73.629	33.79233333	-1.123578137	0.458954126	0.001427174	0.017910288	--	-	-	-	-	-	-	-	-
MSTRG.14112	127	272	143	78	79	66	29.998	65.112	39.071	24.102	21.411	17.654	44.727	21.05566667	-1.08693744	0.470759646	0.001442682	0.017964562	--	KJZ69913.1 taxid=1043627 hypothetical protein HIM_10698 [Hirsutella minnesotensis 3608]	-	-	-	-	-	-	-
evm.TU.Contig31.825	402	415	398	68	221	243	29.968	31.368	34.237	6.595	18.894	20.398	31.85766667	15.29566667	-1.058517616	0.48012514	0.001590281	0.019279407	--	KAF4507683.1 taxid=72228 hypothetical protein G6O67_004156 [Ophiocordyceps sinensis]	-	-	-	-	-	GO:0000981//DNA-binding transcription factor activity, RNA polymerase II-specific;GO:0008270//zinc ion binding	GO:0006355//regulation of transcription, DNA-templated
evm.TU.Contig47.13	42	23	33	114	110	68	16.949	9.506	15.729	60.38	51.342	31.041	14.06133333	47.58766667	1.758854316	3.384292622	0.001600023	0.019364441	--	KAF4508723.1 taxid=72228 hypothetical protein G6O67_005065 [Ophiocordyceps sinensis]	-	-	-	-	-	-	-
evm.TU.Contig31.817	630	508	471	975	1360	593	54.352	44.436	46.889	109.433	134.558	57.606	48.559	100.5323333	1.049848961	2.070313091	0.001882068	0.02174984	bioB	KAF4507674.1 taxid=72228 hypothetical protein G6O67_004148 [Ophiocordyceps sinensis]	Metabolism;Metabolism;Metabolism	Global and overview maps;Global and overview maps;Metabolism of cofactors and vitamins	ko01100//Metabolic pathways;ko01240//Biosynthesis of cofactors;ko00780//Biotin metabolism	K01012;K01012;K01012	GO:0005575//cellular_component;GO:0005622//intracellular anatomical structure;GO:0005737//cytoplasm;GO:0005739//mitochondrion;GO:0043226//organelle;GO:0043227//membrane-bounded organelle;GO:0043229//intracellular organelle;GO:0043231//intracellular membrane-bounded organelle	GO:0003674//molecular_function;GO:0003824//catalytic activity;GO:0004076//biotin synthase activity;GO:0005488//binding;GO:0008270//zinc ion binding;GO:0016740//transferase activity;GO:0016765//transferase activity, transferring alkyl or aryl (other than methyl) groups;GO:0016782//transferase activity, transferring sulphur-containing groups;GO:0016783//sulfurtransferase activity;GO:0016992//lipoat…	GO:0006082//organic acid metabolic process;GO:0006766//vitamin metabolic process;GO:0006767//water-soluble vitamin metabolic process;GO:0006768//biotin metabolic process;GO:0006777//Mo-molybdopterin cofactor biosynthetic process;GO:0006790//sulfur compound metabolic process;GO:0006807//nitrogen compound metabolic process;GO:0008150//biological_process;GO:0008152//metabolic process;GO:0009058//bio…
MSTRG.13900	131	252	128	85	54	73	30.319	59.143	34.225	25.617	14.331	19.068	41.229	19.672	-1.067515829	0.477139877	0.002143831	0.023831879	--	-	-	-	-	-	-	-	-
MSTRG.4532	91	38	65	207	82	241	26.895	11.387	22.168	79.591	27.793	80.201	20.15	62.52833333	1.633730225	3.103143094	0.002183736	0.02408126	--	-	-	-	-	-	-	-	-
MSTRG.2042	187	568	528	265	175	117	23.436	72.392	76.503	43.323	25.224	16.582	57.44366667	28.37633333	-1.017459658	0.493985412	0.002334103	0.025276499	--	KJZ68484.1 taxid=1043627 hypothetical protein HIM_12125 [Hirsutella minnesotensis 3608]	-	-	-	-	-	-	-
MSTRG.1889	478	293	275	748	454	702	96.098	59.725	63.797	195.64	104.675	158.915	73.20666667	153.0766667	1.06420745	2.091020854	0.002459854	0.026129434	--	-	-	-	-	-	-	-	-
MSTRG.10518	43	24	39	4	9	5	5.522	3.125	5.779	0.668	1.325	0.723	4.808666667	0.905333333	-2.409115944	0.188271177	0.00255399	0.026668862	--	-	-	-	-	-	GO:0016607//nuclear speck	GO:0003713//transcription coactivator activity;GO:0004252//serine-type endopeptidase activity	GO:0006508//proteolysis;GO:0007219//Notch signaling pathway;GO:0045944//positive regulation of transcription by RNA polymerase II
evm.TU.Contig54.84	299	208	173	601	423	296	35.52	25.054	23.716	92.886	57.63	39.595	28.09666667	63.37033333	1.173408622	2.255439554	0.00266952	0.027576459	--	KAF4506354.1 taxid=72228 hypothetical protein G6O67_006448 [Ophiocordyceps sinensis]	-	-	-	-	GO:0005576//extracellular region	GO:0008236//serine-type peptidase activity;GO:0016787//hydrolase activity	GO:0006508//proteolysis
evm.TU.Contig31.310	80	69	82	193	206	111	16.609	14.525	19.645	52.131	49.049	25.949	16.92633333	42.37633333	1.323989279	2.503574313	0.002906813	0.029335981	--	KAF4506880.1 taxid=72228 hypothetical protein G6O67_006917 [Ophiocordyceps sinensis]	-	-	-	-	-	-	-
MSTRG.835	228	770	227	226	124	159	40.902	140.079	46.991	52.818	25.511	32.049	75.99066667	36.79266667	-1.046403991	0.484173495	0.002919744	0.029371886	--	-	-	-	-	-	-	-	-
MSTRG.760	123	69	96	251	123	273	22.39	10.937	16.891	56.83	26.35	51.507	16.73933333	44.89566667	1.423334131	2.682046278	0.003118883	0.030896076	--	-	-	-	-	-	-	-	-
evm.TU.Contig24.583	24	21	15	3	1	0	13.004	11.537	9.379	2.115	0.621	0	11.30666667	0.912	-3.631996035	0.080660377	0.003263892	0.031807267	--	KAF4504601.1 taxid=72228 hypothetical protein G6O67_008034 [Ophiocordyceps sinensis]	-	-	-	-	-	-	GO:0006955//immune response
MSTRG.13161	307	209	118	422	297	581	18.05	12.459	8.006	32.28	20.026	38.465	12.83833333	30.257	1.236811026	2.35677009	0.003429809	0.032903243	--	KJZ68485.1 taxid=1043627 hypothetical protein HIM_12126 [Hirsutella minnesotensis 3608]	-	-	-	-	-	GO:0046872//metal ion binding	-
MSTRG.2322	179	125	152	330	243	262	47.246	33.452	46.295	113.316	73.573	77.866	42.331	88.25166667	1.059908954	2.084799949	0.003636783	0.034163077	--	-	-	-	-	-	-	-	GO:0006397//mRNA processing;GO:0046660//female sex differentiation
MSTRG.8933	2	20	12	0	0	0	0.427	4.332	2.958	0	0	0	2.572333333	0.001	-11.32886189	0.000388752	0.003722247	0.034796331	--	-	-	-	-	-	-	GO:0004674//protein serine/threonine kinase activity	-
evm.TU.Contig24.708	55	52	88	20	14	25	6.465	6.197	11.936	3.058	1.887	3.309	8.199333333	2.751333333	-1.575375675	0.335555736	0.003732081	0.03482071	--	EQK99659.1 taxid=911162 glycosyl transferase [Ophiocordyceps sinensis CO18]	-	-	-	-	-	GO:0016757//glycosyltransferase activity	-
MSTRG.2040	0	0	0	7	8	16	0	0	0	3.645	3.672	7.211	0.001	4.842666667	12.24158599	4842.666678	0.004357771	0.038709863	--	EQL03333.1 taxid=911162 hypothetical protein OCS_00949 [Ophiocordyceps sinensis CO18]	-	-	-	-	-	-	-
MSTRG.13091	21	23	25	55	85	65	5.203	5.778	7.122	17.666	24.151	18.069	6.034333333	19.962	1.725989975	3.308070487	0.004411313	0.039077421	--	-	-	-	-	-	-	-	-
evm.TU.Contig47.51	126	163	182	34	98	66	3.79	4.972	6.318	1.331	3.381	2.236	5.026666667	2.316	-1.117966769	0.460742706	0.004457718	0.039343853	--	EQL00468.1 taxid=911162 verprolin-like protein [Ophiocordyceps sinensis CO18]	-	-	-	-	-	GO:0008168//methyltransferase activity;GO:0008757//S-adenosylmethionine-dependent methyltransferase activity	-
evm.TU.Contig24.472	236	140	109	35	64	96	54.329	32.678	28.955	10.482	16.897	24.885	38.654	17.42133333	-1.149762671	0.450699367	0.004496286	0.039539421	hxkA	EQK97821.1 taxid=911162 hexokinase-1 [Ophiocordyceps sinensis CO18]	Metabolism;Metabolism;Metabolism;Metabolism;Metabolism;Metabolism;Metabolism;Metabolism;Metabolism	Global and overview maps;Global and overview maps;Global and overview maps;Carbohydrate metabolism;Carbohydrate metabolism;Carbohydrate metabolism;Carbohydrate metabolism;Global and overview maps;Carbohydrate metabolism	ko01100//Metabolic pathways;ko01110//Biosynthesis of secondary metabolites;ko01200//Carbon metabolism;ko00520//Amino sugar and nucleotide sugar metabolism;ko00500//Starch and sucrose metabolism;ko00010//Glycolysis / Gluconeogenesis;ko00051//Fructose and mannose metabolism;ko01250//Biosynthesis of nucleotide sugars;ko00052//Galactose metabolism	K00844;K00844;K00844;K00844;K00844;K00844;K00844;K00844;K00844	-	GO:0005524//ATP binding;GO:0016773//phosphotransferase activity, alcohol group as acceptor	GO:0005975//carbohydrate metabolic process
MSTRG.9682	66	41	45	162	82	125	7.82	4.925	6.152	24.971	11.142	16.676	6.299	17.59633333	1.48208012	2.793512198	0.004568763	0.040030673	--	-	-	-	-	-	GO:0005576//extracellular region	GO:0019871//sodium channel inhibitor activity	-
evm.TU.Contig2.65	95	187	135	69	69	35	8.476	16.916	13.898	8.009	7.06	3.516	13.09666667	6.195	-1.08002348	0.473021125	0.004652173	0.040577051	pim1	KAF4512873.1 taxid=72228 hypothetical protein G6O67_000204 [Ophiocordyceps sinensis]	-	-	-	-	-	-	-
evm.TU.Contig12.430	0	0	2	6	15	30	0	0	0.251	0.848	1.869	3.67	0.083666667	2.129	4.669379181	25.44621514	0.004846851	0.041708888	--	EQL01213.1 taxid=911162 hypothetical protein OCS_03081 [Ophiocordyceps sinensis CO18]	-	-	-	-	-	GO:0004520//endodeoxyribonuclease activity	GO:0043571//maintenance of CRISPR repeat elements
MSTRG.11473	112	56	75	237	137	158	13.836	7.014	10.691	38.089	19.409	21.977	10.51366667	26.49166667	1.33327271	2.519736216	0.004855828	0.041748863	--	-	-	-	-	-	-	GO:0005515//protein binding	-
evm.TU.Contig31.1038	271	298	173	485	603	287	29.73	33.147	21.9	69.221	75.865	35.452	28.259	60.17933333	1.090557711	2.129563444	0.005279399	0.044673265	nth1	KAF4507940.1 taxid=72228 hypothetical protein G6O67_004385 [Ophiocordyceps sinensis]	Genetic Information Processing	Replication and repair	ko03410//Base excision repair	K10773	GO:0005575//cellular_component;GO:0005622//intracellular anatomical structure;GO:0005634//nucleus;GO:0005654//nucleoplasm;GO:0005737//cytoplasm;GO:0005739//mitochondrion;GO:0005759//mitochondrial matrix;GO:0031974//membrane-enclosed lumen;GO:0031981//nuclear lumen;GO:0043226//organelle;GO:0043227//membrane-bounded organelle;GO:0043229//intracellular organelle;GO:0043231//intracellular membrane-bo…	GO:0000702//oxidized base lesion DNA N-glycosylase activity;GO:0000703//oxidized pyrimidine nucleobase lesion DNA N-glycosylase activity;GO:0003674//molecular_function;GO:0003676//nucleic acid binding;GO:0003677//DNA binding;GO:0003690//double-stranded DNA binding;GO:0003824//catalytic activity;GO:0003906//DNA-(apurinic or apyrimidinic site) endonuclease activity;GO:0004518//nuclease activity;GO:…	GO:0000302//response to reactive oxygen species;GO:0006139//nucleobase-containing compound metabolic process;GO:0006220//pyrimidine nucleotide metabolic process;GO:0006244//pyrimidine nucleotide catabolic process;GO:0006259//DNA metabolic process;GO:0006281//DNA repair;GO:0006284//base-excision repair;GO:0006285//base-excision repair, AP site formation;GO:0006289//nucleotide-excision repair;GO:00…
evm.TU.Contig48.157	127	125	66	37	54	35	16.214	16.181	9.724	6.146	7.907	5.032	14.03966667	6.361666667	-1.142031997	0.453120919	0.005346116	0.045118971	YNL011C	KAF4511505.1 taxid=72228 hypothetical protein G6O67_003293 [Ophiocordyceps sinensis]	-	-	-	-	GO:0005575//cellular_component	GO:0003674//molecular_function;GO:0043743//LPPG:FO 2-phospho-L-lactate transferase activity	GO:0008150//biological_process
evm.TU.Contig20.106	2110	6482	2529	1303	1149	1607	80.195	249.791	110.916	64.429	50.082	68.773	146.9673333	61.09466667	-1.266377172	0.415702356	0.005614472	0.046401769	NUP120	KAF4510659.1 taxid=72228 hypothetical protein G6O67_002534 [Ophiocordyceps sinensis]	-	-	-	-	GO:0000781//chromosome, telomeric region;GO:0005575//cellular_component;GO:0005622//intracellular anatomical structure;GO:0005634//nucleus;GO:0005635//nuclear envelope;GO:0005643//nuclear pore;GO:0005694//chromosome;GO:0012505//endomembrane system;GO:0016020//membrane;GO:0016021//integral component of membrane;GO:0031080//nuclear pore outer ring;GO:0031090//organelle membrane;GO:0031224//intrinsi…	GO:0003674//molecular_function;GO:0005198//structural molecule activity;GO:0017056//structural constituent of nuclear pore	GO:0000054//ribosomal subunit export from nucleus;GO:0000055//ribosomal large subunit export from nucleus;GO:0000122//negative regulation of transcription by RNA polymerase II;GO:0000972//transcription-dependent tethering of RNA polymerase II gene DNA at nuclear periphery;GO:0000973//posttranscriptional tethering of RNA polymerase II gene DNA at nuclear periphery;GO:0006139//nucleobase-containing…
evm.TU.Contig26.209	14	2	15	60	38	43	7.975	1.155	9.86	44.464	24.824	27.58	6.33	32.28933333	2.35078025	5.101000528	0.005736327	0.047132751	--	KAF4508438.1 taxid=72228 hypothetical protein G6O67_004815 [Ophiocordyceps sinensis]	-	-	-	-	-	-	-
MSTRG.5096	0	13	24	0	0	0	0	2.031	4.268	0	0	0	2.099666667	0.001	-11.0359446	0.000476266	0.005772603	0.047309817	--	-	-	-	-	-	-	-	-
MSTRG.8333	129	463	232	129	156	69	13.915	50.626	28.929	18.173	19.316	8.36	31.15666667	15.283	-1.027613126	0.490521023	0.00584148	0.047660259	--	XP_044717190.1 taxid=111463 retrotransposon gag protein [Hirsutella rhossiliensis]	-	-	-	-	-	-	-
evm.TU.Contig12.389	863	561	472	885	1873	729	134.068	88.365	84.613	178.865	333.695	127.521	102.3486667	213.3603333	1.059799676	2.084642041	0.00604914	0.048790346	poxK	KAF4510857.1 taxid=72228 hypothetical protein G6O67_002716 [Ophiocordyceps sinensis]	-	-	-	-	-	-	-
