# Supplementary material for: Fusarium pseudonygamai Promotes Blastospore Transformation in Ophiocordyceps sinensis: Insights into Microbial Interaction and Key Mechanisms
Source: J Fungi (Basel). 2025 Oct 18;11(10):746. doi: 10.3390/jof11100746 (PMC12565527; doi:10.3390/jof11100746)
Supplement: Supplementary file 1 [file jof-11-00746-s001.zip › Supplementary file S2-GO enrichment FCK4-vs-FT4 at day 4.Gsea.xls]

				Gene Ontology (GO) enrichment analysis of differentially expressed genes in Ophiocordyceps sinensis following Fusarium pseudonygamai supernatant treatment at day 4
GO_id	GO_Term	Gene_Count	ES	NES	NOM p-val	FDR q-val	Core_Genes	Genes
GO:0071963	establishment or maintenance of cell polarity regulating cell shape	38	-0.74587995	-2.6128628	0	0	evm.TU.Contig31.777(MYO2);evm.TU.Contig23.142(RAS);evm.TU.Contig38.22(alp4);evm.TU.Contig22.582(--);evm.TU.Contig24.112(eaf3);evm.TU.Contig31.1171(scd1);evm.TU.Contig53.175(pom1);evm.TU.Contig31.506(LAS17);evm.TU.Contig53.136(--);evm.TU.Contig12.289(RHO3);evm.TU.Contig23.37(KLP1);evm.TU.Contig26.93(alp6);evm.TU.Contig35.103(rho2);evm.TU.Contig12.453(dnmbp);evm.TU.Contig48.14(tea4);evm.TU.Contig20…	MSTRG.1685(--);evm.TU.Contig1.234(tea1);evm.TU.Contig1.32(cdc42);evm.TU.Contig11.63(hymA);evm.TU.Contig12.289(RHO3);evm.TU.Contig12.333(sitA);evm.TU.Contig12.341(--);evm.TU.Contig12.453(dnmbp);evm.TU.Contig2.34(ACT);evm.TU.Contig20.139(cot-1);evm.TU.Contig20.2(dnmbp);evm.TU.Contig22.582(--);evm.TU.Contig22.691(L1);evm.TU.Contig22.71(ARC18);evm.TU.Contig23.142(RAS);evm.TU.Contig23.151(TAO3);evm.TU…
GO:0007163	establishment or maintenance of cell polarity	171	-0.569882	-2.5554454	0	0	evm.TU.Contig31.777(MYO2);evm.TU.Contig24.301(NDC80);evm.TU.Contig31.537(end4);evm.TU.Contig51.5(PAC1);evm.TU.Contig23.142(RAS);evm.TU.Contig22.454(CLA4);evm.TU.Contig53.279(prr-1);evm.TU.Contig22.468(PAN1);evm.TU.Contig12.197(klpA);evm.TU.Contig28.14(spn4);evm.TU.Contig1.87(NUP192);evm.TU.Contig38.22(alp4);evm.TU.Contig22.582(--);evm.TU.Contig22.547(ELMO1);evm.TU.Contig47.500(YPL150W);evm.TU.Con…	MSTRG.1685(--);evm.TU.Contig1.100(cdc48);evm.TU.Contig1.132(MSB1);evm.TU.Contig1.234(tea1);evm.TU.Contig1.239(acu-9);evm.TU.Contig1.281(PIK3C3);evm.TU.Contig1.32(cdc42);evm.TU.Contig1.424(SWH1);evm.TU.Contig1.476(MOS1);evm.TU.Contig1.87(NUP192);evm.TU.Contig11.29(bud20);evm.TU.Contig11.55(lcb1);evm.TU.Contig11.63(hymA);evm.TU.Contig11.84(CWC26);evm.TU.Contig12.117(SPBC4.03c);evm.TU.Contig12.197(k…
GO:0005933	cellular bud	117	-0.60056776	-2.55442	0	0	evm.TU.Contig1.363(rgf1);evm.TU.Contig48.487(sec8);evm.TU.Contig37.21(SEC9);evm.TU.Contig2.34(ACT);evm.TU.Contig48.181(SPAC56F8.02);evm.TU.Contig24.172(SPBC800.10c);evm.TU.Contig12.396(AP2A2);evm.TU.Contig31.616(chs-2);evm.TU.Contig26.172(rhoA);evm.TU.Contig20.78(PUF6);evm.TU.Contig31.72(cdcA);evm.TU.Contig47.233(spn3);evm.TU.Contig47.348(SPAC6F12.06);evm.TU.Contig35.19(CDC3);evm.TU.Contig31.485(…	MSTRG.1685(--);evm.TU.Contig1.32(cdc42);evm.TU.Contig1.363(rgf1);evm.TU.Contig1.393(myo2);evm.TU.Contig1.408(wis1);evm.TU.Contig1.476(MOS1);evm.TU.Contig11.63(hymA);evm.TU.Contig12.171(grrA);evm.TU.Contig12.289(RHO3);evm.TU.Contig12.341(--);evm.TU.Contig12.345(GYP5);evm.TU.Contig12.382(SEY1);evm.TU.Contig12.396(AP2A2);evm.TU.Contig12.409(mob1-1);evm.TU.Contig12.411(rhoC);evm.TU.Contig12.52(--);ev…
GO:0005935	cellular bud neck	96	-0.6099575	-2.5534372	0	0	evm.TU.Contig1.363(rgf1);evm.TU.Contig48.487(sec8);evm.TU.Contig37.21(SEC9);evm.TU.Contig2.34(ACT);evm.TU.Contig48.181(SPAC56F8.02);evm.TU.Contig24.172(SPBC800.10c);evm.TU.Contig12.396(AP2A2);evm.TU.Contig31.616(chs-2);evm.TU.Contig26.172(rhoA);evm.TU.Contig31.72(cdcA);evm.TU.Contig47.233(spn3);evm.TU.Contig47.348(SPAC6F12.06);evm.TU.Contig35.19(CDC3);evm.TU.Contig51.25(--);evm.TU.Contig53.255(we…	evm.TU.Contig1.32(cdc42);evm.TU.Contig1.363(rgf1);evm.TU.Contig1.393(myo2);evm.TU.Contig1.408(wis1);evm.TU.Contig1.476(MOS1);evm.TU.Contig12.171(grrA);evm.TU.Contig12.345(GYP5);evm.TU.Contig12.396(AP2A2);evm.TU.Contig12.409(mob1-1);evm.TU.Contig12.411(rhoC);evm.TU.Contig17.20(paa1);evm.TU.Contig2.155(HOS3);evm.TU.Contig2.244(crf2);evm.TU.Contig2.255(chs7);evm.TU.Contig2.34(ACT);evm.TU.Contig2.43(…
GO:0000910	cytokinesis	269	-0.52715814	-2.521851	0	0	evm.TU.Contig1.363(rgf1);evm.TU.Contig22.234(--);evm.TU.Contig48.487(sec8);evm.TU.Contig31.437(abcB);evm.TU.Contig2.34(ACT);evm.TU.Contig24.172(SPBC800.10c);evm.TU.Contig26.67(tbg);evm.TU.Contig24.569(ABCA3);evm.TU.Contig12.396(AP2A2);evm.TU.Contig38.382(CFD1);evm.TU.Contig31.616(chs-2);evm.TU.Contig1.475(--);evm.TU.Contig26.172(rhoA);evm.TU.Contig22.177(klp5);evm.TU.Contig2.4(Pik3r4);evm.TU.Cont…	MSTRG.1706(PBP1);MSTRG.194(pif1);MSTRG.271(--);MSTRG.9900(--);evm.TU.Contig1.122(SSB1);evm.TU.Contig1.132(MSB1);evm.TU.Contig1.168(ARP4);evm.TU.Contig1.218(RIM9);evm.TU.Contig1.234(tea1);evm.TU.Contig1.281(PIK3C3);evm.TU.Contig1.315(--);evm.TU.Contig1.32(cdc42);evm.TU.Contig1.363(rgf1);evm.TU.Contig1.393(myo2);evm.TU.Contig1.421(braE);evm.TU.Contig1.454(NEW1);evm.TU.Contig1.475(--);evm.TU.Contig1…
GO:0030427	site of polarized growth	167	-0.5582137	-2.4829235	0	0	evm.TU.Contig1.363(rgf1);evm.TU.Contig48.487(sec8);evm.TU.Contig24.88(sec18);evm.TU.Contig37.21(SEC9);evm.TU.Contig2.34(ACT);evm.TU.Contig48.181(SPAC56F8.02);evm.TU.Contig1.100(cdc48);evm.TU.Contig24.172(SPBC800.10c);evm.TU.Contig12.396(AP2A2);evm.TU.Contig33.28(ABP1);evm.TU.Contig31.616(chs-2);evm.TU.Contig26.172(rhoA);evm.TU.Contig20.78(PUF6);evm.TU.Contig31.72(cdcA);evm.TU.Contig47.233(spn3);e…	MSTRG.1685(--);MSTRG.7905(SEN1);evm.TU.Contig1.100(cdc48);evm.TU.Contig1.218(RIM9);evm.TU.Contig1.234(tea1);evm.TU.Contig1.292(PAL1);evm.TU.Contig1.32(cdc42);evm.TU.Contig1.363(rgf1);evm.TU.Contig1.393(myo2);evm.TU.Contig1.408(wis1);evm.TU.Contig1.476(MOS1);evm.TU.Contig11.63(hymA);evm.TU.Contig12.117(SPBC4.03c);evm.TU.Contig12.129(sec14);evm.TU.Contig12.171(grrA);evm.TU.Contig12.174(hob3);evm.TU…
GO:0032505	reproduction of a single-celled organism	145	-0.5586323	-2.475471	0	0	evm.TU.Contig22.234(--);evm.TU.Contig48.487(sec8);evm.TU.Contig37.21(SEC9);evm.TU.Contig2.34(ACT);evm.TU.Contig2.57(TOF1);evm.TU.Contig35.31(ssr2);evm.TU.Contig23.78(--);evm.TU.Contig26.172(rhoA);evm.TU.Contig24.682(DIT2);evm.TU.Contig24.412(grp78);evm.TU.Contig31.666(psy1);evm.TU.Contig31.422(laeA);evm.TU.Contig22.532(hdmA);evm.TU.Contig23.330(nem1);evm.TU.Contig1.122(SSB1);evm.TU.Contig48.201(-…	MSTRG.1685(--);evm.TU.Contig1.122(SSB1);evm.TU.Contig1.156(nudG);evm.TU.Contig1.218(RIM9);evm.TU.Contig1.234(tea1);evm.TU.Contig1.241(MCM1);evm.TU.Contig1.265(--);evm.TU.Contig1.281(PIK3C3);evm.TU.Contig1.32(cdc42);evm.TU.Contig1.409(--);evm.TU.Contig1.447(SPBC23E6.02);evm.TU.Contig1.45(MST11);evm.TU.Contig1.96(prr-4);evm.TU.Contig11.10(ATS1);evm.TU.Contig11.63(hymA);evm.TU.Contig12.109(its3);evm…
GO:0000131	incipient cellular bud site	42	-0.6981453	-2.4702935	0	0	evm.TU.Contig31.777(MYO2);evm.TU.Contig31.537(end4);evm.TU.Contig20.240(CSR2);evm.TU.Contig31.242(--);evm.TU.Contig12.345(GYP5);evm.TU.Contig31.1171(scd1);evm.TU.Contig48.398(sepA);evm.TU.Contig26.150(BUD6);evm.TU.Contig48.303(TIF32);evm.TU.Contig38.207(--);evm.TU.Contig53.262(--);evm.TU.Contig20.159(rga1);evm.TU.Contig1.393(myo2);evm.TU.Contig31.943(ceh-14);evm.TU.Contig48.14(tea4);evm.TU.Contig…	MSTRG.1685(--);evm.TU.Contig1.32(cdc42);evm.TU.Contig1.363(rgf1);evm.TU.Contig1.393(myo2);evm.TU.Contig11.63(hymA);evm.TU.Contig12.341(--);evm.TU.Contig12.345(GYP5);evm.TU.Contig12.411(rhoC);evm.TU.Contig20.139(cot-1);evm.TU.Contig20.159(rga1);evm.TU.Contig20.188(CAP2);evm.TU.Contig20.239(CHS4);evm.TU.Contig20.240(CSR2);evm.TU.Contig20.30(BEM3);evm.TU.Contig22.535(ARB_05253);evm.TU.Contig23.151(T…
GO:0061640	cytoskeleton-dependent cytokinesis	166	-0.5465663	-2.4520106	0	0	evm.TU.Contig31.616(chs-2);evm.TU.Contig1.475(--);evm.TU.Contig26.172(rhoA);evm.TU.Contig22.177(klp5);evm.TU.Contig53.74(--);evm.TU.Contig12.316(--);evm.TU.Contig31.72(cdcA);evm.TU.Contig23.40(--);evm.TU.Contig26.166(SPCC1827.05c);evm.TU.Contig22.517(MNN10);evm.TU.Contig20.111(stt4);evm.TU.Contig54.113(cnd3);evm.TU.Contig47.233(spn3);evm.TU.Contig47.262(SPBC3H7.13);evm.TU.Contig1.168(ARP4);evm.TU…	MSTRG.1706(PBP1);evm.TU.Contig1.132(MSB1);evm.TU.Contig1.168(ARP4);evm.TU.Contig1.218(RIM9);evm.TU.Contig1.315(--);evm.TU.Contig1.32(cdc42);evm.TU.Contig1.363(rgf1);evm.TU.Contig1.393(myo2);evm.TU.Contig1.475(--);evm.TU.Contig1.63(pik1);evm.TU.Contig1.70(bimB);evm.TU.Contig11.20(--);evm.TU.Contig11.29(bud20);evm.TU.Contig11.46(SPAC328.04);evm.TU.Contig11.84(CWC26);evm.TU.Contig12.174(hob3);evm.TU…
GO:0051445	regulation of meiotic cell cycle	77	-0.61962014	-2.4408736	0	0	evm.TU.Contig2.3(lea-1);evm.TU.Contig1.89(CUL4A);evm.TU.Contig54.113(cnd3);evm.TU.Contig31.422(laeA);evm.TU.Contig22.532(hdmA);evm.TU.Contig31.637(lok);evm.TU.Contig1.88(TEL1);evm.TU.Contig48.400(hus1);evm.TU.Contig31.821(APE2);evm.TU.Contig23.16(SMC2);evm.TU.Contig53.255(wee1);evm.TU.Contig38.430(TPK2);evm.TU.Contig53.36(msh-2);evm.TU.Contig23.142(RAS);evm.TU.Contig24.373(AN10449);evm.TU.Contig3…	MSTRG.13639(atf1);MSTRG.1706(PBP1);evm.TU.Contig1.281(PIK3C3);evm.TU.Contig1.400(rad3);evm.TU.Contig1.45(MST11);evm.TU.Contig1.491(DIDO1);evm.TU.Contig1.88(TEL1);evm.TU.Contig1.89(CUL4A);evm.TU.Contig12.17(SET2);evm.TU.Contig12.438(--);evm.TU.Contig12.6(lok);evm.TU.Contig15.10(VEL2);evm.TU.Contig15.3(phd1);evm.TU.Contig17.34(mei2);evm.TU.Contig2.3(lea-1);evm.TU.Contig20.258(nimE);evm.TU.Contig20.…
GO:0030261	chromosome condensation	167	-0.53598976	-2.4236667	0	0	evm.TU.Contig24.172(SPBC800.10c);evm.TU.Contig24.569(ABCA3);evm.TU.Contig38.347(rga6);evm.TU.Contig31.44(rad21);evm.TU.Contig27.21(sna41);evm.TU.Contig47.186(ATG23);evm.TU.Contig53.74(--);evm.TU.Contig48.326(lid2);evm.TU.Contig23.259(PSF2);evm.TU.Contig54.113(cnd3);evm.TU.Contig47.262(SPBC3H7.13);evm.TU.Contig31.186(hsp78);evm.TU.Contig24.365(mcm10);evm.TU.Contig22.623(RLI1);evm.TU.Contig22.217(U…	MSTRG.314(--);MSTRG.414(MC69);MSTRG.5457(--);MSTRG.7497(--);evm.TU.Contig1.110(SSU72);evm.TU.Contig1.145(PIL1);evm.TU.Contig1.22(COY1);evm.TU.Contig1.234(tea1);evm.TU.Contig1.235(smc5);evm.TU.Contig1.263(sos7);evm.TU.Contig1.315(--);evm.TU.Contig1.393(myo2);evm.TU.Contig1.400(rad3);evm.TU.Contig1.402(--);evm.TU.Contig1.413(--);evm.TU.Contig1.87(NUP192);evm.TU.Contig11.32(rhp54);evm.TU.Contig11.45…
GO:0030010	establishment of cell polarity	86	-0.59494305	-2.4223638	0	0	evm.TU.Contig28.72(tsc2);evm.TU.Contig31.777(MYO2);evm.TU.Contig24.301(NDC80);evm.TU.Contig31.537(end4);evm.TU.Contig51.5(PAC1);evm.TU.Contig22.468(PAN1);evm.TU.Contig1.87(NUP192);evm.TU.Contig22.582(--);evm.TU.Contig22.547(ELMO1);evm.TU.Contig2.214(ro-3);evm.TU.Contig26.287(SPAC11E3.11c);evm.TU.Contig38.173(DHC1);evm.TU.Contig31.1171(scd1);evm.TU.Contig48.398(sepA);evm.TU.Contig26.150(BUD6);evm.…	MSTRG.1685(--);evm.TU.Contig1.132(MSB1);evm.TU.Contig1.32(cdc42);evm.TU.Contig1.476(MOS1);evm.TU.Contig1.87(NUP192);evm.TU.Contig11.29(bud20);evm.TU.Contig11.84(CWC26);evm.TU.Contig12.341(--);evm.TU.Contig12.420(alp11);evm.TU.Contig12.453(dnmbp);evm.TU.Contig12.92(SRO77);evm.TU.Contig2.214(ro-3);evm.TU.Contig2.281(GB-1);evm.TU.Contig2.34(ACT);evm.TU.Contig2.93(NIC96);evm.TU.Contig20.111(stt4);evm…
GO:0022604	regulation of cell morphogenesis	123	-0.5585597	-2.4144688	0	0	evm.TU.Contig38.22(alp4);evm.TU.Contig22.582(--);evm.TU.Contig2.214(ro-3);evm.TU.Contig26.287(SPAC11E3.11c);evm.TU.Contig38.173(DHC1);evm.TU.Contig24.112(eaf3);evm.TU.Contig31.1171(scd1);evm.TU.Contig53.175(pom1);evm.TU.Contig48.166(fit1);evm.TU.Contig31.506(LAS17);evm.TU.Contig28.182(RSP5);evm.TU.Contig53.136(--);evm.TU.Contig22.523(SPAPYUK71.03c);evm.TU.Contig12.289(RHO3);evm.TU.Contig23.37(KLP…	MSTRG.12625(--);MSTRG.1685(--);evm.TU.Contig1.233(mip1);evm.TU.Contig1.234(tea1);evm.TU.Contig1.239(acu-9);evm.TU.Contig1.292(PAL1);evm.TU.Contig1.32(cdc42);evm.TU.Contig1.349(OOU_Y34scaffold00095g16.3);evm.TU.Contig1.393(myo2);evm.TU.Contig10.5(mgl1);evm.TU.Contig11.46(SPAC328.04);evm.TU.Contig11.63(hymA);evm.TU.Contig11.68(UCKL1);evm.TU.Contig12.1(ATG1);evm.TU.Contig12.117(SPBC4.03c);evm.TU.Con…
GO:0035838	growing cell tip	23	-0.77852666	-2.4114573	0	0	evm.TU.Contig31.777(MYO2);evm.TU.Contig31.537(end4);evm.TU.Contig31.1171(scd1);evm.TU.Contig26.150(BUD6);evm.TU.Contig31.276(crn1);evm.TU.Contig48.382(--);evm.TU.Contig31.724(rga8);evm.TU.Contig1.218(RIM9);evm.TU.Contig12.453(dnmbp);evm.TU.Contig48.14(tea4);evm.TU.Contig20.2(dnmbp);evm.TU.Contig31.648(SPAC3G9.05);evm.TU.Contig20.30(BEM3);evm.TU.Contig22.691(L1);evm.TU.Contig22.29(ssp1);evm.TU.Con…	evm.TU.Contig1.218(RIM9);evm.TU.Contig1.234(tea1);evm.TU.Contig1.32(cdc42);evm.TU.Contig12.129(sec14);evm.TU.Contig12.453(dnmbp);evm.TU.Contig20.139(cot-1);evm.TU.Contig20.2(dnmbp);evm.TU.Contig20.30(BEM3);evm.TU.Contig22.29(ssp1);evm.TU.Contig22.691(L1);evm.TU.Contig23.151(TAO3);evm.TU.Contig24.173(--);evm.TU.Contig26.150(BUD6);evm.TU.Contig31.1076(--);evm.TU.Contig31.1171(scd1);evm.TU.Contig31.…
GO:0008360	regulation of cell shape	74	-0.61084104	-2.4093022	0	0	evm.TU.Contig38.492(RAM2);evm.TU.Contig31.777(MYO2);evm.TU.Contig23.142(RAS);evm.TU.Contig38.22(alp4);evm.TU.Contig22.582(--);evm.TU.Contig26.287(SPAC11E3.11c);evm.TU.Contig24.112(eaf3);evm.TU.Contig31.1171(scd1);evm.TU.Contig53.175(pom1);evm.TU.Contig31.506(LAS17);evm.TU.Contig53.136(--);evm.TU.Contig12.289(RHO3);evm.TU.Contig23.37(KLP1);evm.TU.Contig20.159(rga1);evm.TU.Contig23.363(BOI2);evm.TU…	MSTRG.12625(--);MSTRG.1685(--);evm.TU.Contig1.234(tea1);evm.TU.Contig1.292(PAL1);evm.TU.Contig1.32(cdc42);evm.TU.Contig1.393(myo2);evm.TU.Contig11.63(hymA);evm.TU.Contig11.68(UCKL1);evm.TU.Contig12.117(SPBC4.03c);evm.TU.Contig12.28(CBF1);evm.TU.Contig12.289(RHO3);evm.TU.Contig12.333(sitA);evm.TU.Contig12.341(--);evm.TU.Contig12.411(rhoC);evm.TU.Contig12.453(dnmbp);evm.TU.Contig17.38(SEC23);evm.TU…
GO:0000281	mitotic cytokinesis	147	-0.54662687	-2.4071877	0	0	evm.TU.Contig12.316(--);evm.TU.Contig31.72(cdcA);evm.TU.Contig23.40(--);evm.TU.Contig22.517(MNN10);evm.TU.Contig20.111(stt4);evm.TU.Contig54.113(cnd3);evm.TU.Contig47.233(spn3);evm.TU.Contig47.262(SPBC3H7.13);evm.TU.Contig1.168(ARP4);evm.TU.Contig24.36(rng3);evm.TU.Contig47.348(SPAC6F12.06);evm.TU.Contig23.295(lvs1);evm.TU.Contig35.19(CDC3);evm.TU.Contig31.777(MYO2);evm.TU.Contig31.537(end4);evm.…	MSTRG.1706(PBP1);evm.TU.Contig1.132(MSB1);evm.TU.Contig1.168(ARP4);evm.TU.Contig1.218(RIM9);evm.TU.Contig1.315(--);evm.TU.Contig1.32(cdc42);evm.TU.Contig1.363(rgf1);evm.TU.Contig1.393(myo2);evm.TU.Contig1.70(bimB);evm.TU.Contig11.20(--);evm.TU.Contig11.29(bud20);evm.TU.Contig11.46(SPAC328.04);evm.TU.Contig11.84(CWC26);evm.TU.Contig12.174(hob3);evm.TU.Contig12.176(IP5P9);evm.TU.Contig12.233(HAT2);…
GO:0043547	positive regulation of GTPase activity	101	-0.5634716	-2.3707576	0	0	evm.TU.Contig35.26(NUP56);evm.TU.Contig24.310(SEC13);evm.TU.Contig12.92(SRO77);evm.TU.Contig31.572(tif5);evm.TU.Contig31.92(rna1);evm.TU.Contig31.876(SEC7);evm.TU.Contig1.363(rgf1);evm.TU.Contig17.38(SEC23);evm.TU.Contig1.10(gtr2);evm.TU.Contig20.254(Rich);evm.TU.Contig23.68(glo3);evm.TU.Contig38.347(rga6);evm.TU.Contig38.235(GCS1);evm.TU.Contig22.98(EIF2B3);evm.TU.Contig31.643(rga5);evm.TU.Conti…	evm.TU.Contig1.10(gtr2);evm.TU.Contig1.104(CTG1);evm.TU.Contig1.293(AN11010);evm.TU.Contig1.294(Pka-C3);evm.TU.Contig1.363(rgf1);evm.TU.Contig1.434(MRS6);evm.TU.Contig1.442(kap95);evm.TU.Contig12.133(--);evm.TU.Contig12.176(IP5P9);evm.TU.Contig12.345(GYP5);evm.TU.Contig12.89(gap1);evm.TU.Contig12.92(SRO77);evm.TU.Contig17.38(SEC23);evm.TU.Contig2.281(GB-1);evm.TU.Contig2.284(sbp1);evm.TU.Contig20…
GO:0036267	invasive filamentous growth	35	-0.6981595	-2.3702881	0	0	evm.TU.Contig54.125(rco-1);evm.TU.Contig31.881(YVC1);evm.TU.Contig53.279(prr-1);evm.TU.Contig48.284(YTA7);evm.TU.Contig23.33(spt3);evm.TU.Contig22.460(snf5);evm.TU.Contig2.38(URM1);evm.TU.Contig2.281(GB-1);evm.TU.Contig31.201(RIM8);evm.TU.Contig38.151(gna-3);evm.TU.Contig12.404(ING1);evm.TU.Contig1.45(MST11);evm.TU.Contig2.87(glt1);evm.TU.Contig31.282(snf21);evm.TU.Contig53.198(osh3);evm.TU.Conti…	evm.TU.Contig1.32(cdc42);evm.TU.Contig1.45(MST11);evm.TU.Contig1.96(prr-4);evm.TU.Contig12.172(amt1);evm.TU.Contig12.404(ING1);evm.TU.Contig2.281(GB-1);evm.TU.Contig2.38(URM1);evm.TU.Contig2.87(glt1);evm.TU.Contig22.460(snf5);evm.TU.Contig22.64(POF1);evm.TU.Contig23.118(--);evm.TU.Contig23.33(spt3);evm.TU.Contig23.399(cpc-2);evm.TU.Contig23.437(cwf17);evm.TU.Contig24.396(MST20);evm.TU.Contig28.12…
GO:0032878	regulation of establishment or maintenance of cell polarity	27	-0.74039435	-2.3700068	0	0	evm.TU.Contig47.500(YPL150W);evm.TU.Contig53.175(pom1);evm.TU.Contig22.441(PSK1);evm.TU.Contig12.453(dnmbp);evm.TU.Contig48.14(tea4);evm.TU.Contig17.15(YAK1);evm.TU.Contig20.2(dnmbp);evm.TU.Contig24.396(MST20);evm.TU.Contig22.691(L1);evm.TU.Contig47.379(scd2);evm.TU.Contig12.341(--);evm.TU.Contig24.528(PCL1);evm.TU.Contig1.234(tea1);	MSTRG.1685(--);evm.TU.Contig1.234(tea1);evm.TU.Contig1.32(cdc42);evm.TU.Contig11.63(hymA);evm.TU.Contig12.341(--);evm.TU.Contig12.453(dnmbp);evm.TU.Contig17.15(YAK1);evm.TU.Contig20.139(cot-1);evm.TU.Contig20.2(dnmbp);evm.TU.Contig22.441(PSK1);evm.TU.Contig22.691(L1);evm.TU.Contig23.151(TAO3);evm.TU.Contig23.399(cpc-2);evm.TU.Contig24.100(skb1);evm.TU.Contig24.396(MST20);evm.TU.Contig24.528(PCL1)…
GO:0030435	sporulation resulting in formation of a cellular spore	148	-0.5305883	-2.3576722	0	0	evm.TU.Contig48.261(pacC);evm.TU.Contig23.80(RSN1);evm.TU.Contig35.60(arp2);evm.TU.Contig54.199(arp2);evm.TU.Contig22.419(RMD5);evm.TU.Contig15.10(VEL2);evm.TU.Contig22.558(artA);evm.TU.Contig26.184(DPL1);evm.TU.Contig24.450(napA);evm.TU.Contig24.267(VOSA);evm.TU.Contig24.547(ATG13);evm.TU.Contig1.233(mip1);evm.TU.Contig24.418(VPS27);evm.TU.Contig51.86(arp1);evm.TU.Contig22.234(--);evm.TU.Contig4…	MSTRG.7108(--);evm.TU.Contig1.156(nudG);evm.TU.Contig1.218(RIM9);evm.TU.Contig1.233(mip1);evm.TU.Contig1.265(--);evm.TU.Contig1.281(PIK3C3);evm.TU.Contig1.294(Pka-C3);evm.TU.Contig1.409(--);evm.TU.Contig1.45(MST11);evm.TU.Contig1.455(ERF2);evm.TU.Contig1.474(AVT6);evm.TU.Contig1.96(prr-4);evm.TU.Contig11.47(mrps17);evm.TU.Contig11.83(trs85-2);evm.TU.Contig12.109(its3);evm.TU.Contig12.129(sec14);e…
GO:0006323	DNA packaging	274	-0.4962692	-2.350216	0	0	evm.TU.Contig24.243(HIR1);evm.TU.Contig38.347(rga6);evm.TU.Contig12.91(RNA14);evm.TU.Contig31.44(rad21);evm.TU.Contig27.21(sna41);evm.TU.Contig47.186(ATG23);evm.TU.Contig53.74(--);evm.TU.Contig1.89(CUL4A);evm.TU.Contig48.326(lid2);evm.TU.Contig28.122(SPT6);evm.TU.Contig48.509(ehd3);evm.TU.Contig23.259(PSF2);evm.TU.Contig54.113(cnd3);evm.TU.Contig1.275(CTI6);evm.TU.Contig23.66(CREA);evm.TU.Contig4…	MSTRG.13537(MPR1);MSTRG.13639(atf1);MSTRG.314(--);MSTRG.414(MC69);MSTRG.5457(--);MSTRG.7497(--);evm.TU.Contig1.110(SSU72);evm.TU.Contig1.128(swd1);evm.TU.Contig1.145(PIL1);evm.TU.Contig1.22(COY1);evm.TU.Contig1.234(tea1);evm.TU.Contig1.235(smc5);evm.TU.Contig1.263(sos7);evm.TU.Contig1.275(CTI6);evm.TU.Contig1.315(--);evm.TU.Contig1.323(pncA);evm.TU.Contig1.392(--);evm.TU.Contig1.393(myo2);evm.TU.…
GO:2000769	regulation of establishment or maintenance of cell polarity regulating cell shape	17	-0.80933267	-2.348805	0	0	evm.TU.Contig12.453(dnmbp);evm.TU.Contig48.14(tea4);evm.TU.Contig20.2(dnmbp);evm.TU.Contig24.396(MST20);evm.TU.Contig22.691(L1);evm.TU.Contig47.379(scd2);evm.TU.Contig12.341(--);evm.TU.Contig1.234(tea1);	MSTRG.1685(--);evm.TU.Contig1.234(tea1);evm.TU.Contig1.32(cdc42);evm.TU.Contig11.63(hymA);evm.TU.Contig12.341(--);evm.TU.Contig12.453(dnmbp);evm.TU.Contig20.139(cot-1);evm.TU.Contig20.2(dnmbp);evm.TU.Contig22.691(L1);evm.TU.Contig23.151(TAO3);evm.TU.Contig24.100(skb1);evm.TU.Contig24.396(MST20);evm.TU.Contig31.1096(VTC1);evm.TU.Contig31.399(cka);evm.TU.Contig47.379(scd2);evm.TU.Contig48.14(tea4);…
GO:0099738	cell cortex region	66	-0.5988778	-2.3386507	0	0	evm.TU.Contig35.19(CDC3);evm.TU.Contig31.485(Arhgap27);evm.TU.Contig31.777(MYO2);evm.TU.Contig31.537(end4);evm.TU.Contig23.142(RAS);evm.TU.Contig47.109(sec2);evm.TU.Contig28.14(spn4);evm.TU.Contig23.48(BETAB-AD);evm.TU.Contig22.582(--);evm.TU.Contig2.214(ro-3);evm.TU.Contig26.287(SPAC11E3.11c);evm.TU.Contig31.1171(scd1);evm.TU.Contig48.398(sepA);evm.TU.Contig53.175(pom1);evm.TU.Contig31.506(LAS17…	evm.TU.Contig1.239(acu-9);evm.TU.Contig1.292(PAL1);evm.TU.Contig1.32(cdc42);evm.TU.Contig1.393(myo2);evm.TU.Contig1.455(ERF2);evm.TU.Contig12.163(apm2);evm.TU.Contig12.174(hob3);evm.TU.Contig12.396(AP2A2);evm.TU.Contig12.398(arc5);evm.TU.Contig12.409(mob1-1);evm.TU.Contig12.453(dnmbp);evm.TU.Contig12.89(gap1);evm.TU.Contig2.192(COF1);evm.TU.Contig2.214(ro-3);evm.TU.Contig20.139(cot-1);evm.TU.Cont…
GO:0032153	cell division site	131	-0.540028	-2.3383088	0	0	evm.TU.Contig1.363(rgf1);evm.TU.Contig22.234(--);evm.TU.Contig48.487(sec8);evm.TU.Contig2.34(ACT);evm.TU.Contig24.507(creC);evm.TU.Contig26.67(tbg);evm.TU.Contig12.396(AP2A2);evm.TU.Contig31.616(chs-2);evm.TU.Contig12.316(--);evm.TU.Contig31.666(psy1);evm.TU.Contig31.72(cdcA);evm.TU.Contig47.233(spn3);evm.TU.Contig31.643(rga5);evm.TU.Contig47.188(dsk1);evm.TU.Contig24.36(rng3);evm.TU.Contig35.19(…	MSTRG.1685(--);evm.TU.Contig1.210(--);evm.TU.Contig1.218(RIM9);evm.TU.Contig1.234(tea1);evm.TU.Contig1.235(smc5);evm.TU.Contig1.239(acu-9);evm.TU.Contig1.292(PAL1);evm.TU.Contig1.32(cdc42);evm.TU.Contig1.363(rgf1);evm.TU.Contig1.393(myo2);evm.TU.Contig1.45(MST11);evm.TU.Contig11.20(--);evm.TU.Contig11.63(hymA);evm.TU.Contig12.109(its3);evm.TU.Contig12.129(sec14);evm.TU.Contig12.163(apm2);evm.TU.C…
GO:0032465	regulation of cytokinesis	64	-0.6078032	-2.3352761	0	0	evm.TU.Contig22.234(--);evm.TU.Contig24.172(SPBC800.10c);evm.TU.Contig26.67(tbg);evm.TU.Contig26.172(rhoA);evm.TU.Contig2.4(Pik3r4);evm.TU.Contig31.202(cdc18);evm.TU.Contig31.72(cdcA);evm.TU.Contig31.530(SPBC4B4.01c);evm.TU.Contig24.64(vps24);evm.TU.Contig47.262(SPBC3H7.13);evm.TU.Contig22.217(UVRAG);evm.TU.Contig23.171(--);evm.TU.Contig31.242(--);evm.TU.Contig2.44(svkA);evm.TU.Contig23.15(pic1);…	MSTRG.1706(PBP1);evm.TU.Contig1.281(PIK3C3);evm.TU.Contig1.32(cdc42);evm.TU.Contig11.46(SPAC328.04);evm.TU.Contig12.133(--);evm.TU.Contig12.17(SET2);evm.TU.Contig12.176(IP5P9);evm.TU.Contig12.409(mob1-1);evm.TU.Contig12.411(rhoC);evm.TU.Contig12.453(dnmbp);evm.TU.Contig17.20(paa1);evm.TU.Contig2.4(Pik3r4);evm.TU.Contig2.44(svkA);evm.TU.Contig20.2(dnmbp);evm.TU.Contig20.238(CDC5);evm.TU.Contig22.2…
GO:0099568	cytoplasmic region	206	-0.49921653	-2.3318133	0	0	evm.TU.Contig22.693(arc2);evm.TU.Contig33.43(sla1);evm.TU.Contig31.974(--);evm.TU.Contig35.60(arp2);evm.TU.Contig54.199(arp2);evm.TU.Contig12.382(SEY1);evm.TU.Contig20.209(SEC10);evm.TU.Contig54.160(SPAC23C11.01);evm.TU.Contig48.470(cna-1);evm.TU.Contig48.98(APP1);evm.TU.Contig47.224(--);evm.TU.Contig31.258(ain1);evm.TU.Contig2.244(crf2);evm.TU.Contig31.714(MYO1);evm.TU.Contig22.558(artA);evm.TU.…	MSTRG.3213(--);MSTRG.6428(--);evm.TU.Contig1.150(utp17);evm.TU.Contig1.234(tea1);evm.TU.Contig1.239(acu-9);evm.TU.Contig1.281(PIK3C3);evm.TU.Contig1.292(PAL1);evm.TU.Contig1.32(cdc42);evm.TU.Contig1.363(rgf1);evm.TU.Contig1.367(SOD1);evm.TU.Contig1.393(myo2);evm.TU.Contig1.409(--);evm.TU.Contig1.455(ERF2);evm.TU.Contig11.30(DAM1);evm.TU.Contig11.46(SPAC328.04);evm.TU.Contig12.163(apm2);evm.TU.Con…
GO:0005096	GTPase activator activity	114	-0.5498975	-2.3261502	0	0	evm.TU.Contig31.572(tif5);evm.TU.Contig11.10(ATS1);evm.TU.Contig31.92(rna1);evm.TU.Contig31.876(SEC7);evm.TU.Contig1.363(rgf1);evm.TU.Contig17.38(SEC23);evm.TU.Contig20.254(Rich);evm.TU.Contig23.68(glo3);evm.TU.Contig38.347(rga6);evm.TU.Contig38.235(GCS1);evm.TU.Contig12.316(--);evm.TU.Contig22.98(EIF2B3);evm.TU.Contig31.643(rga5);evm.TU.Contig44.7(ste20);evm.TU.Contig48.201(--);evm.TU.Contig47.3…	evm.TU.Contig1.290(rgf1);evm.TU.Contig1.293(AN11010);evm.TU.Contig1.363(rgf1);evm.TU.Contig1.434(MRS6);evm.TU.Contig1.442(kap95);evm.TU.Contig11.10(ATS1);evm.TU.Contig11.83(trs85-2);evm.TU.Contig12.133(--);evm.TU.Contig12.174(hob3);evm.TU.Contig12.176(IP5P9);evm.TU.Contig12.316(--);evm.TU.Contig12.345(GYP5);evm.TU.Contig12.366(gefA);evm.TU.Contig12.453(dnmbp);evm.TU.Contig12.89(gap1);evm.TU.Conti…
GO:0051286	cell tip	131	-0.5345956	-2.3239758	0	0	evm.TU.Contig48.487(sec8);evm.TU.Contig24.88(sec18);evm.TU.Contig2.34(ACT);evm.TU.Contig1.100(cdc48);evm.TU.Contig24.507(creC);evm.TU.Contig24.172(SPBC800.10c);evm.TU.Contig12.396(AP2A2);evm.TU.Contig33.28(ABP1);evm.TU.Contig26.172(rhoA);evm.TU.Contig31.666(psy1);evm.TU.Contig47.233(spn3);evm.TU.Contig31.643(rga5);evm.TU.Contig12.26(CNOT7);evm.TU.Contig2.177(SEC31);evm.TU.Contig31.971(FLC2);evm.T…	MSTRG.1685(--);evm.TU.Contig1.100(cdc48);evm.TU.Contig1.218(RIM9);evm.TU.Contig1.234(tea1);evm.TU.Contig1.292(PAL1);evm.TU.Contig1.32(cdc42);evm.TU.Contig1.418(chiA1);evm.TU.Contig1.45(MST11);evm.TU.Contig1.476(MOS1);evm.TU.Contig11.20(--);evm.TU.Contig11.35(SDS23);evm.TU.Contig11.63(hymA);evm.TU.Contig12.117(SPBC4.03c);evm.TU.Contig12.129(sec14);evm.TU.Contig12.163(apm2);evm.TU.Contig12.174(hob3…
GO:0030695	GTPase regulator activity	122	-0.5395155	-2.3180158	0	0	evm.TU.Contig22.98(EIF2B3);evm.TU.Contig31.643(rga5);evm.TU.Contig44.7(ste20);evm.TU.Contig48.201(--);evm.TU.Contig47.348(SPAC6F12.06);evm.TU.Contig38.220(sre);evm.TU.Contig38.51(EVI5L);evm.TU.Contig31.485(Arhgap27);evm.TU.Contig28.72(tsc2);evm.TU.Contig24.330(Mon2);evm.TU.Contig20.135(dis3);evm.TU.Contig38.369(srpA);evm.TU.Contig1.21(Tgfbrap1);evm.TU.Contig22.468(PAN1);evm.TU.Contig22.604(csx2);…	MSTRG.11556(sal3);evm.TU.Contig1.21(Tgfbrap1);evm.TU.Contig1.290(rgf1);evm.TU.Contig1.293(AN11010);evm.TU.Contig1.363(rgf1);evm.TU.Contig1.434(MRS6);evm.TU.Contig1.442(kap95);evm.TU.Contig11.10(ATS1);evm.TU.Contig11.83(trs85-2);evm.TU.Contig12.133(--);evm.TU.Contig12.174(hob3);evm.TU.Contig12.176(IP5P9);evm.TU.Contig12.316(--);evm.TU.Contig12.345(GYP5);evm.TU.Contig12.366(gefA);evm.TU.Contig12.45…
GO:0060187	cell pole	132	-0.5340475	-2.3147976	0	0	evm.TU.Contig48.487(sec8);evm.TU.Contig24.88(sec18);evm.TU.Contig2.34(ACT);evm.TU.Contig1.100(cdc48);evm.TU.Contig24.507(creC);evm.TU.Contig24.172(SPBC800.10c);evm.TU.Contig12.396(AP2A2);evm.TU.Contig33.28(ABP1);evm.TU.Contig26.172(rhoA);evm.TU.Contig31.666(psy1);evm.TU.Contig47.233(spn3);evm.TU.Contig31.643(rga5);evm.TU.Contig12.26(CNOT7);evm.TU.Contig2.177(SEC31);evm.TU.Contig31.971(FLC2);evm.T…	MSTRG.1685(--);evm.TU.Contig1.100(cdc48);evm.TU.Contig1.218(RIM9);evm.TU.Contig1.234(tea1);evm.TU.Contig1.292(PAL1);evm.TU.Contig1.32(cdc42);evm.TU.Contig1.418(chiA1);evm.TU.Contig1.45(MST11);evm.TU.Contig1.476(MOS1);evm.TU.Contig11.20(--);evm.TU.Contig11.35(SDS23);evm.TU.Contig11.63(hymA);evm.TU.Contig12.117(SPBC4.03c);evm.TU.Contig12.129(sec14);evm.TU.Contig12.163(apm2);evm.TU.Contig12.174(hob3…
GO:2000241	regulation of reproductive process	185	-0.5103254	-2.3065913	0	0	evm.TU.Contig54.113(cnd3);evm.TU.Contig31.422(laeA);evm.TU.Contig22.640(dop1);evm.TU.Contig47.47(PRR1);evm.TU.Contig22.532(hdmA);evm.TU.Contig31.637(lok);evm.TU.Contig48.237(dgat1);evm.TU.Contig54.190(CYP6);evm.TU.Contig51.45(pgi-1);evm.TU.Contig1.88(TEL1);evm.TU.Contig48.400(hus1);evm.TU.Contig31.821(APE2);evm.TU.Contig23.180(orc4);evm.TU.Contig31.10(cyp15);evm.TU.Contig23.16(SMC2);evm.TU.Contig…	MSTRG.13639(atf1);MSTRG.1706(PBP1);evm.TU.Contig1.100(cdc48);evm.TU.Contig1.104(CTG1);evm.TU.Contig1.14(MRN1);evm.TU.Contig1.233(mip1);evm.TU.Contig1.241(MCM1);evm.TU.Contig1.281(PIK3C3);evm.TU.Contig1.294(Pka-C3);evm.TU.Contig1.32(cdc42);evm.TU.Contig1.400(rad3);evm.TU.Contig1.45(MST11);evm.TU.Contig1.491(DIDO1);evm.TU.Contig1.57(bimA);evm.TU.Contig1.88(TEL1);evm.TU.Contig1.89(CUL4A);evm.TU.Cont…
GO:0005938	cell cortex	194	-0.5023522	-2.2994144	0	0	evm.TU.Contig22.693(arc2);evm.TU.Contig33.43(sla1);evm.TU.Contig31.974(--);evm.TU.Contig35.60(arp2);evm.TU.Contig54.199(arp2);evm.TU.Contig12.382(SEY1);evm.TU.Contig20.209(SEC10);evm.TU.Contig54.160(SPAC23C11.01);evm.TU.Contig48.470(cna-1);evm.TU.Contig48.98(APP1);evm.TU.Contig31.258(ain1);evm.TU.Contig2.244(crf2);evm.TU.Contig31.714(MYO1);evm.TU.Contig22.558(artA);evm.TU.Contig26.184(DPL1);evm.T…	evm.TU.Contig1.150(utp17);evm.TU.Contig1.234(tea1);evm.TU.Contig1.239(acu-9);evm.TU.Contig1.292(PAL1);evm.TU.Contig1.32(cdc42);evm.TU.Contig1.363(rgf1);evm.TU.Contig1.393(myo2);evm.TU.Contig1.409(--);evm.TU.Contig1.455(ERF2);evm.TU.Contig11.30(DAM1);evm.TU.Contig12.163(apm2);evm.TU.Contig12.171(grrA);evm.TU.Contig12.174(hob3);evm.TU.Contig12.197(klpA);evm.TU.Contig12.27(FYV10);evm.TU.Contig12.333…
GO:0051321	meiotic cell cycle	393	-0.46855345	-2.2982602	0	0	evm.TU.Contig15.10(VEL2);evm.TU.Contig22.558(artA);evm.TU.Contig22.304(acpA);evm.TU.Contig11.45(smc6);evm.TU.Contig24.450(napA);evm.TU.Contig31.1063(R3HDM2);evm.TU.Contig1.235(smc5);evm.TU.Contig24.485(SPAC167.07c);evm.TU.Contig24.547(ATG13);evm.TU.Contig1.230(rdp1);evm.TU.Contig11.30(DAM1);evm.TU.Contig24.346(him1);evm.TU.Contig31.280(SWC5);evm.TU.Contig1.233(mip1);evm.TU.Contig24.418(VPS27);evm…	MSTRG.13639(atf1);MSTRG.1706(PBP1);MSTRG.3691(--);MSTRG.5606(dna2);MSTRG.7318(--);evm.TU.Contig1.132(MSB1);evm.TU.Contig1.134(--);evm.TU.Contig1.156(nudG);evm.TU.Contig1.164(--);evm.TU.Contig1.205(SETD4);evm.TU.Contig1.218(RIM9);evm.TU.Contig1.226(SPBC16A3.06);evm.TU.Contig1.230(rdp1);evm.TU.Contig1.233(mip1);evm.TU.Contig1.235(smc5);evm.TU.Contig1.250(SPBC21C3.15c);evm.TU.Contig1.265(--);evm.TU.…
GO:0000981	DNA-binding transcription factor activity, RNA polymerase II-specific	214	-0.49816924	-2.294501	0	0	evm.TU.Contig48.261(pacC);evm.TU.Contig38.370(xlnR);evm.TU.Contig31.112(--);evm.TU.Contig24.488(tbpA);evm.TU.Contig31.916(--);evm.TU.Contig38.24(SPBC15D4.02);evm.TU.Contig47.194(hrr1);evm.TU.Contig15.24(zfpA);evm.TU.Contig47.131(TAD2);evm.TU.Contig24.97(--);evm.TU.Contig47.173(zuo1);evm.TU.Contig22.113(RPH1);evm.TU.Contig24.450(napA);evm.TU.Contig31.1117(--);evm.TU.Contig22.574(ENV7);evm.TU.Conti…	MSTRG.10181(CTF1-ALPHA);MSTRG.10323(--);MSTRG.13639(atf1);MSTRG.2110(--);evm.TU.Contig1.174(SCO3172);evm.TU.Contig1.199(--);evm.TU.Contig1.241(MCM1);evm.TU.Contig1.264(--);evm.TU.Contig1.37(hbx4);evm.TU.Contig1.389(--);evm.TU.Contig1.39(--);evm.TU.Contig1.443(--);evm.TU.Contig1.62(nctA);evm.TU.Contig1.71(SPAC1327.01c);evm.TU.Contig10.4(--);evm.TU.Contig11.29(bud20);evm.TU.Contig12.100(SPCC417.09c…
GO:2000242	negative regulation of reproductive process	57	-0.6133755	-2.288742	0	0	evm.TU.Contig54.113(cnd3);evm.TU.Contig47.47(PRR1);evm.TU.Contig31.637(lok);evm.TU.Contig48.400(hus1);evm.TU.Contig23.16(SMC2);evm.TU.Contig38.430(TPK2);evm.TU.Contig53.36(msh-2);evm.TU.Contig12.213(lkh1);evm.TU.Contig53.279(prr-1);evm.TU.Contig31.481(AREA);evm.TU.Contig31.81(rqh1);evm.TU.Contig38.118(PPX1);evm.TU.Contig38.435(SPCC23B6.04c);evm.TU.Contig1.400(rad3);evm.TU.Contig22.450(ark1);evm.T…	MSTRG.13639(atf1);evm.TU.Contig1.14(MRN1);evm.TU.Contig1.400(rad3);evm.TU.Contig1.57(bimA);evm.TU.Contig11.65(Rab6a);evm.TU.Contig12.114(pac2);evm.TU.Contig12.17(SET2);evm.TU.Contig12.213(lkh1);evm.TU.Contig12.438(--);evm.TU.Contig12.6(lok);evm.TU.Contig15.3(phd1);evm.TU.Contig2.281(GB-1);evm.TU.Contig20.258(nimE);evm.TU.Contig20.92(mph1);evm.TU.Contig22.317(GCN5);evm.TU.Contig22.319(rad1);evm.TU…
GO:0005816	spindle pole body	74	-0.5646226	-2.2867894	0	0	evm.TU.Contig31.395(--);evm.TU.Contig12.197(klpA);evm.TU.Contig47.109(sec2);evm.TU.Contig38.22(alp4);evm.TU.Contig22.582(--);evm.TU.Contig2.44(svkA);evm.TU.Contig38.363(spg1);evm.TU.Contig31.482(sid2);evm.TU.Contig38.173(DHC1);evm.TU.Contig26.150(BUD6);evm.TU.Contig38.465(PPP2R5D);evm.TU.Contig22.587(--);evm.TU.Contig31.374(bimC);evm.TU.Contig2.268(MCH2);evm.TU.Contig53.136(--);evm.TU.Contig22.66…	MSTRG.1685(--);evm.TU.Contig1.156(nudG);evm.TU.Contig1.160(CYP3);evm.TU.Contig1.70(bimB);evm.TU.Contig11.30(DAM1);evm.TU.Contig11.63(hymA);evm.TU.Contig12.197(klpA);evm.TU.Contig12.341(--);evm.TU.Contig12.409(mob1-1);evm.TU.Contig12.412(DAD1);evm.TU.Contig17.20(paa1);evm.TU.Contig2.117(CHGG_07938);evm.TU.Contig2.268(MCH2);evm.TU.Contig2.44(svkA);evm.TU.Contig20.238(CDC5);evm.TU.Contig20.258(nimE)…
GO:0006808	regulation of nitrogen utilization	24	-0.7275555	-2.285182	0	0	evm.TU.Contig31.481(AREA);evm.TU.Contig53.162(ranbp9);evm.TU.Contig31.157(RTG2);evm.TU.Contig31.433(NIK1);evm.TU.Contig2.14(nmr);evm.TU.Contig23.110(asd-4);evm.TU.Contig28.182(RSP5);evm.TU.Contig31.659(gacS);evm.TU.Contig23.207(oca2);evm.TU.Contig15.11(RIM15);evm.TU.Contig31.271(AHK3);evm.TU.Contig24.415(SPAC1420.01c);evm.TU.Contig24.164(mak1);evm.TU.Contig22.607(NIK1);evm.TU.Contig24.568(bphB);e…	evm.TU.Contig15.11(RIM15);evm.TU.Contig2.14(nmr);evm.TU.Contig22.607(NIK1);evm.TU.Contig22.647(adv-1);evm.TU.Contig23.110(asd-4);evm.TU.Contig23.207(oca2);evm.TU.Contig24.101(PRP43);evm.TU.Contig24.164(mak1);evm.TU.Contig24.324(cpc-1);evm.TU.Contig24.363(DAL81);evm.TU.Contig24.415(SPAC1420.01c);evm.TU.Contig24.450(napA);evm.TU.Contig24.568(bphB);evm.TU.Contig28.182(RSP5);evm.TU.Contig31.157(RTG2)…
GO:0043565	sequence-specific DNA binding	218	-0.49724603	-2.2803705	0	6.92E-05	MSTRG.7905(SEN1);evm.TU.Contig31.1010(--);evm.TU.Contig48.454(orc2);evm.TU.Contig12.99(gtaO);evm.TU.Contig48.261(pacC);evm.TU.Contig47.309(--);evm.TU.Contig24.488(tbpA);evm.TU.Contig35.187(cyt-5);evm.TU.Contig12.452(trt1);evm.TU.Contig31.686(med-8);evm.TU.Contig47.173(zuo1);evm.TU.Contig22.113(RPH1);evm.TU.Contig24.450(napA);evm.TU.Contig20.20(FPR4);MSTRG.7416(UPF2);evm.TU.Contig22.700(tel2);evm.…	MSTRG.13537(MPR1);MSTRG.13639(atf1);MSTRG.4068(sebA);MSTRG.6238(gtaJ);MSTRG.6239(gtaJ);MSTRG.7416(UPF2);MSTRG.7905(SEN1);evm.TU.Contig1.100(cdc48);evm.TU.Contig1.233(mip1);evm.TU.Contig1.241(MCM1);evm.TU.Contig1.279(ETR1);evm.TU.Contig1.300(Blmh);evm.TU.Contig1.448(srb4);evm.TU.Contig1.88(TEL1);evm.TU.Contig11.61(RAT1);evm.TU.Contig11.73(mcm6);evm.TU.Contig11.8(wc-1);evm.TU.Contig12.100(SPCC417.0…
GO:0043937	regulation of sporulation	34	-0.671579	-2.2803154	0	6.74E-05	evm.TU.Contig1.104(CTG1);evm.TU.Contig23.142(RAS);evm.TU.Contig53.279(prr-1);evm.TU.Contig24.157(dhkK);evm.TU.Contig38.435(SPCC23B6.04c);evm.TU.Contig31.659(gacS);evm.TU.Contig53.137(stuA);evm.TU.Contig47.126(sska);evm.TU.Contig1.45(MST11);evm.TU.Contig31.271(AHK3);evm.TU.Contig31.1105(ungA');evm.TU.Contig24.164(mak1);evm.TU.Contig22.607(NIK1);evm.TU.Contig20.258(nimE);evm.TU.Contig1.281(PIK3C3);…	evm.TU.Contig1.104(CTG1);evm.TU.Contig1.281(PIK3C3);evm.TU.Contig1.294(Pka-C3);evm.TU.Contig1.45(MST11);evm.TU.Contig15.10(VEL2);evm.TU.Contig20.258(nimE);evm.TU.Contig22.15(HTZ1);evm.TU.Contig22.607(NIK1);evm.TU.Contig22.640(dop1);evm.TU.Contig22.85(Ptpn6);evm.TU.Contig23.142(RAS);evm.TU.Contig23.183(flbA);evm.TU.Contig24.157(dhkK);evm.TU.Contig24.164(mak1);evm.TU.Contig24.568(bphB);evm.TU.Conti…
GO:0022603	regulation of anatomical structure morphogenesis	177	-0.5009991	-2.275256	0	6.57E-05	evm.TU.Contig28.72(tsc2);evm.TU.Contig38.492(RAM2);evm.TU.Contig23.150(cprA);evm.TU.Contig31.777(MYO2);evm.TU.Contig23.142(RAS);evm.TU.Contig24.373(AN10449);evm.TU.Contig53.279(prr-1);evm.TU.Contig38.22(alp4);evm.TU.Contig22.582(--);evm.TU.Contig24.484(PAB1);evm.TU.Contig2.214(ro-3);evm.TU.Contig26.287(SPAC11E3.11c);evm.TU.Contig38.173(DHC1);evm.TU.Contig31.1050(utp15);evm.TU.Contig38.435(SPCC23B…	MSTRG.12625(--);MSTRG.1685(--);evm.TU.Contig1.127(rpb1);evm.TU.Contig1.233(mip1);evm.TU.Contig1.234(tea1);evm.TU.Contig1.239(acu-9);evm.TU.Contig1.281(PIK3C3);evm.TU.Contig1.292(PAL1);evm.TU.Contig1.294(Pka-C3);evm.TU.Contig1.32(cdc42);evm.TU.Contig1.349(OOU_Y34scaffold00095g16.3);evm.TU.Contig1.356(EGD2);evm.TU.Contig1.393(myo2);evm.TU.Contig1.45(MST11);evm.TU.Contig1.490(SPAC25H1.08c);evm.TU.Co…
GO:0010639	negative regulation of organelle organization	178	-0.49921656	-2.2711961	0	6.41E-05	evm.TU.Contig53.255(wee1);evm.TU.Contig53.36(msh-2);evm.TU.Contig24.301(NDC80);evm.TU.Contig31.395(--);evm.TU.Contig24.373(AN10449);evm.TU.Contig23.171(--);evm.TU.Contig31.157(RTG2);evm.TU.Contig31.81(rqh1);evm.TU.Contig53.144(ssb1);evm.TU.Contig48.284(YTA7);evm.TU.Contig22.582(--);evm.TU.Contig28.39(psc3);evm.TU.Contig22.460(snf5);evm.TU.Contig31.357(RAD50);evm.TU.Contig31.587(srw1);evm.TU.Conti…	MSTRG.13639(atf1);MSTRG.1706(PBP1);MSTRG.194(pif1);evm.TU.Contig1.110(SSU72);evm.TU.Contig1.234(tea1);evm.TU.Contig1.275(CTI6);evm.TU.Contig1.393(myo2);evm.TU.Contig1.400(rad3);evm.TU.Contig1.438(pfkA);evm.TU.Contig1.68(BATDEDRAFT_20316);evm.TU.Contig1.70(bimB);evm.TU.Contig1.88(TEL1);evm.TU.Contig11.15(RSC1);evm.TU.Contig11.77(ESA1);evm.TU.Contig12.118(hhoA);evm.TU.Contig12.133(--);evm.TU.Contig…
GO:0030428	cell septum	56	-0.59820086	-2.2602127	0	6.26E-05	evm.TU.Contig23.142(RAS);evm.TU.Contig31.789(pof6);evm.TU.Contig23.360(chs-3);evm.TU.Contig20.197(creB);evm.TU.Contig38.173(DHC1);evm.TU.Contig31.1171(scd1);evm.TU.Contig48.398(sepA);evm.TU.Contig53.175(pom1);evm.TU.Contig31.275(BUD4);evm.TU.Contig47.33(MOD-E);evm.TU.Contig12.109(its3);evm.TU.Contig22.125(--);evm.TU.Contig47.325(pkc1);evm.TU.Contig1.45(MST11);evm.TU.Contig20.159(rga1);evm.TU.Cont…	evm.TU.Contig1.218(RIM9);evm.TU.Contig1.234(tea1);evm.TU.Contig1.235(smc5);evm.TU.Contig1.32(cdc42);evm.TU.Contig1.363(rgf1);evm.TU.Contig1.45(MST11);evm.TU.Contig11.20(--);evm.TU.Contig12.109(its3);evm.TU.Contig12.316(--);evm.TU.Contig12.411(rhoC);evm.TU.Contig12.453(dnmbp);evm.TU.Contig12.89(gap1);evm.TU.Contig2.244(crf2);evm.TU.Contig2.43(cyk3);evm.TU.Contig20.139(cot-1);evm.TU.Contig20.159(rg…
GO:0070783	growth of unicellular organism as a thread of attached cells	60	-0.59207493	-2.2597268	0	6.11E-05	evm.TU.Contig54.128(ksp1);evm.TU.Contig47.233(spn3);evm.TU.Contig23.198(ERG1);evm.TU.Contig51.30(SUV3);evm.TU.Contig54.125(rco-1);evm.TU.Contig38.492(RAM2);evm.TU.Contig31.881(YVC1);evm.TU.Contig53.279(prr-1);evm.TU.Contig24.477(srbA);evm.TU.Contig48.284(YTA7);evm.TU.Contig23.33(spt3);evm.TU.Contig22.460(snf5);evm.TU.Contig2.38(URM1);evm.TU.Contig26.150(BUD6);evm.TU.Contig2.281(GB-1);evm.TU.Conti…	evm.TU.Contig1.241(MCM1);evm.TU.Contig1.27(CTHT_0069820);evm.TU.Contig1.32(cdc42);evm.TU.Contig1.338(soh1);evm.TU.Contig1.45(MST11);evm.TU.Contig1.96(prr-4);evm.TU.Contig12.172(amt1);evm.TU.Contig12.233(HAT2);evm.TU.Contig12.404(ING1);evm.TU.Contig12.409(mob1-1);evm.TU.Contig2.244(crf2);evm.TU.Contig2.281(GB-1);evm.TU.Contig2.38(URM1);evm.TU.Contig2.87(glt1);evm.TU.Contig22.460(snf5);evm.TU.Conti…
GO:0098533	ATPase dependent transmembrane transport complex	95	-0.54194283	-2.2485507	0	1.20E-04	evm.TU.Contig24.569(ABCA3);evm.TU.Contig31.189(SPAC4G9.12);evm.TU.Contig31.441(NCU03117);evm.TU.Contig39.2(cta3);evm.TU.Contig2.106(pma-1);evm.TU.Contig38.148(abc4);evm.TU.Contig47.249(cctS);evm.TU.Contig47.141(PCA1);evm.TU.Contig23.315(hmt1);evm.TU.Contig38.308(abcB);evm.TU.Contig48.68(YBT1);evm.TU.Contig22.623(RLI1);evm.TU.Contig20.232(srcA);evm.TU.Contig38.498(MDN1);evm.TU.Contig35.19(CDC3);ev…	MSTRG.194(pif1);evm.TU.Contig1.421(braE);evm.TU.Contig1.43(mx1);evm.TU.Contig1.454(NEW1);evm.TU.Contig1.98(aclQ);evm.TU.Contig11.35(SDS23);evm.TU.Contig12.227(ARB1);evm.TU.Contig12.30(YCF1);evm.TU.Contig12.411(rhoC);evm.TU.Contig12.433(B14D6.460);evm.TU.Contig16.11(FG02316);evm.TU.Contig17.1(mdr2);evm.TU.Contig2.106(pma-1);evm.TU.Contig2.22(cicA);evm.TU.Contig20.160(SPAC23C11.06c);evm.TU.Contig20…
GO:0043087	regulation of GTPase activity	115	-0.51968956	-2.2480443	0	1.17E-04	evm.TU.Contig35.26(NUP56);evm.TU.Contig24.310(SEC13);evm.TU.Contig12.92(SRO77);evm.TU.Contig31.572(tif5);evm.TU.Contig31.92(rna1);evm.TU.Contig31.876(SEC7);evm.TU.Contig1.363(rgf1);evm.TU.Contig17.38(SEC23);evm.TU.Contig1.10(gtr2);evm.TU.Contig20.254(Rich);evm.TU.Contig23.68(glo3);evm.TU.Contig38.347(rga6);evm.TU.Contig38.235(GCS1);evm.TU.Contig22.98(EIF2B3);evm.TU.Contig31.643(rga5);evm.TU.Conti…	MSTRG.11556(sal3);evm.TU.Contig1.10(gtr2);evm.TU.Contig1.104(CTG1);evm.TU.Contig1.293(AN11010);evm.TU.Contig1.294(Pka-C3);evm.TU.Contig1.363(rgf1);evm.TU.Contig1.367(SOD1);evm.TU.Contig1.434(MRS6);evm.TU.Contig1.442(kap95);evm.TU.Contig12.133(--);evm.TU.Contig12.176(IP5P9);evm.TU.Contig12.345(GYP5);evm.TU.Contig12.89(gap1);evm.TU.Contig12.92(SRO77);evm.TU.Contig17.38(SEC23);evm.TU.Contig2.28(GSK1…
GO:0051493	regulation of cytoskeleton organization	133	-0.5203739	-2.247738	0	1.15E-04	evm.TU.Contig53.279(prr-1);evm.TU.Contig22.468(PAN1);evm.TU.Contig12.197(klpA);evm.TU.Contig31.327(sudA);evm.TU.Contig22.582(--);evm.TU.Contig2.44(svkA);evm.TU.Contig35.160(klp9);evm.TU.Contig31.587(srw1);evm.TU.Contig12.42(MAK11);evm.TU.Contig38.363(spg1);evm.TU.Contig2.214(ro-3);evm.TU.Contig31.1171(scd1);evm.TU.Contig48.398(sepA);evm.TU.Contig26.150(BUD6);evm.TU.Contig53.175(pom1);evm.TU.Conti…	MSTRG.1706(PBP1);evm.TU.Contig1.234(tea1);evm.TU.Contig1.32(cdc42);evm.TU.Contig1.393(myo2);evm.TU.Contig1.438(pfkA);evm.TU.Contig1.476(MOS1);evm.TU.Contig1.477(SPC19);evm.TU.Contig1.70(bimB);evm.TU.Contig11.30(DAM1);evm.TU.Contig11.46(SPAC328.04);evm.TU.Contig12.176(IP5P9);evm.TU.Contig12.197(klpA);evm.TU.Contig12.236(ulp2);evm.TU.Contig12.289(RHO3);evm.TU.Contig12.374(rhp57);evm.TU.Contig12.398…
GO:0003774	cytoskeletal motor activity	29	-0.6838954	-2.2417161	0	1.40E-04	evm.TU.Contig38.498(MDN1);evm.TU.Contig28.77(vps1);evm.TU.Contig24.36(rng3);evm.TU.Contig31.777(MYO2);evm.TU.Contig31.1012(unc-104);evm.TU.Contig12.197(klpA);evm.TU.Contig31.327(sudA);evm.TU.Contig35.160(klp9);evm.TU.Contig53.40(KIF22);evm.TU.Contig2.214(ro-3);evm.TU.Contig38.173(DHC1);evm.TU.Contig31.374(bimC);evm.TU.Contig23.37(KLP1);evm.TU.Contig38.250(CHS6);evm.TU.Contig38.251(CHS8);evm.TU.Co…	evm.TU.Contig1.156(nudG);evm.TU.Contig1.393(myo2);evm.TU.Contig11.65(Rab6a);evm.TU.Contig12.197(klpA);evm.TU.Contig2.214(ro-3);evm.TU.Contig20.203(--);evm.TU.Contig22.177(klp5);evm.TU.Contig22.768(dync1i2a);evm.TU.Contig23.37(KLP1);evm.TU.Contig24.36(rng3);evm.TU.Contig28.45(KIF1A);evm.TU.Contig28.77(vps1);evm.TU.Contig31.1012(unc-104);evm.TU.Contig31.176(kif11);evm.TU.Contig31.327(sudA);evm.TU.C…
GO:0071103	DNA conformation change	371	-0.4587821	-2.241361	0	1.37E-04	evm.TU.Contig24.243(HIR1);evm.TU.Contig38.347(rga6);evm.TU.Contig12.91(RNA14);evm.TU.Contig31.44(rad21);evm.TU.Contig31.37(mcm4);evm.TU.Contig27.21(sna41);evm.TU.Contig2.243(DBP9);evm.TU.Contig47.186(ATG23);evm.TU.Contig35.149(RRP3);evm.TU.Contig23.181(--);evm.TU.Contig53.74(--);evm.TU.Contig1.89(CUL4A);evm.TU.Contig48.326(lid2);evm.TU.Contig28.122(SPT6);evm.TU.Contig48.509(ehd3);evm.TU.Contig24.…	MSTRG.13537(MPR1);MSTRG.13639(atf1);MSTRG.194(pif1);MSTRG.314(--);MSTRG.414(MC69);MSTRG.5406(--);MSTRG.5457(--);MSTRG.5606(dna2);MSTRG.7497(--);MSTRG.7905(SEN1);evm.TU.Contig1.104(CTG1);evm.TU.Contig1.110(SSU72);evm.TU.Contig1.128(swd1);evm.TU.Contig1.145(PIL1);evm.TU.Contig1.165(ROK1);evm.TU.Contig1.168(ARP4);evm.TU.Contig1.18(AQR);evm.TU.Contig1.22(COY1);evm.TU.Contig1.234(tea1);evm.TU.Contig1.…
GO:1990391	DNA repair complex	102	-0.5322791	-2.240219	0	1.34E-04	evm.TU.Contig24.569(ABCA3);evm.TU.Contig48.97(DRS1);evm.TU.Contig35.149(RRP3);evm.TU.Contig38.148(abc4);evm.TU.Contig24.609(TFB2);evm.TU.Contig47.249(cctS);evm.TU.Contig2.290(DBP2);evm.TU.Contig23.315(hmt1);evm.TU.Contig1.251(ded1);evm.TU.Contig38.308(abcB);evm.TU.Contig48.68(YBT1);evm.TU.Contig22.623(RLI1);evm.TU.Contig22.532(hdmA);evm.TU.Contig54.34(mus-53);evm.TU.Contig12.238(DED1);evm.TU.Cont…	MSTRG.3397(rhp14);MSTRG.5606(dna2);evm.TU.Contig1.143(rad13);evm.TU.Contig1.165(ROK1);evm.TU.Contig1.251(ded1);evm.TU.Contig1.421(braE);evm.TU.Contig1.454(NEW1);evm.TU.Contig1.88(TEL1);evm.TU.Contig1.98(aclQ);evm.TU.Contig12.127(DHH1);evm.TU.Contig12.227(ARB1);evm.TU.Contig12.238(DED1);evm.TU.Contig12.30(YCF1);evm.TU.Contig12.307(MSS116);evm.TU.Contig12.421(RMR1);evm.TU.Contig16.11(FG02316);evm.T…
GO:0060589	nucleoside-triphosphatase regulator activity	147	-0.50508696	-2.2393394	0	1.32E-04	evm.TU.Contig31.572(tif5);evm.TU.Contig11.10(ATS1);evm.TU.Contig12.429(grpe);evm.TU.Contig31.92(rna1);evm.TU.Contig31.876(SEC7);evm.TU.Contig1.363(rgf1);evm.TU.Contig17.38(SEC23);evm.TU.Contig24.535(not1);evm.TU.Contig20.254(Rich);evm.TU.Contig23.68(glo3);evm.TU.Contig38.347(rga6);evm.TU.Contig38.235(GCS1);evm.TU.Contig12.316(--);evm.TU.Contig24.609(TFB2);evm.TU.Contig22.98(EIF2B3);evm.TU.Contig3…	MSTRG.11556(sal3);evm.TU.Contig1.21(Tgfbrap1);evm.TU.Contig1.290(rgf1);evm.TU.Contig1.293(AN11010);evm.TU.Contig1.363(rgf1);evm.TU.Contig1.434(MRS6);evm.TU.Contig1.442(kap95);evm.TU.Contig11.1(DNAJC21);evm.TU.Contig11.10(ATS1);evm.TU.Contig11.83(trs85-2);evm.TU.Contig12.133(--);evm.TU.Contig12.174(hob3);evm.TU.Contig12.176(IP5P9);evm.TU.Contig12.316(--);evm.TU.Contig12.345(GYP5);evm.TU.Contig12.3…
GO:1903046	meiotic cell cycle process	277	-0.4702567	-2.2380953	0	1.55E-04	evm.TU.Contig23.330(nem1);evm.TU.Contig22.683(SPBC146.06c);evm.TU.Contig31.637(lok);evm.TU.Contig48.201(--);evm.TU.Contig31.344(BRE1);evm.TU.Contig26.306(EXO1);evm.TU.Contig27.27(vps17);evm.TU.Contig1.88(TEL1);evm.TU.Contig17.2(pol1);evm.TU.Contig31.959(mus-11);evm.TU.Contig48.400(hus1);evm.TU.Contig12.402(vph-1);evm.TU.Contig31.821(APE2);evm.TU.Contig38.62(TOP2);evm.TU.Contig23.16(SMC2);evm.TU.C…	MSTRG.13639(atf1);MSTRG.1706(PBP1);MSTRG.3691(--);MSTRG.5606(dna2);MSTRG.7318(--);evm.TU.Contig1.156(nudG);evm.TU.Contig1.218(RIM9);evm.TU.Contig1.226(SPBC16A3.06);evm.TU.Contig1.230(rdp1);evm.TU.Contig1.235(smc5);evm.TU.Contig1.250(SPBC21C3.15c);evm.TU.Contig1.265(--);evm.TU.Contig1.281(PIK3C3);evm.TU.Contig1.338(soh1);evm.TU.Contig1.400(rad3);evm.TU.Contig1.409(--);evm.TU.Contig1.435(rec8);evm.…
GO:0001403	invasive growth in response to glucose limitation	29	-0.69169337	-2.2362447	0	1.52E-04	evm.TU.Contig54.125(rco-1);evm.TU.Contig53.279(prr-1);evm.TU.Contig48.284(YTA7);evm.TU.Contig23.33(spt3);evm.TU.Contig22.460(snf5);evm.TU.Contig2.38(URM1);evm.TU.Contig2.281(GB-1);evm.TU.Contig31.201(RIM8);evm.TU.Contig38.151(gna-3);evm.TU.Contig12.404(ING1);evm.TU.Contig1.45(MST11);evm.TU.Contig31.282(snf21);evm.TU.Contig53.198(osh3);evm.TU.Contig35.24(TMN7);evm.TU.Contig24.396(MST20);evm.TU.Con…	evm.TU.Contig1.32(cdc42);evm.TU.Contig1.45(MST11);evm.TU.Contig1.96(prr-4);evm.TU.Contig12.172(amt1);evm.TU.Contig12.404(ING1);evm.TU.Contig2.281(GB-1);evm.TU.Contig2.38(URM1);evm.TU.Contig22.460(snf5);evm.TU.Contig22.64(POF1);evm.TU.Contig23.118(--);evm.TU.Contig23.33(spt3);evm.TU.Contig23.399(cpc-2);evm.TU.Contig23.437(cwf17);evm.TU.Contig24.396(MST20);evm.TU.Contig28.124(MST7);evm.TU.Contig28.…
GO:0006275	regulation of DNA replication	114	-0.519709	-2.23425	0	1.49E-04	evm.TU.Contig1.100(cdc48);evm.TU.Contig2.57(TOF1);evm.TU.Contig31.37(mcm4);evm.TU.Contig12.217(ccr4);evm.TU.Contig27.21(sna41);evm.TU.Contig31.202(cdc18);evm.TU.Contig47.249(cctS);evm.TU.Contig12.325(YME1);evm.TU.Contig1.275(CTI6);evm.TU.Contig31.186(hsp78);evm.TU.Contig20.168(RFC2);evm.TU.Contig24.365(mcm10);evm.TU.Contig22.532(hdmA);evm.TU.Contig22.603(fhkC);evm.TU.Contig38.498(MDN1);evm.TU.Con…	MSTRG.194(pif1);MSTRG.7885(--);evm.TU.Contig1.100(cdc48);evm.TU.Contig1.252(IPI1);evm.TU.Contig1.275(CTI6);evm.TU.Contig1.32(cdc42);evm.TU.Contig1.40(hsp98);evm.TU.Contig1.400(rad3);evm.TU.Contig1.88(TEL1);evm.TU.Contig11.77(ESA1);evm.TU.Contig12.132(tbpA);evm.TU.Contig12.141(VPS4);evm.TU.Contig12.17(SET2);evm.TU.Contig12.217(ccr4);evm.TU.Contig12.223(mts2);evm.TU.Contig12.227(ARB1);evm.TU.Contig…
GO:0005934	cellular bud tip	52	-0.601211	-2.2217886	0	1.95E-04	evm.TU.Contig47.348(SPAC6F12.06);evm.TU.Contig51.25(--);evm.TU.Contig26.255(cwh43);evm.TU.Contig31.777(MYO2);evm.TU.Contig31.537(end4);evm.TU.Contig31.242(--);evm.TU.Contig47.109(sec2);evm.TU.Contig12.345(GYP5);evm.TU.Contig26.287(SPAC11E3.11c);evm.TU.Contig31.1171(scd1);evm.TU.Contig48.398(sepA);evm.TU.Contig26.150(BUD6);evm.TU.Contig28.182(RSP5);evm.TU.Contig31.678(rax1);evm.TU.Contig38.207(--)…	evm.TU.Contig1.32(cdc42);evm.TU.Contig1.408(wis1);evm.TU.Contig12.345(GYP5);evm.TU.Contig17.20(paa1);evm.TU.Contig2.255(chs7);evm.TU.Contig20.139(cot-1);evm.TU.Contig20.159(rga1);evm.TU.Contig20.188(CAP2);evm.TU.Contig20.30(BEM3);evm.TU.Contig20.78(PUF6);evm.TU.Contig22.691(L1);evm.TU.Contig22.783(Pdcd6);evm.TU.Contig23.168(cdc4);evm.TU.Contig23.204(ypt2);evm.TU.Contig23.321(MPS1);evm.TU.Contig23…
GO:2001251	negative regulation of chromosome organization	114	-0.5285853	-2.2209978	0	1.91E-04	evm.TU.Contig24.301(NDC80);evm.TU.Contig31.395(--);evm.TU.Contig24.373(AN10449);evm.TU.Contig23.171(--);evm.TU.Contig31.157(RTG2);evm.TU.Contig53.144(ssb1);evm.TU.Contig48.284(YTA7);evm.TU.Contig28.39(psc3);evm.TU.Contig22.460(snf5);evm.TU.Contig31.357(RAD50);evm.TU.Contig31.587(srw1);evm.TU.Contig47.500(YPL150W);evm.TU.Contig38.363(spg1);evm.TU.Contig24.659(cid14);evm.TU.Contig38.118(PPX1);evm.T…	MSTRG.194(pif1);evm.TU.Contig1.110(SSU72);evm.TU.Contig1.275(CTI6);evm.TU.Contig1.70(bimB);evm.TU.Contig1.88(TEL1);evm.TU.Contig11.15(RSC1);evm.TU.Contig11.77(ESA1);evm.TU.Contig12.118(hhoA);evm.TU.Contig12.17(SET2);evm.TU.Contig12.195(At3g47830);evm.TU.Contig12.234(exo2);evm.TU.Contig12.236(ulp2);evm.TU.Contig12.333(sitA);evm.TU.Contig12.372(SPAC6G9.14);evm.TU.Contig12.374(rhp57);evm.TU.Contig12…
GO:0022413	reproductive process in single-celled organism	102	-0.53219235	-2.2207704	0	1.88E-04	evm.TU.Contig22.234(--);evm.TU.Contig48.487(sec8);evm.TU.Contig37.21(SEC9);evm.TU.Contig2.34(ACT);evm.TU.Contig2.57(TOF1);evm.TU.Contig35.31(ssr2);evm.TU.Contig23.78(--);evm.TU.Contig24.682(DIT2);evm.TU.Contig31.666(psy1);evm.TU.Contig31.422(laeA);evm.TU.Contig22.532(hdmA);evm.TU.Contig23.330(nem1);evm.TU.Contig48.201(--);evm.TU.Contig24.36(rng3);evm.TU.Contig27.27(vps17);evm.TU.Contig17.2(pol1);…	evm.TU.Contig1.156(nudG);evm.TU.Contig1.218(RIM9);evm.TU.Contig1.241(MCM1);evm.TU.Contig1.265(--);evm.TU.Contig1.281(PIK3C3);evm.TU.Contig1.409(--);evm.TU.Contig1.447(SPBC23E6.02);evm.TU.Contig1.45(MST11);evm.TU.Contig1.96(prr-4);evm.TU.Contig12.109(its3);evm.TU.Contig12.123(FEN1);evm.TU.Contig12.129(sec14);evm.TU.Contig12.17(SET2);evm.TU.Contig12.171(grrA);evm.TU.Contig12.266(--);evm.TU.Contig12…
GO:0071900	regulation of protein serine/threonine kinase activity	91	-0.5333522	-2.218717	0	1.85E-04	evm.TU.Contig22.700(tel2);evm.TU.Contig38.29(NOG1);evm.TU.Contig24.346(him1);evm.TU.Contig1.233(mip1);evm.TU.Contig24.418(VPS27);evm.TU.Contig48.64(CYCP1-1);evm.TU.Contig12.152(CCL1);evm.TU.Contig22.699(--);evm.TU.Contig24.563(ckb-1);evm.TU.Contig23.161(--);evm.TU.Contig33.28(ABP1);evm.TU.Contig2.82(preg);evm.TU.Contig31.202(cdc18);evm.TU.Contig55.23(NTE1);evm.TU.Contig31.514(pas1);evm.TU.Contig4…	MSTRG.11556(sal3);evm.TU.Contig1.111(NBP2);evm.TU.Contig1.233(mip1);evm.TU.Contig1.294(Pka-C3);evm.TU.Contig1.354(UBC35);evm.TU.Contig1.367(SOD1);evm.TU.Contig1.408(wis1);evm.TU.Contig1.45(MST11);evm.TU.Contig12.152(CCL1);evm.TU.Contig12.213(lkh1);evm.TU.Contig12.238(DED1);evm.TU.Contig2.1(NTE1);evm.TU.Contig2.119(nuc-2);evm.TU.Contig2.163(PRE3);evm.TU.Contig2.256(mug80);evm.TU.Contig2.281(GB-1);…
GO:0051447	negative regulation of meiotic cell cycle	34	-0.6604526	-2.216252	0	1.81E-04	evm.TU.Contig54.113(cnd3);evm.TU.Contig31.637(lok);evm.TU.Contig48.400(hus1);evm.TU.Contig23.16(SMC2);evm.TU.Contig38.430(TPK2);evm.TU.Contig53.36(msh-2);evm.TU.Contig31.81(rqh1);evm.TU.Contig38.118(PPX1);evm.TU.Contig38.435(SPCC23B6.04c);evm.TU.Contig1.400(rad3);evm.TU.Contig22.450(ark1);evm.TU.Contig22.772(SKG3);evm.TU.Contig28.239(cnd1);evm.TU.Contig20.92(mph1);evm.TU.Contig23.201(SPBC216.01c)…	MSTRG.13639(atf1);evm.TU.Contig1.400(rad3);evm.TU.Contig12.17(SET2);evm.TU.Contig12.438(--);evm.TU.Contig12.6(lok);evm.TU.Contig15.3(phd1);evm.TU.Contig20.258(nimE);evm.TU.Contig20.92(mph1);evm.TU.Contig22.319(rad1);evm.TU.Contig22.364(RPD3);evm.TU.Contig22.450(ark1);evm.TU.Contig22.772(SKG3);evm.TU.Contig23.16(SMC2);evm.TU.Contig23.194(BUB3.2);evm.TU.Contig23.201(SPBC216.01c);evm.TU.Contig23.458…
GO:0051703	biological process involved in intraspecies interaction between organisms	72	-0.5568659	-2.2111976	0	1.78E-04	evm.TU.Contig28.74(--);evm.TU.Contig51.30(SUV3);evm.TU.Contig17.21(pla1);evm.TU.Contig28.72(tsc2);evm.TU.Contig12.227(ARB1);evm.TU.Contig31.881(YVC1);evm.TU.Contig24.373(AN10449);evm.TU.Contig53.279(prr-1);evm.TU.Contig35.39(fasA);evm.TU.Contig24.184(rnr-1);evm.TU.Contig2.50(gsy-1);evm.TU.Contig20.29(--);evm.TU.Contig17.33(SPBC3E7.09);evm.TU.Contig38.118(PPX1);evm.TU.Contig47.464(svkA);evm.TU.Con…	evm.TU.Contig1.294(Pka-C3);evm.TU.Contig1.338(soh1);evm.TU.Contig1.393(myo2);evm.TU.Contig1.63(pik1);evm.TU.Contig11.38(SPAC6B12.07c);evm.TU.Contig11.53(ATG9);evm.TU.Contig11.54(SCW4);evm.TU.Contig12.227(ARB1);evm.TU.Contig12.347(rps602);evm.TU.Contig17.15(YAK1);evm.TU.Contig17.21(pla1);evm.TU.Contig17.29(clc1);evm.TU.Contig17.33(SPBC3E7.09);evm.TU.Contig2.115(PMT2);evm.TU.Contig2.255(chs7);evm.T…
GO:2000243	positive regulation of reproductive process	101	-0.52867776	-2.2091806	0	2.19E-04	evm.TU.Contig15.10(VEL2);evm.TU.Contig22.558(artA);evm.TU.Contig24.485(SPAC167.07c);evm.TU.Contig22.188(KEX2);evm.TU.Contig24.346(him1);evm.TU.Contig1.241(MCM1);evm.TU.Contig1.233(mip1);evm.TU.Contig38.472(STE24);evm.TU.Contig24.535(not1);evm.TU.Contig35.31(ssr2);evm.TU.Contig22.317(GCN5);evm.TU.Contig2.3(lea-1);evm.TU.Contig1.89(CUL4A);evm.TU.Contig31.422(laeA);evm.TU.Contig22.640(dop1);evm.TU.C…	MSTRG.13639(atf1);MSTRG.1706(PBP1);evm.TU.Contig1.104(CTG1);evm.TU.Contig1.14(MRN1);evm.TU.Contig1.233(mip1);evm.TU.Contig1.241(MCM1);evm.TU.Contig1.281(PIK3C3);evm.TU.Contig1.32(cdc42);evm.TU.Contig1.400(rad3);evm.TU.Contig1.45(MST11);evm.TU.Contig1.88(TEL1);evm.TU.Contig1.89(CUL4A);evm.TU.Contig11.35(SDS23);evm.TU.Contig12.1(ATG1);evm.TU.Contig12.171(grrA);evm.TU.Contig12.2(ATG1);evm.TU.Contig1…
GO:0007010	cytoskeleton organization	379	-0.45064598	-2.208674	0	2.16E-04	evm.TU.Contig24.64(vps24);evm.TU.Contig26.166(SPCC1827.05c);evm.TU.Contig20.111(stt4);evm.TU.Contig31.307(YAF9);evm.TU.Contig47.233(spn3);evm.TU.Contig47.262(SPBC3H7.13);evm.TU.Contig31.186(hsp78);evm.TU.Contig24.270(RRD1);evm.TU.Contig44.7(ste20);evm.TU.Contig28.77(vps1);evm.TU.Contig22.217(UVRAG);evm.TU.Contig1.168(ARP4);evm.TU.Contig24.36(rng3);evm.TU.Contig47.348(SPAC6F12.06);evm.TU.Contig23.…	MSTRG.1706(PBP1);evm.TU.Contig1.100(cdc48);evm.TU.Contig1.156(nudG);evm.TU.Contig1.168(ARP4);evm.TU.Contig1.187(csh3);evm.TU.Contig1.223(RPS4A);evm.TU.Contig1.234(tea1);evm.TU.Contig1.315(--);evm.TU.Contig1.32(cdc42);evm.TU.Contig1.356(EGD2);evm.TU.Contig1.367(SOD1);evm.TU.Contig1.393(myo2);evm.TU.Contig1.408(wis1);evm.TU.Contig1.409(--);evm.TU.Contig1.438(pfkA);evm.TU.Contig1.442(kap95);evm.TU.C…
GO:0000785	chromatin	370	-0.45613337	-2.2082503	0	2.12E-04	evm.TU.Contig48.278(cwc22);evm.TU.Contig38.413(taf6);evm.TU.Contig2.34(ACT);evm.TU.Contig1.100(cdc48);evm.TU.Contig12.28(CBF1);evm.TU.Contig24.563(ckb-1);evm.TU.Contig2.57(TOF1);evm.TU.Contig35.31(ssr2);evm.TU.Contig22.317(GCN5);evm.TU.Contig38.144(arp5);evm.TU.Contig1.10(gtr2);evm.TU.Contig24.243(HIR1);evm.TU.Contig12.91(RNA14);evm.TU.Contig31.44(rad21);evm.TU.Contig31.37(mcm4);evm.TU.Contig31.9…	MSTRG.13639(atf1);MSTRG.194(pif1);evm.TU.Contig1.10(gtr2);evm.TU.Contig1.100(cdc48);evm.TU.Contig1.107(CWC21);evm.TU.Contig1.127(rpb1);evm.TU.Contig1.128(swd1);evm.TU.Contig1.146(EZH1);evm.TU.Contig1.150(utp17);evm.TU.Contig1.168(ARP4);evm.TU.Contig1.193(--);evm.TU.Contig1.230(rdp1);evm.TU.Contig1.241(MCM1);evm.TU.Contig1.252(IPI1);evm.TU.Contig1.275(CTI6);evm.TU.Contig1.284(nse4);evm.TU.Contig1.…
GO:0045944	positive regulation of transcription by RNA polymerase II	264	-0.46379548	-2.2081947	0	2.09E-04	evm.TU.Contig2.39(azf1);evm.TU.Contig24.566(SPCC320.03);evm.TU.Contig12.152(CCL1);evm.TU.Contig26.54(--);evm.TU.Contig24.535(not1);evm.TU.Contig38.436(SPAC644.07);evm.TU.Contig47.153(hac1);evm.TU.Contig20.84(rmt1);evm.TU.Contig38.413(taf6);evm.TU.Contig1.100(cdc48);evm.TU.Contig12.28(CBF1);evm.TU.Contig31.4(SCH9);evm.TU.Contig24.363(DAL81);evm.TU.Contig35.31(ssr2);evm.TU.Contig22.317(GCN5);evm.TU…	MSTRG.10518(--);MSTRG.13639(atf1);MSTRG.199(--);MSTRG.7905(SEN1);evm.TU.Contig1.10(gtr2);evm.TU.Contig1.100(cdc48);evm.TU.Contig1.142(tfs1);evm.TU.Contig1.241(MCM1);evm.TU.Contig1.281(PIK3C3);evm.TU.Contig1.356(EGD2);evm.TU.Contig1.367(SOD1);evm.TU.Contig1.448(srb4);evm.TU.Contig1.62(nctA);evm.TU.Contig11.29(bud20);evm.TU.Contig11.77(ESA1);evm.TU.Contig11.85(tfg1);evm.TU.Contig12.100(SPCC417.09c)…
GO:0140115	export across plasma membrane	93	-0.53040224	-2.2067773	0	2.06E-04	evm.TU.Contig24.569(ABCA3);evm.TU.Contig31.189(SPAC4G9.12);evm.TU.Contig39.2(cta3);evm.TU.Contig2.106(pma-1);evm.TU.Contig38.148(abc4);evm.TU.Contig47.249(cctS);evm.TU.Contig47.141(PCA1);evm.TU.Contig23.315(hmt1);evm.TU.Contig38.308(abcB);evm.TU.Contig48.68(YBT1);evm.TU.Contig22.623(RLI1);evm.TU.Contig20.232(srcA);evm.TU.Contig38.498(MDN1);evm.TU.Contig35.19(CDC3);evm.TU.Contig17.1(mdr2);evm.TU.C…	MSTRG.194(pif1);MSTRG.7108(--);evm.TU.Contig1.161(mug145);evm.TU.Contig1.249(DNF1);evm.TU.Contig1.40(hsp98);evm.TU.Contig1.405(MCCC1);evm.TU.Contig1.411(dur3-1);evm.TU.Contig1.421(braE);evm.TU.Contig1.43(mx1);evm.TU.Contig1.454(NEW1);evm.TU.Contig1.98(aclQ);evm.TU.Contig12.227(ARB1);evm.TU.Contig12.30(YCF1);evm.TU.Contig12.364(--);evm.TU.Contig12.411(rhoC);evm.TU.Contig16.11(FG02316);evm.TU.Conti…
GO:0035091	phosphatidylinositol binding	92	-0.5294992	-2.2058368	0	2.03E-04	evm.TU.Contig24.547(ATG13);evm.TU.Contig2.239(vsp-1);evm.TU.Contig24.388(SPAPJ696.02);evm.TU.Contig24.418(VPS27);evm.TU.Contig22.234(--);evm.TU.Contig48.95(--);evm.TU.Contig33.28(ABP1);evm.TU.Contig23.181(--);evm.TU.Contig31.666(psy1);evm.TU.Contig24.64(vps24);evm.TU.Contig47.233(spn3);evm.TU.Contig31.160(ANXC1);evm.TU.Contig27.27(vps17);evm.TU.Contig23.295(lvs1);evm.TU.Contig35.19(CDC3);evm.TU.C…	evm.TU.Contig1.356(EGD2);evm.TU.Contig1.424(SWH1);evm.TU.Contig12.109(its3);evm.TU.Contig17.36(SEC);evm.TU.Contig2.239(vsp-1);evm.TU.Contig2.59(TRF2);evm.TU.Contig20.30(BEM3);evm.TU.Contig21.5(--);evm.TU.Contig22.189(ATG24);evm.TU.Contig22.200(YAP1801);evm.TU.Contig22.234(--);evm.TU.Contig22.256(IQM5);evm.TU.Contig22.323(CDC1);evm.TU.Contig22.367(SPCC794.11c);evm.TU.Contig22.441(PSK1);evm.TU.Cont…
GO:0051020	GTPase binding	141	-0.50060254	-2.2050238	0	1.99E-04	evm.TU.Contig11.10(ATS1);evm.TU.Contig31.92(rna1);evm.TU.Contig31.876(SEC7);evm.TU.Contig1.363(rgf1);evm.TU.Contig48.487(sec8);evm.TU.Contig24.88(sec18);evm.TU.Contig28.73(CSE1);evm.TU.Contig24.98(xpo1);evm.TU.Contig31.592(BET4);evm.TU.Contig20.254(Rich);evm.TU.Contig12.316(--);evm.TU.Contig48.209(LOS1);evm.TU.Contig27.35(mdv1);evm.TU.Contig47.262(SPBC3H7.13);evm.TU.Contig22.98(EIF2B3);evm.TU.Con…	MSTRG.11556(sal3);evm.TU.Contig1.163(Vps8);evm.TU.Contig1.21(Tgfbrap1);evm.TU.Contig1.293(AN11010);evm.TU.Contig1.363(rgf1);evm.TU.Contig1.367(SOD1);evm.TU.Contig1.434(MRS6);evm.TU.Contig1.442(kap95);evm.TU.Contig1.88(TEL1);evm.TU.Contig11.10(ATS1);evm.TU.Contig11.83(trs85-2);evm.TU.Contig12.133(--);evm.TU.Contig12.174(hob3);evm.TU.Contig12.316(--);evm.TU.Contig12.345(GYP5);evm.TU.Contig12.453(dn…
GO:0031267	small GTPase binding	108	-0.5190981	-2.2023087	0	2.36E-04	evm.TU.Contig20.255(ckb-2);evm.TU.Contig20.209(SEC10);evm.TU.Contig22.32(SPAC4G8.04);evm.TU.Contig31.1221(TMF1);evm.TU.Contig35.26(NUP56);evm.TU.Contig12.92(SRO77);evm.TU.Contig11.10(ATS1);evm.TU.Contig31.92(rna1);evm.TU.Contig31.876(SEC7);evm.TU.Contig1.363(rgf1);evm.TU.Contig48.487(sec8);evm.TU.Contig24.88(sec18);evm.TU.Contig28.73(CSE1);evm.TU.Contig24.98(xpo1);evm.TU.Contig31.592(BET4);evm.TU…	MSTRG.11556(sal3);evm.TU.Contig1.21(Tgfbrap1);evm.TU.Contig1.293(AN11010);evm.TU.Contig1.363(rgf1);evm.TU.Contig1.367(SOD1);evm.TU.Contig1.434(MRS6);evm.TU.Contig1.442(kap95);evm.TU.Contig1.88(TEL1);evm.TU.Contig11.10(ATS1);evm.TU.Contig11.83(trs85-2);evm.TU.Contig12.174(hob3);evm.TU.Contig12.316(--);evm.TU.Contig12.345(GYP5);evm.TU.Contig12.453(dnmbp);evm.TU.Contig12.92(SRO77);evm.TU.Contig17.17…
GO:1905347	endodeoxyribonuclease complex	65	-0.5653291	-2.2011402	0	2.32E-04	evm.TU.Contig31.437(abcB);evm.TU.Contig24.569(ABCA3);evm.TU.Contig48.97(DRS1);evm.TU.Contig35.149(RRP3);evm.TU.Contig38.148(abc4);evm.TU.Contig47.249(cctS);evm.TU.Contig2.290(DBP2);evm.TU.Contig23.315(hmt1);evm.TU.Contig1.251(ded1);evm.TU.Contig38.308(abcB);evm.TU.Contig48.68(YBT1);evm.TU.Contig22.623(RLI1);evm.TU.Contig12.238(DED1);evm.TU.Contig23.14(cyt-19);evm.TU.Contig24.736(MAK5);evm.TU.Cont…	MSTRG.5606(dna2);evm.TU.Contig1.165(ROK1);evm.TU.Contig1.251(ded1);evm.TU.Contig1.421(braE);evm.TU.Contig1.454(NEW1);evm.TU.Contig1.98(aclQ);evm.TU.Contig12.127(DHH1);evm.TU.Contig12.227(ARB1);evm.TU.Contig12.238(DED1);evm.TU.Contig12.30(YCF1);evm.TU.Contig12.307(MSS116);evm.TU.Contig16.11(FG02316);evm.TU.Contig17.1(mdr2);evm.TU.Contig2.22(cicA);evm.TU.Contig2.290(DBP2);evm.TU.Contig20.82(MUS81);…
GO:0009898	cytoplasmic side of plasma membrane	97	-0.5250753	-2.1996233	0	2.29E-04	evm.TU.Contig47.249(cctS);evm.TU.Contig1.314(SRP101);evm.TU.Contig23.315(hmt1);evm.TU.Contig38.308(abcB);evm.TU.Contig48.68(YBT1);evm.TU.Contig22.623(RLI1);evm.TU.Contig38.498(MDN1);evm.TU.Contig20.252(gsdA);evm.TU.Contig31.485(Arhgap27);evm.TU.Contig23.180(orc4);evm.TU.Contig17.1(mdr2);evm.TU.Contig23.51(SPAC323.04);evm.TU.Contig23.16(SMC2);evm.TU.Contig28.266(cicA);evm.TU.Contig31.884(TEF3);evm…	evm.TU.Contig1.104(CTG1);evm.TU.Contig1.314(SRP101);evm.TU.Contig1.32(cdc42);evm.TU.Contig1.421(braE);evm.TU.Contig1.454(NEW1);evm.TU.Contig1.98(aclQ);evm.TU.Contig11.68(UCKL1);evm.TU.Contig12.227(ARB1);evm.TU.Contig12.30(YCF1);evm.TU.Contig16.11(FG02316);evm.TU.Contig17.1(mdr2);evm.TU.Contig2.123(DHX35);evm.TU.Contig2.22(cicA);evm.TU.Contig2.281(GB-1);evm.TU.Contig20.230(Aspscr1);evm.TU.Contig20…
GO:0071326	cellular response to monosaccharide stimulus	25	-0.6968591	-2.1968508	0	2.44E-04	evm.TU.Contig1.85(mip-1);evm.TU.Contig38.430(TPK2);evm.TU.Contig24.373(AN10449);evm.TU.Contig22.460(snf5);evm.TU.Contig22.162(HMGR);evm.TU.Contig38.118(PPX1);evm.TU.Contig26.69(gcs-1);evm.TU.Contig2.281(GB-1);evm.TU.Contig38.151(gna-3);evm.TU.Contig48.183(cgs2);evm.TU.Contig23.201(SPBC216.01c);MSTRG.13639(atf1);evm.TU.Contig55.14(cki1);evm.TU.Contig31.1057(cki1);	MSTRG.13639(atf1);evm.TU.Contig1.362(MPC3);evm.TU.Contig1.85(mip-1);evm.TU.Contig17.36(SEC);evm.TU.Contig2.281(GB-1);evm.TU.Contig20.13(SPAC6F6.11c);evm.TU.Contig22.162(HMGR);evm.TU.Contig22.460(snf5);evm.TU.Contig23.201(SPBC216.01c);evm.TU.Contig23.399(cpc-2);evm.TU.Contig24.373(AN10449);evm.TU.Contig26.69(gcs-1);evm.TU.Contig26.97(pkar1);evm.TU.Contig28.152(--);evm.TU.Contig31.1057(cki1);evm.TU…
GO:0044182	filamentous growth of a population of unicellular organisms	125	-0.50476336	-2.1966307	0	2.41E-04	evm.TU.Contig24.535(not1);evm.TU.Contig48.305(--);evm.TU.Contig31.4(SCH9);evm.TU.Contig31.441(NCU03117);evm.TU.Contig26.14(HST3);evm.TU.Contig12.217(ccr4);evm.TU.Contig28.122(SPT6);evm.TU.Contig54.128(ksp1);evm.TU.Contig47.233(spn3);evm.TU.Contig23.66(CREA);evm.TU.Contig23.198(ERG1);evm.TU.Contig34.20(PSD1);evm.TU.Contig54.34(mus-53);evm.TU.Contig51.30(SUV3);evm.TU.Contig31.344(BRE1);evm.TU.Conti…	MSTRG.13639(atf1);evm.TU.Contig1.241(MCM1);evm.TU.Contig1.27(CTHT_0069820);evm.TU.Contig1.32(cdc42);evm.TU.Contig1.338(soh1);evm.TU.Contig1.412(alo-1);evm.TU.Contig1.45(MST11);evm.TU.Contig1.476(MOS1);evm.TU.Contig1.96(prr-4);evm.TU.Contig11.54(SCW4);evm.TU.Contig11.77(ESA1);evm.TU.Contig12.172(amt1);evm.TU.Contig12.217(ccr4);evm.TU.Contig12.233(HAT2);evm.TU.Contig12.333(sitA);evm.TU.Contig12.404…
GO:0140299	small molecule sensor activity	23	-0.7093908	-2.1957095	0	2.38E-04	evm.TU.Contig38.498(MDN1);evm.TU.Contig26.146(mpr1);evm.TU.Contig23.55(MLH1);evm.TU.Contig20.115(PMS1);evm.TU.Contig31.433(NIK1);evm.TU.Contig24.157(dhkK);evm.TU.Contig31.659(gacS);evm.TU.Contig47.126(sska);evm.TU.Contig15.11(RIM15);evm.TU.Contig31.271(AHK3);evm.TU.Contig24.164(mak1);evm.TU.Contig22.607(NIK1);evm.TU.Contig24.568(bphB);evm.TU.Contig31.762(SCAP);evm.TU.Contig1.476(MOS1);	evm.TU.Contig1.476(MOS1);evm.TU.Contig15.11(RIM15);evm.TU.Contig20.115(PMS1);evm.TU.Contig22.607(NIK1);evm.TU.Contig23.55(MLH1);evm.TU.Contig23.82(TIF35);evm.TU.Contig24.157(dhkK);evm.TU.Contig24.164(mak1);evm.TU.Contig24.568(bphB);evm.TU.Contig26.146(mpr1);evm.TU.Contig31.271(AHK3);evm.TU.Contig31.433(NIK1);evm.TU.Contig31.659(gacS);evm.TU.Contig31.714(MYO1);evm.TU.Contig31.762(SCAP);evm.TU.Cont…
GO:0009380	excinuclease repair complex	63	-0.57091695	-2.194211	0	2.34E-04	evm.TU.Contig31.437(abcB);evm.TU.Contig24.569(ABCA3);evm.TU.Contig48.97(DRS1);evm.TU.Contig35.149(RRP3);evm.TU.Contig38.148(abc4);evm.TU.Contig47.249(cctS);evm.TU.Contig2.290(DBP2);evm.TU.Contig23.315(hmt1);evm.TU.Contig1.251(ded1);evm.TU.Contig38.308(abcB);evm.TU.Contig48.68(YBT1);evm.TU.Contig22.623(RLI1);evm.TU.Contig12.238(DED1);evm.TU.Contig23.14(cyt-19);evm.TU.Contig24.736(MAK5);evm.TU.Cont…	MSTRG.5606(dna2);evm.TU.Contig1.165(ROK1);evm.TU.Contig1.251(ded1);evm.TU.Contig1.421(braE);evm.TU.Contig1.454(NEW1);evm.TU.Contig1.98(aclQ);evm.TU.Contig12.127(DHH1);evm.TU.Contig12.227(ARB1);evm.TU.Contig12.238(DED1);evm.TU.Contig12.30(YCF1);evm.TU.Contig12.307(MSS116);evm.TU.Contig16.11(FG02316);evm.TU.Contig17.1(mdr2);evm.TU.Contig2.22(cicA);evm.TU.Contig2.290(DBP2);evm.TU.Contig22.527(BEA3);…
GO:0000226	microtubule cytoskeleton organization	216	-0.47198656	-2.1940258	0	2.31E-04	evm.TU.Contig31.551(apsA);evm.TU.Contig53.255(wee1);evm.TU.Contig31.777(MYO2);evm.TU.Contig24.301(NDC80);evm.TU.Contig51.5(PAC1);evm.TU.Contig23.55(MLH1);evm.TU.Contig31.395(--);evm.TU.Contig35.165(NUP170);evm.TU.Contig23.171(--);evm.TU.Contig53.279(prr-1);evm.TU.Contig31.325(cdc37);evm.TU.Contig12.197(klpA);evm.TU.Contig31.327(sudA);evm.TU.Contig1.87(NUP192);evm.TU.Contig38.22(alp4);evm.TU.Conti…	MSTRG.1706(PBP1);evm.TU.Contig1.100(cdc48);evm.TU.Contig1.156(nudG);evm.TU.Contig1.234(tea1);evm.TU.Contig1.315(--);evm.TU.Contig1.32(cdc42);evm.TU.Contig1.438(pfkA);evm.TU.Contig1.442(kap95);evm.TU.Contig1.477(SPC19);evm.TU.Contig1.488(NUP57);evm.TU.Contig1.63(pik1);evm.TU.Contig1.70(bimB);evm.TU.Contig1.87(NUP192);evm.TU.Contig11.10(ATS1);evm.TU.Contig11.30(DAM1);evm.TU.Contig11.46(SPAC328.04);…
GO:0034293	sexual sporulation	75	-0.5482873	-2.19179	0	2.28E-04	evm.TU.Contig48.261(pacC);evm.TU.Contig23.80(RSN1);evm.TU.Contig35.60(arp2);evm.TU.Contig54.199(arp2);evm.TU.Contig15.10(VEL2);evm.TU.Contig24.450(napA);evm.TU.Contig24.418(VPS27);evm.TU.Contig22.234(--);evm.TU.Contig48.487(sec8);evm.TU.Contig37.21(SEC9);evm.TU.Contig2.34(ACT);evm.TU.Contig23.78(--);evm.TU.Contig24.682(DIT2);evm.TU.Contig31.666(psy1);evm.TU.Contig31.422(laeA);evm.TU.Contig23.330(…	evm.TU.Contig1.156(nudG);evm.TU.Contig1.218(RIM9);evm.TU.Contig1.265(--);evm.TU.Contig1.281(PIK3C3);evm.TU.Contig1.409(--);evm.TU.Contig1.45(MST11);evm.TU.Contig1.96(prr-4);evm.TU.Contig12.109(its3);evm.TU.Contig12.129(sec14);evm.TU.Contig12.17(SET2);evm.TU.Contig12.171(grrA);evm.TU.Contig12.266(--);evm.TU.Contig12.378(--);evm.TU.Contig12.436(ADM-B);evm.TU.Contig15.10(VEL2);evm.TU.Contig2.34(ACT)…
GO:0110020	regulation of actomyosin structure organization	29	-0.67478174	-2.191665	0	2.25E-04	evm.TU.Contig2.44(svkA);evm.TU.Contig35.160(klp9);evm.TU.Contig38.363(spg1);evm.TU.Contig28.182(RSP5);evm.TU.Contig12.176(IP5P9);evm.TU.Contig22.66(pro11);evm.TU.Contig22.33(cdc11);evm.TU.Contig54.165(sepH);evm.TU.Contig53.166(cdc14);evm.TU.Contig12.453(dnmbp);evm.TU.Contig53.67(nim-1);evm.TU.Contig20.2(dnmbp);evm.TU.Contig24.396(MST20);evm.TU.Contig20.238(CDC5);	evm.TU.Contig1.32(cdc42);evm.TU.Contig12.176(IP5P9);evm.TU.Contig12.409(mob1-1);evm.TU.Contig12.411(rhoC);evm.TU.Contig12.453(dnmbp);evm.TU.Contig17.20(paa1);evm.TU.Contig2.44(svkA);evm.TU.Contig20.2(dnmbp);evm.TU.Contig20.238(CDC5);evm.TU.Contig22.33(cdc11);evm.TU.Contig22.558(artA);evm.TU.Contig22.66(pro11);evm.TU.Contig23.458(mad2);evm.TU.Contig24.396(MST20);evm.TU.Contig24.529(CDC2);evm.TU.Co…
GO:0044732	mitotic spindle pole body	47	-0.6025814	-2.1896951	0	2.39E-04	evm.TU.Contig38.22(alp4);evm.TU.Contig2.44(svkA);evm.TU.Contig38.363(spg1);evm.TU.Contig31.374(bimC);evm.TU.Contig53.136(--);evm.TU.Contig22.66(pro11);evm.TU.Contig22.33(cdc11);evm.TU.Contig51.27(mad1);evm.TU.Contig54.165(sepH);evm.TU.Contig20.92(mph1);evm.TU.Contig53.166(cdc14);evm.TU.Contig26.93(alp6);evm.TU.Contig31.684(rng2);evm.TU.Contig20.258(nimE);evm.TU.Contig53.67(nim-1);evm.TU.Contig26.…	MSTRG.1685(--);evm.TU.Contig1.70(bimB);evm.TU.Contig11.30(DAM1);evm.TU.Contig11.63(hymA);evm.TU.Contig12.341(--);evm.TU.Contig12.409(mob1-1);evm.TU.Contig12.412(DAD1);evm.TU.Contig17.20(paa1);evm.TU.Contig2.117(CHGG_07938);evm.TU.Contig2.44(svkA);evm.TU.Contig20.238(CDC5);evm.TU.Contig20.258(nimE);evm.TU.Contig20.92(mph1);evm.TU.Contig22.120(DAD2);evm.TU.Contig22.33(cdc11);evm.TU.Contig22.47(IMA1…
GO:0008094	ATP-dependent activity, acting on DNA	193	-0.47812217	-2.1892126	0	2.36E-04	evm.TU.Contig38.436(SPAC644.07);evm.TU.Contig24.88(sec18);evm.TU.Contig1.100(cdc48);evm.TU.Contig31.189(SPAC4G9.12);evm.TU.Contig31.153(rad8);evm.TU.Contig48.97(DRS1);evm.TU.Contig31.37(mcm4);evm.TU.Contig27.21(sna41);evm.TU.Contig2.243(DBP9);evm.TU.Contig35.149(RRP3);evm.TU.Contig31.202(cdc18);evm.TU.Contig24.609(TFB2);evm.TU.Contig2.290(DBP2);evm.TU.Contig12.325(YME1);evm.TU.Contig31.186(hsp78)…	MSTRG.194(pif1);MSTRG.4176(--);MSTRG.4177(--);MSTRG.5606(dna2);MSTRG.7905(SEN1);MSTRG.9591(--);evm.TU.Contig1.100(cdc48);evm.TU.Contig1.165(ROK1);evm.TU.Contig1.168(ARP4);evm.TU.Contig1.18(AQR);evm.TU.Contig1.251(ded1);evm.TU.Contig1.40(hsp98);evm.TU.Contig1.447(SPBC23E6.02);evm.TU.Contig11.32(rhp54);evm.TU.Contig11.45(smc6);evm.TU.Contig11.46(SPAC328.04);evm.TU.Contig11.73(mcm6);evm.TU.Contig11.…
GO:0007017	microtubule-based process	266	-0.45958272	-2.1881895	0	2.50E-04	evm.TU.Contig31.551(apsA);evm.TU.Contig53.255(wee1);evm.TU.Contig31.777(MYO2);evm.TU.Contig1.104(CTG1);evm.TU.Contig24.301(NDC80);evm.TU.Contig51.5(PAC1);evm.TU.Contig31.1012(unc-104);evm.TU.Contig23.55(MLH1);evm.TU.Contig31.395(--);evm.TU.Contig35.165(NUP170);evm.TU.Contig23.171(--);evm.TU.Contig53.279(prr-1);evm.TU.Contig31.325(cdc37);evm.TU.Contig12.197(klpA);evm.TU.Contig31.327(sudA);evm.TU.C…	MSTRG.1706(PBP1);MSTRG.3213(--);MSTRG.6428(--);evm.TU.Contig1.100(cdc48);evm.TU.Contig1.104(CTG1);evm.TU.Contig1.156(nudG);evm.TU.Contig1.234(tea1);evm.TU.Contig1.239(acu-9);evm.TU.Contig1.315(--);evm.TU.Contig1.32(cdc42);evm.TU.Contig1.367(SOD1);evm.TU.Contig1.393(myo2);evm.TU.Contig1.438(pfkA);evm.TU.Contig1.442(kap95);evm.TU.Contig1.477(SPC19);evm.TU.Contig1.488(NUP57);evm.TU.Contig1.63(pik1);…
GO:0031098	stress-activated protein kinase signaling cascade	53	-0.58137727	-2.1879504	0	2.46E-04	evm.TU.Contig26.146(mpr1);evm.TU.Contig12.414(--);evm.TU.Contig1.354(UBC35);evm.TU.Contig22.454(CLA4);evm.TU.Contig53.279(prr-1);evm.TU.Contig31.325(cdc37);evm.TU.Contig2.44(svkA);evm.TU.Contig54.93(csn-1);evm.TU.Contig26.65(JOKA2);evm.TU.Contig22.162(HMGR);evm.TU.Contig2.38(URM1);evm.TU.Contig47.464(svkA);evm.TU.Contig23.459(ubp14);evm.TU.Contig22.66(pro11);evm.TU.Contig54.165(sepH);evm.TU.Conti…	MSTRG.13639(atf1);evm.TU.Contig1.32(cdc42);evm.TU.Contig1.354(UBC35);evm.TU.Contig1.408(wis1);evm.TU.Contig1.45(MST11);evm.TU.Contig11.53(ATG9);evm.TU.Contig12.333(sitA);evm.TU.Contig12.414(--);evm.TU.Contig12.438(--);evm.TU.Contig15.3(phd1);evm.TU.Contig2.38(URM1);evm.TU.Contig2.44(svkA);evm.TU.Contig2.59(TRF2);evm.TU.Contig20.188(CAP2);evm.TU.Contig20.84(rmt1);evm.TU.Contig22.162(HMGR);evm.TU.C…
GO:0072697	protein localization to cell cortex	23	-0.7122242	-2.1848593	0	2.43E-04	evm.TU.Contig31.777(MYO2);evm.TU.Contig1.409(--);evm.TU.Contig22.582(--);evm.TU.Contig31.1171(scd1);evm.TU.Contig48.398(sepA);evm.TU.Contig22.450(ark1);evm.TU.Contig38.207(--);evm.TU.Contig38.151(gna-3);evm.TU.Contig31.684(rng2);evm.TU.Contig12.453(dnmbp);evm.TU.Contig20.2(dnmbp);evm.TU.Contig31.176(kif11);evm.TU.Contig1.234(tea1);	evm.TU.Contig1.234(tea1);evm.TU.Contig1.409(--);evm.TU.Contig11.63(hymA);evm.TU.Contig12.453(dnmbp);evm.TU.Contig2.28(GSK1);evm.TU.Contig20.2(dnmbp);evm.TU.Contig22.450(ark1);evm.TU.Contig22.582(--);evm.TU.Contig23.139(NBP35);evm.TU.Contig23.168(cdc4);evm.TU.Contig24.100(skb1);evm.TU.Contig24.173(--);evm.TU.Contig26.113(RAB11B);evm.TU.Contig31.1171(scd1);evm.TU.Contig31.176(kif11);evm.TU.Contig31…
GO:0090329	regulation of DNA-dependent DNA replication	102	-0.5203615	-2.1839423	0	2.40E-04	evm.TU.Contig1.100(cdc48);evm.TU.Contig2.57(TOF1);evm.TU.Contig31.37(mcm4);evm.TU.Contig12.217(ccr4);evm.TU.Contig27.21(sna41);evm.TU.Contig31.202(cdc18);evm.TU.Contig47.249(cctS);evm.TU.Contig12.325(YME1);evm.TU.Contig1.275(CTI6);evm.TU.Contig31.186(hsp78);evm.TU.Contig20.168(RFC2);evm.TU.Contig24.365(mcm10);evm.TU.Contig22.532(hdmA);evm.TU.Contig22.603(fhkC);evm.TU.Contig31.637(lok);evm.TU.Cont…	MSTRG.194(pif1);evm.TU.Contig1.100(cdc48);evm.TU.Contig1.252(IPI1);evm.TU.Contig1.275(CTI6);evm.TU.Contig1.40(hsp98);evm.TU.Contig1.400(rad3);evm.TU.Contig1.88(TEL1);evm.TU.Contig11.77(ESA1);evm.TU.Contig12.132(tbpA);evm.TU.Contig12.141(VPS4);evm.TU.Contig12.17(SET2);evm.TU.Contig12.217(ccr4);evm.TU.Contig12.223(mts2);evm.TU.Contig12.227(ARB1);evm.TU.Contig12.325(YME1);evm.TU.Contig12.433(B14D6.4…
GO:0001228	DNA-binding transcription activator activity, RNA polymerase II-specific	38	-0.6266171	-2.181673	0	2.38E-04	evm.TU.Contig47.173(zuo1);evm.TU.Contig24.450(napA);evm.TU.Contig22.574(ENV7);evm.TU.Contig1.241(MCM1);evm.TU.Contig2.39(azf1);evm.TU.Contig24.566(SPCC320.03);evm.TU.Contig12.28(CBF1);evm.TU.Contig53.48(ACE2);evm.TU.Contig12.100(SPCC417.09c);evm.TU.Contig22.673(hap2);evm.TU.Contig48.509(ehd3);evm.TU.Contig23.66(CREA);evm.TU.Contig37.9(NOC1);evm.TU.Contig38.220(sre);evm.TU.Contig24.373(AN10449);ev…	MSTRG.13639(atf1);evm.TU.Contig1.241(MCM1);evm.TU.Contig12.100(SPCC417.09c);evm.TU.Contig12.264(hsf1);evm.TU.Contig12.28(CBF1);evm.TU.Contig15.4(--);evm.TU.Contig2.39(azf1);evm.TU.Contig22.110(AcuM);evm.TU.Contig22.423(wc-2);evm.TU.Contig22.574(ENV7);evm.TU.Contig22.637(nfyB);evm.TU.Contig22.673(hap2);evm.TU.Contig23.110(asd-4);evm.TU.Contig23.435(somA);evm.TU.Contig23.66(CREA);evm.TU.Contig24.37…
GO:0030447	filamentous growth	162	-0.48811916	-2.1802394	0	2.50E-04	evm.TU.Contig31.129(PMT4);evm.TU.Contig31.376(nop7);evm.TU.Contig2.244(crf2);evm.TU.Contig22.558(artA);evm.TU.Contig20.174(--);evm.TU.Contig38.174(--);evm.TU.Contig1.241(MCM1);evm.TU.Contig48.228(mesA);evm.TU.Contig38.340(rtt109);evm.TU.Contig48.4(sem-1);evm.TU.Contig24.535(not1);evm.TU.Contig48.305(--);evm.TU.Contig31.4(SCH9);evm.TU.Contig31.441(NCU03117);evm.TU.Contig26.14(HST3);evm.TU.Contig24…	MSTRG.13639(atf1);evm.TU.Contig1.241(MCM1);evm.TU.Contig1.27(CTHT_0069820);evm.TU.Contig1.32(cdc42);evm.TU.Contig1.338(soh1);evm.TU.Contig1.412(alo-1);evm.TU.Contig1.45(MST11);evm.TU.Contig1.476(MOS1);evm.TU.Contig1.96(prr-4);evm.TU.Contig11.54(SCW4);evm.TU.Contig11.63(hymA);evm.TU.Contig11.77(ESA1);evm.TU.Contig12.172(amt1);evm.TU.Contig12.217(ccr4);evm.TU.Contig12.233(HAT2);evm.TU.Contig12.333(…
GO:0007266	Rho protein signal transduction	23	-0.7017814	-2.179846	0	2.47E-04	evm.TU.Contig47.348(SPAC6F12.06);evm.TU.Contig31.485(Arhgap27);evm.TU.Contig23.142(RAS);evm.TU.Contig22.454(CLA4);evm.TU.Contig31.1171(scd1);evm.TU.Contig12.133(--);evm.TU.Contig31.814(ral2);evm.TU.Contig20.159(rga1);evm.TU.Contig23.363(BOI2);evm.TU.Contig31.943(ceh-14);evm.TU.Contig12.453(dnmbp);evm.TU.Contig20.2(dnmbp);evm.TU.Contig31.648(SPAC3G9.05);evm.TU.Contig20.30(BEM3);evm.TU.Contig24.396…	evm.TU.Contig1.32(cdc42);evm.TU.Contig1.363(rgf1);evm.TU.Contig12.133(--);evm.TU.Contig12.453(dnmbp);evm.TU.Contig20.159(rga1);evm.TU.Contig20.2(dnmbp);evm.TU.Contig20.30(BEM3);evm.TU.Contig22.454(CLA4);evm.TU.Contig22.668(cul3b);evm.TU.Contig23.142(RAS);evm.TU.Contig23.363(BOI2);evm.TU.Contig24.396(MST20);evm.TU.Contig26.172(rhoA);evm.TU.Contig31.1171(scd1);evm.TU.Contig31.240(EXO70);evm.TU.Cont…
GO:1902850	microtubule cytoskeleton organization involved in mitosis	113	-0.51139426	-2.1784441	0	2.44E-04	evm.TU.Contig53.255(wee1);evm.TU.Contig31.777(MYO2);evm.TU.Contig24.301(NDC80);evm.TU.Contig51.5(PAC1);evm.TU.Contig23.171(--);evm.TU.Contig12.197(klpA);evm.TU.Contig31.327(sudA);evm.TU.Contig1.87(NUP192);evm.TU.Contig38.22(alp4);evm.TU.Contig22.582(--);evm.TU.Contig35.160(klp9);evm.TU.Contig31.587(srw1);evm.TU.Contig22.547(ELMO1);evm.TU.Contig38.363(spg1);evm.TU.Contig31.482(sid2);evm.TU.Contig2…	MSTRG.1706(PBP1);evm.TU.Contig1.100(cdc48);evm.TU.Contig1.156(nudG);evm.TU.Contig1.32(cdc42);evm.TU.Contig1.442(kap95);evm.TU.Contig1.477(SPC19);evm.TU.Contig1.70(bimB);evm.TU.Contig1.87(NUP192);evm.TU.Contig11.30(DAM1);evm.TU.Contig11.46(SPAC328.04);evm.TU.Contig12.17(SET2);evm.TU.Contig12.197(klpA);evm.TU.Contig12.251(CFAP52);evm.TU.Contig12.333(sitA);evm.TU.Contig12.412(DAD1);evm.TU.Contig2.11…
GO:0071331	cellular response to hexose stimulus	24	-0.6985988	-2.178109	0	2.42E-04	evm.TU.Contig1.85(mip-1);evm.TU.Contig38.430(TPK2);evm.TU.Contig24.373(AN10449);evm.TU.Contig22.460(snf5);evm.TU.Contig22.162(HMGR);evm.TU.Contig38.118(PPX1);evm.TU.Contig26.69(gcs-1);evm.TU.Contig2.281(GB-1);evm.TU.Contig38.151(gna-3);evm.TU.Contig48.183(cgs2);evm.TU.Contig23.201(SPBC216.01c);MSTRG.13639(atf1);evm.TU.Contig55.14(cki1);evm.TU.Contig31.1057(cki1);	MSTRG.13639(atf1);evm.TU.Contig1.362(MPC3);evm.TU.Contig1.85(mip-1);evm.TU.Contig17.36(SEC);evm.TU.Contig2.281(GB-1);evm.TU.Contig22.162(HMGR);evm.TU.Contig22.460(snf5);evm.TU.Contig23.201(SPBC216.01c);evm.TU.Contig23.399(cpc-2);evm.TU.Contig24.373(AN10449);evm.TU.Contig26.69(gcs-1);evm.TU.Contig26.97(pkar1);evm.TU.Contig28.152(--);evm.TU.Contig31.1057(cki1);evm.TU.Contig31.4(SCH9);evm.TU.Contig3…
GO:0032956	regulation of actin cytoskeleton organization	88	-0.5369662	-2.1776705	0	2.39E-04	evm.TU.Contig2.44(svkA);evm.TU.Contig35.160(klp9);evm.TU.Contig12.42(MAK11);evm.TU.Contig38.363(spg1);evm.TU.Contig48.398(sepA);evm.TU.Contig26.150(BUD6);evm.TU.Contig53.175(pom1);evm.TU.Contig31.506(LAS17);evm.TU.Contig47.464(svkA);evm.TU.Contig28.182(RSP5);evm.TU.Contig31.276(crn1);evm.TU.Contig2.281(GB-1);evm.TU.Contig12.176(IP5P9);evm.TU.Contig12.289(RHO3);evm.TU.Contig22.66(pro11);evm.TU.Con…	MSTRG.1706(PBP1);evm.TU.Contig1.32(cdc42);evm.TU.Contig1.393(myo2);evm.TU.Contig1.476(MOS1);evm.TU.Contig12.176(IP5P9);evm.TU.Contig12.289(RHO3);evm.TU.Contig12.398(arc5);evm.TU.Contig12.409(mob1-1);evm.TU.Contig12.411(rhoC);evm.TU.Contig12.42(MAK11);evm.TU.Contig12.453(dnmbp);evm.TU.Contig17.20(paa1);evm.TU.Contig2.192(COF1);evm.TU.Contig2.28(GSK1);evm.TU.Contig2.281(GB-1);evm.TU.Contig2.44(svkA…
GO:0007264	small GTPase mediated signal transduction	119	-0.5105949	-2.1743875	0	2.51E-04	evm.TU.Contig31.485(Arhgap27);evm.TU.Contig28.72(tsc2);evm.TU.Contig23.142(RAS);evm.TU.Contig22.454(CLA4);evm.TU.Contig22.335(ypt4);evm.TU.Contig31.577(sec73);evm.TU.Contig2.44(svkA);evm.TU.Contig31.566(CDC25);evm.TU.Contig38.363(spg1);evm.TU.Contig26.287(SPAC11E3.11c);evm.TU.Contig48.254(nxt3);evm.TU.Contig47.397(UBA1);evm.TU.Contig20.200(cr-1);evm.TU.Contig31.1171(scd1);evm.TU.Contig2.281(GB-1)…	evm.TU.Contig1.10(gtr2);evm.TU.Contig1.32(cdc42);evm.TU.Contig1.349(OOU_Y34scaffold00095g16.3);evm.TU.Contig1.363(rgf1);evm.TU.Contig1.434(MRS6);evm.TU.Contig1.442(kap95);evm.TU.Contig1.78(ARL3);evm.TU.Contig11.65(Rab6a);evm.TU.Contig12.133(--);evm.TU.Contig12.174(hob3);evm.TU.Contig12.289(RHO3);evm.TU.Contig12.366(gefA);evm.TU.Contig12.409(mob1-1);evm.TU.Contig12.411(rhoC);evm.TU.Contig12.453(dn…
GO:0070938	contractile ring	44	-0.5937098	-2.1694279	0	2.92E-04	evm.TU.Contig48.470(cna-1);evm.TU.Contig31.258(ain1);evm.TU.Contig31.714(MYO1);evm.TU.Contig22.558(artA);evm.TU.Contig1.363(rgf1);evm.TU.Contig2.34(ACT);evm.TU.Contig31.616(chs-2);evm.TU.Contig31.72(cdcA);evm.TU.Contig47.233(spn3);evm.TU.Contig24.36(rng3);evm.TU.Contig35.19(CDC3);evm.TU.Contig31.485(Arhgap27);evm.TU.Contig53.279(prr-1);evm.TU.Contig28.14(spn4);evm.TU.Contig35.160(klp9);evm.TU.Con…	evm.TU.Contig1.363(rgf1);evm.TU.Contig1.393(myo2);evm.TU.Contig12.171(grrA);evm.TU.Contig12.27(FYV10);evm.TU.Contig12.347(rps602);evm.TU.Contig12.398(arc5);evm.TU.Contig12.453(dnmbp);evm.TU.Contig17.20(paa1);evm.TU.Contig2.192(COF1);evm.TU.Contig2.34(ACT);evm.TU.Contig2.43(cyk3);evm.TU.Contig20.2(dnmbp);evm.TU.Contig20.30(BEM3);evm.TU.Contig22.558(artA);evm.TU.Contig23.168(cdc4);evm.TU.Contig23.4…
GO:0061982	meiosis I cell cycle process	149	-0.4887566	-2.16814	0	2.88E-04	evm.TU.Contig22.683(SPBC146.06c);evm.TU.Contig31.637(lok);evm.TU.Contig31.344(BRE1);evm.TU.Contig26.306(EXO1);evm.TU.Contig1.88(TEL1);evm.TU.Contig31.959(mus-11);evm.TU.Contig48.400(hus1);evm.TU.Contig12.402(vph-1);evm.TU.Contig38.62(TOP2);evm.TU.Contig23.16(SMC2);evm.TU.Contig31.551(apsA);evm.TU.Contig53.36(msh-2);evm.TU.Contig24.301(NDC80);evm.TU.Contig20.107(rhp51);evm.TU.Contig12.213(lkh1);ev…	MSTRG.13639(atf1);MSTRG.1706(PBP1);MSTRG.3691(--);MSTRG.7318(--);evm.TU.Contig1.156(nudG);evm.TU.Contig1.218(RIM9);evm.TU.Contig1.226(SPBC16A3.06);evm.TU.Contig1.230(rdp1);evm.TU.Contig1.235(smc5);evm.TU.Contig1.250(SPBC21C3.15c);evm.TU.Contig1.338(soh1);evm.TU.Contig1.400(rad3);evm.TU.Contig1.435(rec8);evm.TU.Contig1.477(SPC19);evm.TU.Contig1.491(DIDO1);evm.TU.Contig1.63(pik1);evm.TU.Contig1.70(…
GO:0043935	sexual sporulation resulting in formation of a cellular spore	75	-0.5482873	-2.1673896	0	2.85E-04	evm.TU.Contig48.261(pacC);evm.TU.Contig23.80(RSN1);evm.TU.Contig35.60(arp2);evm.TU.Contig54.199(arp2);evm.TU.Contig15.10(VEL2);evm.TU.Contig24.450(napA);evm.TU.Contig24.418(VPS27);evm.TU.Contig22.234(--);evm.TU.Contig48.487(sec8);evm.TU.Contig37.21(SEC9);evm.TU.Contig2.34(ACT);evm.TU.Contig23.78(--);evm.TU.Contig24.682(DIT2);evm.TU.Contig31.666(psy1);evm.TU.Contig31.422(laeA);evm.TU.Contig23.330(…	evm.TU.Contig1.156(nudG);evm.TU.Contig1.218(RIM9);evm.TU.Contig1.265(--);evm.TU.Contig1.281(PIK3C3);evm.TU.Contig1.409(--);evm.TU.Contig1.45(MST11);evm.TU.Contig1.96(prr-4);evm.TU.Contig12.109(its3);evm.TU.Contig12.129(sec14);evm.TU.Contig12.17(SET2);evm.TU.Contig12.171(grrA);evm.TU.Contig12.266(--);evm.TU.Contig12.378(--);evm.TU.Contig12.436(ADM-B);evm.TU.Contig15.10(VEL2);evm.TU.Contig2.34(ACT)…
GO:0032970	regulation of actin filament-based process	88	-0.5369662	-2.166358	0	2.82E-04	evm.TU.Contig2.44(svkA);evm.TU.Contig35.160(klp9);evm.TU.Contig12.42(MAK11);evm.TU.Contig38.363(spg1);evm.TU.Contig48.398(sepA);evm.TU.Contig26.150(BUD6);evm.TU.Contig53.175(pom1);evm.TU.Contig31.506(LAS17);evm.TU.Contig47.464(svkA);evm.TU.Contig28.182(RSP5);evm.TU.Contig31.276(crn1);evm.TU.Contig2.281(GB-1);evm.TU.Contig12.176(IP5P9);evm.TU.Contig12.289(RHO3);evm.TU.Contig22.66(pro11);evm.TU.Con…	MSTRG.1706(PBP1);evm.TU.Contig1.32(cdc42);evm.TU.Contig1.393(myo2);evm.TU.Contig1.476(MOS1);evm.TU.Contig12.176(IP5P9);evm.TU.Contig12.289(RHO3);evm.TU.Contig12.398(arc5);evm.TU.Contig12.409(mob1-1);evm.TU.Contig12.411(rhoC);evm.TU.Contig12.42(MAK11);evm.TU.Contig12.453(dnmbp);evm.TU.Contig17.20(paa1);evm.TU.Contig2.192(COF1);evm.TU.Contig2.28(GSK1);evm.TU.Contig2.281(GB-1);evm.TU.Contig2.44(svkA…
GO:0033043	regulation of organelle organization	500	-0.43487483	-2.1618106	0	2.79E-04	evm.TU.Contig22.532(hdmA);evm.TU.Contig31.439(--);evm.TU.Contig31.696(SDS22);evm.TU.Contig44.7(ste20);evm.TU.Contig34.20(PSD1);evm.TU.Contig23.330(nem1);evm.TU.Contig54.34(mus-53);evm.TU.Contig22.217(UVRAG);evm.TU.Contig31.637(lok);evm.TU.Contig48.201(--);evm.TU.Contig54.190(CYP6);evm.TU.Contig1.88(TEL1);evm.TU.Contig47.348(SPAC6F12.06);evm.TU.Contig24.413(cct5);evm.TU.Contig48.400(hus1);evm.TU.C…	MSTRG.11556(sal3);MSTRG.13639(atf1);MSTRG.1706(PBP1);MSTRG.194(pif1);evm.TU.Contig1.10(gtr2);evm.TU.Contig1.100(cdc48);evm.TU.Contig1.110(SSU72);evm.TU.Contig1.146(EZH1);evm.TU.Contig1.163(Vps8);evm.TU.Contig1.203(Mboo_1886);evm.TU.Contig1.21(Tgfbrap1);evm.TU.Contig1.233(mip1);evm.TU.Contig1.234(tea1);evm.TU.Contig1.235(smc5);evm.TU.Contig1.275(CTI6);evm.TU.Contig1.293(AN11010);evm.TU.Contig1.315…
GO:0005826	actomyosin contractile ring	39	-0.60833114	-2.161347	0	2.76E-04	evm.TU.Contig48.470(cna-1);evm.TU.Contig31.258(ain1);evm.TU.Contig31.714(MYO1);evm.TU.Contig22.558(artA);evm.TU.Contig1.363(rgf1);evm.TU.Contig2.34(ACT);evm.TU.Contig31.616(chs-2);evm.TU.Contig31.72(cdcA);evm.TU.Contig47.233(spn3);evm.TU.Contig24.36(rng3);evm.TU.Contig35.19(CDC3);evm.TU.Contig31.485(Arhgap27);evm.TU.Contig28.14(spn4);evm.TU.Contig31.1051(--);evm.TU.Contig48.398(sepA);evm.TU.Conti…	evm.TU.Contig1.363(rgf1);evm.TU.Contig1.393(myo2);evm.TU.Contig12.171(grrA);evm.TU.Contig12.27(FYV10);evm.TU.Contig12.398(arc5);evm.TU.Contig12.453(dnmbp);evm.TU.Contig17.20(paa1);evm.TU.Contig2.192(COF1);evm.TU.Contig2.34(ACT);evm.TU.Contig2.43(cyk3);evm.TU.Contig20.2(dnmbp);evm.TU.Contig20.30(BEM3);evm.TU.Contig22.558(artA);evm.TU.Contig23.168(cdc4);evm.TU.Contig23.412(SAC6);evm.TU.Contig24.118…
GO:0032506	cytokinetic process	120	-0.5036451	-2.161133	0	2.73E-04	evm.TU.Contig1.363(rgf1);evm.TU.Contig48.487(sec8);evm.TU.Contig2.34(ACT);evm.TU.Contig26.67(tbg);evm.TU.Contig12.396(AP2A2);evm.TU.Contig38.382(CFD1);evm.TU.Contig31.616(chs-2);evm.TU.Contig26.172(rhoA);evm.TU.Contig53.74(--);evm.TU.Contig12.316(--);evm.TU.Contig31.72(cdcA);evm.TU.Contig26.166(SPCC1827.05c);evm.TU.Contig22.517(MNN10);evm.TU.Contig20.111(stt4);evm.TU.Contig47.262(SPBC3H7.13);evm.…	MSTRG.1706(PBP1);MSTRG.271(--);evm.TU.Contig1.132(MSB1);evm.TU.Contig1.234(tea1);evm.TU.Contig1.315(--);evm.TU.Contig1.32(cdc42);evm.TU.Contig1.363(rgf1);evm.TU.Contig1.393(myo2);evm.TU.Contig1.63(pik1);evm.TU.Contig11.20(--);evm.TU.Contig11.46(SPAC328.04);evm.TU.Contig11.58(--);evm.TU.Contig12.174(hob3);evm.TU.Contig12.176(IP5P9);evm.TU.Contig12.24(--);evm.TU.Contig12.316(--);evm.TU.Contig12.337…
GO:0051129	negative regulation of cellular component organization	222	-0.4615015	-2.159769	0	2.84E-04	evm.TU.Contig53.255(wee1);evm.TU.Contig53.36(msh-2);evm.TU.Contig24.301(NDC80);evm.TU.Contig31.395(--);evm.TU.Contig24.373(AN10449);evm.TU.Contig23.171(--);evm.TU.Contig31.157(RTG2);evm.TU.Contig31.81(rqh1);evm.TU.Contig53.144(ssb1);evm.TU.Contig48.284(YTA7);evm.TU.Contig22.582(--);evm.TU.Contig28.39(psc3);evm.TU.Contig22.460(snf5);evm.TU.Contig31.357(RAD50);evm.TU.Contig31.587(srw1);evm.TU.Conti…	MSTRG.10693(DDI1);MSTRG.13639(atf1);MSTRG.1706(PBP1);MSTRG.194(pif1);evm.TU.Contig1.110(SSU72);evm.TU.Contig1.233(mip1);evm.TU.Contig1.234(tea1);evm.TU.Contig1.275(CTI6);evm.TU.Contig1.32(cdc42);evm.TU.Contig1.393(myo2);evm.TU.Contig1.400(rad3);evm.TU.Contig1.438(pfkA);evm.TU.Contig1.68(BATDEDRAFT_20316);evm.TU.Contig1.70(bimB);evm.TU.Contig1.88(TEL1);evm.TU.Contig11.15(RSC1);evm.TU.Contig11.46(S…
GO:0051231	spindle elongation	23	-0.696417	-2.1579037	0	3.08E-04	evm.TU.Contig26.67(tbg);evm.TU.Contig22.177(klp5);evm.TU.Contig31.72(cdcA);evm.TU.Contig53.255(wee1);evm.TU.Contig23.171(--);evm.TU.Contig12.197(klpA);evm.TU.Contig22.582(--);evm.TU.Contig35.160(klp9);evm.TU.Contig31.587(srw1);evm.TU.Contig31.374(bimC);evm.TU.Contig53.136(--);evm.TU.Contig22.33(cdc11);evm.TU.Contig23.106(asp1);evm.TU.Contig55.14(cki1);evm.TU.Contig31.1057(cki1);evm.TU.Contig20.23…	MSTRG.1706(PBP1);evm.TU.Contig1.70(bimB);evm.TU.Contig12.197(klpA);evm.TU.Contig2.28(GSK1);evm.TU.Contig20.238(CDC5);evm.TU.Contig22.177(klp5);evm.TU.Contig22.33(cdc11);evm.TU.Contig22.568(tvp38);evm.TU.Contig22.582(--);evm.TU.Contig23.106(asp1);evm.TU.Contig23.171(--);evm.TU.Contig24.529(CDC2);evm.TU.Contig26.67(tbg);evm.TU.Contig31.1057(cki1);evm.TU.Contig31.1187(hus5);evm.TU.Contig31.374(bimC)…
GO:0051784	negative regulation of nuclear division	67	-0.5498804	-2.1568098	0	3.05E-04	evm.TU.Contig31.637(lok);evm.TU.Contig1.88(TEL1);evm.TU.Contig48.400(hus1);evm.TU.Contig53.36(msh-2);evm.TU.Contig24.301(NDC80);evm.TU.Contig31.395(--);evm.TU.Contig23.171(--);evm.TU.Contig31.81(rqh1);evm.TU.Contig53.144(ssb1);evm.TU.Contig31.587(srw1);evm.TU.Contig38.363(spg1);evm.TU.Contig38.118(PPX1);evm.TU.Contig23.461(--);evm.TU.Contig1.400(rad3);evm.TU.Contig22.450(ark1);evm.TU.Contig38.465…	MSTRG.13639(atf1);evm.TU.Contig1.110(SSU72);evm.TU.Contig1.400(rad3);evm.TU.Contig1.88(TEL1);evm.TU.Contig12.17(SET2);evm.TU.Contig12.236(ulp2);evm.TU.Contig12.333(sitA);evm.TU.Contig12.374(rhp57);evm.TU.Contig12.438(--);evm.TU.Contig12.6(lok);evm.TU.Contig15.3(phd1);evm.TU.Contig17.20(paa1);evm.TU.Contig20.92(mph1);evm.TU.Contig22.178(ZNF207);evm.TU.Contig22.319(rad1);evm.TU.Contig22.364(RPD3);e…
GO:0044764	multi-organism cellular process	155	-0.4858605	-2.15603	0	3.15E-04	evm.TU.Contig17.21(pla1);evm.TU.Contig54.125(rco-1);evm.TU.Contig12.227(ARB1);evm.TU.Contig38.430(TPK2);evm.TU.Contig51.8(lsc1);evm.TU.Contig1.104(CTG1);evm.TU.Contig23.142(RAS);evm.TU.Contig31.481(AREA);evm.TU.Contig12.197(klpA);evm.TU.Contig35.39(fasA);evm.TU.Contig22.582(--);evm.TU.Contig40.8(--);evm.TU.Contig54.25(SPAC1687.02);evm.TU.Contig31.501(CHS5);evm.TU.Contig20.29(--);evm.TU.Contig38.1…	MSTRG.10243(--);MSTRG.11182(--);MSTRG.8909(--);evm.TU.Contig1.104(CTG1);evm.TU.Contig1.13(SPBC4.06);evm.TU.Contig1.14(MRN1);evm.TU.Contig1.156(nudG);evm.TU.Contig1.233(mip1);evm.TU.Contig1.241(MCM1);evm.TU.Contig1.32(cdc42);evm.TU.Contig1.338(soh1);evm.TU.Contig1.393(myo2);evm.TU.Contig1.439(--);evm.TU.Contig1.45(MST11);evm.TU.Contig1.63(pik1);evm.TU.Contig11.35(SDS23);evm.TU.Contig11.38(SPAC6B12…
GO:0071333	cellular response to glucose stimulus	24	-0.6985988	-2.155706	0	3.12E-04	evm.TU.Contig1.85(mip-1);evm.TU.Contig38.430(TPK2);evm.TU.Contig24.373(AN10449);evm.TU.Contig22.460(snf5);evm.TU.Contig22.162(HMGR);evm.TU.Contig38.118(PPX1);evm.TU.Contig26.69(gcs-1);evm.TU.Contig2.281(GB-1);evm.TU.Contig38.151(gna-3);evm.TU.Contig48.183(cgs2);evm.TU.Contig23.201(SPBC216.01c);MSTRG.13639(atf1);evm.TU.Contig55.14(cki1);evm.TU.Contig31.1057(cki1);	MSTRG.13639(atf1);evm.TU.Contig1.362(MPC3);evm.TU.Contig1.85(mip-1);evm.TU.Contig17.36(SEC);evm.TU.Contig2.281(GB-1);evm.TU.Contig22.162(HMGR);evm.TU.Contig22.460(snf5);evm.TU.Contig23.201(SPBC216.01c);evm.TU.Contig23.399(cpc-2);evm.TU.Contig24.373(AN10449);evm.TU.Contig26.69(gcs-1);evm.TU.Contig26.97(pkar1);evm.TU.Contig28.152(--);evm.TU.Contig31.1057(cki1);evm.TU.Contig31.4(SCH9);evm.TU.Contig3…
GO:0001216	DNA-binding transcription activator activity	38	-0.6266171	-2.1556058	0	3.09E-04	evm.TU.Contig47.173(zuo1);evm.TU.Contig24.450(napA);evm.TU.Contig22.574(ENV7);evm.TU.Contig1.241(MCM1);evm.TU.Contig2.39(azf1);evm.TU.Contig24.566(SPCC320.03);evm.TU.Contig12.28(CBF1);evm.TU.Contig53.48(ACE2);evm.TU.Contig12.100(SPCC417.09c);evm.TU.Contig22.673(hap2);evm.TU.Contig48.509(ehd3);evm.TU.Contig23.66(CREA);evm.TU.Contig37.9(NOC1);evm.TU.Contig38.220(sre);evm.TU.Contig24.373(AN10449);ev…	MSTRG.13639(atf1);evm.TU.Contig1.241(MCM1);evm.TU.Contig12.100(SPCC417.09c);evm.TU.Contig12.264(hsf1);evm.TU.Contig12.28(CBF1);evm.TU.Contig15.4(--);evm.TU.Contig2.39(azf1);evm.TU.Contig22.110(AcuM);evm.TU.Contig22.423(wc-2);evm.TU.Contig22.574(ENV7);evm.TU.Contig22.637(nfyB);evm.TU.Contig22.673(hap2);evm.TU.Contig23.110(asd-4);evm.TU.Contig23.435(somA);evm.TU.Contig23.66(CREA);evm.TU.Contig24.37…
GO:0006357	regulation of transcription by RNA polymerase II	498	-0.43098557	-2.1554258	0	3.06E-04	evm.TU.Contig26.239(--);evm.TU.Contig22.678(LAM1);evm.TU.Contig31.421(toa1);evm.TU.Contig1.241(MCM1);evm.TU.Contig24.418(VPS27);evm.TU.Contig31.572(tif5);evm.TU.Contig2.181(RVB2);evm.TU.Contig38.340(rtt109);evm.TU.Contig2.39(azf1);evm.TU.Contig24.566(SPCC320.03);evm.TU.Contig12.152(CCL1);evm.TU.Contig26.54(--);evm.TU.Contig24.535(not1);evm.TU.Contig38.436(SPAC644.07);evm.TU.Contig47.153(hac1);evm…	MSTRG.10518(--);MSTRG.13537(MPR1);MSTRG.13639(atf1);MSTRG.199(--);MSTRG.7905(SEN1);MSTRG.8608(--);MSTRG.9807(--);evm.TU.Contig1.10(gtr2);evm.TU.Contig1.100(cdc48);evm.TU.Contig1.101(kti12);evm.TU.Contig1.110(SSU72);evm.TU.Contig1.14(MRN1);evm.TU.Contig1.142(tfs1);evm.TU.Contig1.146(EZH1);evm.TU.Contig1.15(DED81);evm.TU.Contig1.168(ARP4);evm.TU.Contig1.207(DCAF11);evm.TU.Contig1.241(MCM1);evm.TU.C…
GO:0031668	cellular response to extracellular stimulus	251	-0.45473057	-2.1537936	0	3.15E-04	evm.TU.Contig35.150(SPAC1B9.03c);evm.TU.Contig31.437(abcB);evm.TU.Contig12.28(CBF1);evm.TU.Contig31.4(SCH9);evm.TU.Contig24.507(creC);evm.TU.Contig24.363(DAL81);evm.TU.Contig35.31(ssr2);evm.TU.Contig1.10(gtr2);evm.TU.Contig31.441(NCU03117);evm.TU.Contig48.97(DRS1);evm.TU.Contig12.217(ccr4);evm.TU.Contig2.243(DBP9);evm.TU.Contig35.149(RRP3);evm.TU.Contig22.673(hap2);evm.TU.Contig24.220(NPS2);evm.T…	MSTRG.11231(lys-4);evm.TU.Contig1.10(gtr2);evm.TU.Contig1.165(ROK1);evm.TU.Contig1.21(Tgfbrap1);evm.TU.Contig1.233(mip1);evm.TU.Contig1.235(smc5);evm.TU.Contig1.251(ded1);evm.TU.Contig1.281(PIK3C3);evm.TU.Contig1.328(SPP1);evm.TU.Contig1.34(vps18);evm.TU.Contig1.347(SPAC11E3.05);evm.TU.Contig1.367(SOD1);evm.TU.Contig1.393(myo2);evm.TU.Contig1.412(alo-1);evm.TU.Contig1.474(AVT6);evm.TU.Contig11.35…
GO:0000902	cell morphogenesis	244	-0.45882714	-2.1529088	0	3.12E-04	evm.TU.Contig22.640(dop1);evm.TU.Contig28.6(EPL1);evm.TU.Contig22.532(hdmA);evm.TU.Contig22.98(EIF2B3);evm.TU.Contig31.643(rga5);evm.TU.Contig44.7(ste20);evm.TU.Contig1.168(ARP4);evm.TU.Contig1.122(SSB1);evm.TU.Contig47.348(SPAC6F12.06);evm.TU.Contig28.72(tsc2);evm.TU.Contig38.492(RAM2);evm.TU.Contig53.255(wee1);evm.TU.Contig31.777(MYO2);evm.TU.Contig23.393(PRP24);evm.TU.Contig12.431(rfc1);evm.TU…	MSTRG.12625(--);MSTRG.1685(--);evm.TU.Contig1.100(cdc48);evm.TU.Contig1.122(SSB1);evm.TU.Contig1.146(EZH1);evm.TU.Contig1.168(ARP4);evm.TU.Contig1.225(rpl-24);evm.TU.Contig1.233(mip1);evm.TU.Contig1.234(tea1);evm.TU.Contig1.239(acu-9);evm.TU.Contig1.292(PAL1);evm.TU.Contig1.313(hrf1);evm.TU.Contig1.314(SRP101);evm.TU.Contig1.32(cdc42);evm.TU.Contig1.334(HSPA12A);evm.TU.Contig1.341(pigC);evm.TU.Co…
GO:0048646	anatomical structure formation involved in morphogenesis	316	-0.44635808	-2.1524098	0	3.09E-04	evm.TU.Contig48.261(pacC);evm.TU.Contig48.530(HAT2);evm.TU.Contig23.80(RSN1);evm.TU.Contig35.60(arp2);evm.TU.Contig54.199(arp2);evm.TU.Contig48.87(CDA);evm.TU.Contig23.184(cdc73);evm.TU.Contig12.452(trt1);evm.TU.Contig31.129(PMT4);evm.TU.Contig22.419(RMD5);evm.TU.Contig31.258(ain1);evm.TU.Contig15.10(VEL2);evm.TU.Contig22.558(artA);evm.TU.Contig26.184(DPL1);evm.TU.Contig24.450(napA);evm.TU.Contig…	MSTRG.10693(DDI1);MSTRG.1109(--);MSTRG.1260(--);MSTRG.13086(--);MSTRG.5942(--);MSTRG.7108(--);MSTRG.7123(RTL1);MSTRG.9962(--);evm.TU.Contig1.100(cdc48);evm.TU.Contig1.156(nudG);evm.TU.Contig1.218(RIM9);evm.TU.Contig1.233(mip1);evm.TU.Contig1.265(--);evm.TU.Contig1.281(PIK3C3);evm.TU.Contig1.294(Pka-C3);evm.TU.Contig1.32(cdc42);evm.TU.Contig1.356(EGD2);evm.TU.Contig1.400(rad3);evm.TU.Contig1.409(-…
GO:0000228	nuclear chromosome	433	-0.4340242	-2.1522665	0	3.06E-04	evm.TU.Contig26.246(pol2);evm.TU.Contig22.699(--);evm.TU.Contig1.19(THO1);evm.TU.Contig54.117(pli1);evm.TU.Contig48.278(cwc22);evm.TU.Contig38.413(taf6);evm.TU.Contig2.34(ACT);evm.TU.Contig1.100(cdc48);evm.TU.Contig12.28(CBF1);evm.TU.Contig2.57(TOF1);evm.TU.Contig35.31(ssr2);evm.TU.Contig22.317(GCN5);evm.TU.Contig38.144(arp5);evm.TU.Contig1.10(gtr2);evm.TU.Contig1.142(tfs1);evm.TU.Contig53.12(utp…	MSTRG.13639(atf1);MSTRG.194(pif1);MSTRG.3397(rhp14);MSTRG.5606(dna2);MSTRG.7318(--);MSTRG.7905(SEN1);evm.TU.Contig1.10(gtr2);evm.TU.Contig1.100(cdc48);evm.TU.Contig1.107(CWC21);evm.TU.Contig1.127(rpb1);evm.TU.Contig1.128(swd1);evm.TU.Contig1.142(tfs1);evm.TU.Contig1.146(EZH1);evm.TU.Contig1.168(ARP4);evm.TU.Contig1.19(THO1);evm.TU.Contig1.193(--);evm.TU.Contig1.226(SPBC16A3.06);evm.TU.Contig1.230…
GO:0010182	sugar mediated signaling pathway	17	-0.7468824	-2.1522229	0	3.04E-04	evm.TU.Contig38.430(TPK2);evm.TU.Contig22.460(snf5);evm.TU.Contig38.118(PPX1);evm.TU.Contig2.281(GB-1);evm.TU.Contig38.151(gna-3);evm.TU.Contig48.183(cgs2);evm.TU.Contig23.201(SPBC216.01c);MSTRG.13639(atf1);evm.TU.Contig55.14(cki1);evm.TU.Contig31.1192(2E4.130);evm.TU.Contig31.1057(cki1);	MSTRG.13639(atf1);evm.TU.Contig2.281(GB-1);evm.TU.Contig22.460(snf5);evm.TU.Contig22.620(mcm7);evm.TU.Contig23.201(SPBC216.01c);evm.TU.Contig23.399(cpc-2);evm.TU.Contig26.97(pkar1);evm.TU.Contig28.129(SNF1);evm.TU.Contig31.1057(cki1);evm.TU.Contig31.1192(2E4.130);evm.TU.Contig31.4(SCH9);evm.TU.Contig38.118(PPX1);evm.TU.Contig38.151(gna-3);evm.TU.Contig38.430(TPK2);evm.TU.Contig39.16(--);evm.TU.Co…
GO:0061983	meiosis II cell cycle process	24	-0.69188374	-2.151191	0	3.37E-04	evm.TU.Contig31.327(sudA);evm.TU.Contig28.39(psc3);evm.TU.Contig48.53(--);evm.TU.Contig22.450(ark1);evm.TU.Contig38.465(PPP2R5D);evm.TU.Contig23.149(shep);evm.TU.Contig31.420(slp1);evm.TU.Contig48.382(--);evm.TU.Contig28.239(cnd1);evm.TU.Contig1.63(pik1);evm.TU.Contig1.435(rec8);evm.TU.Contig20.238(CDC5);	evm.TU.Contig1.338(soh1);evm.TU.Contig1.435(rec8);evm.TU.Contig1.63(pik1);evm.TU.Contig17.34(mei2);evm.TU.Contig2.57(TOF1);evm.TU.Contig20.238(CDC5);evm.TU.Contig22.450(ark1);evm.TU.Contig23.149(shep);evm.TU.Contig24.186(CHL4);evm.TU.Contig24.485(SPAC167.07c);evm.TU.Contig28.156(--);evm.TU.Contig28.239(cnd1);evm.TU.Contig28.24(Tubgcp5);evm.TU.Contig28.39(psc3);evm.TU.Contig31.1226(BUB1);evm.TU.Co…
GO:0010514	induction of conjugation with cellular fusion	23	-0.6877325	-2.1497226	0	3.34E-04	evm.TU.Contig38.430(TPK2);evm.TU.Contig51.8(lsc1);evm.TU.Contig23.142(RAS);evm.TU.Contig31.481(AREA);evm.TU.Contig47.183(spt8);evm.TU.Contig22.361(srk1);evm.TU.Contig20.124(devR);evm.TU.Contig2.281(GB-1);evm.TU.Contig31.589(FKH2);evm.TU.Contig38.151(gna-3);evm.TU.Contig1.45(MST11);evm.TU.Contig1.14(MRN1);evm.TU.Contig35.110(ran1);	evm.TU.Contig1.14(MRN1);evm.TU.Contig1.241(MCM1);evm.TU.Contig1.45(MST11);evm.TU.Contig15.4(--);evm.TU.Contig2.281(GB-1);evm.TU.Contig20.124(devR);evm.TU.Contig22.317(GCN5);evm.TU.Contig22.361(srk1);evm.TU.Contig22.558(artA);evm.TU.Contig23.142(RAS);evm.TU.Contig28.124(MST7);evm.TU.Contig31.481(AREA);evm.TU.Contig31.589(FKH2);evm.TU.Contig35.110(ran1);evm.TU.Contig38.149(HOG1);evm.TU.Contig38.151…
GO:0000978	RNA polymerase II cis-regulatory region sequence-specific DNA binding	49	-0.5833232	-2.1485026	0	3.31E-04	evm.TU.Contig24.488(tbpA);evm.TU.Contig31.686(med-8);evm.TU.Contig47.173(zuo1);evm.TU.Contig24.450(napA);evm.TU.Contig20.20(FPR4);evm.TU.Contig1.241(MCM1);evm.TU.Contig2.39(azf1);evm.TU.Contig24.566(SPCC320.03);evm.TU.Contig12.28(CBF1);evm.TU.Contig53.48(ACE2);evm.TU.Contig12.100(SPCC417.09c);evm.TU.Contig22.673(hap2);evm.TU.Contig48.509(ehd3);evm.TU.Contig23.66(CREA);evm.TU.Contig22.532(hdmA);ev…	MSTRG.13639(atf1);evm.TU.Contig1.241(MCM1);evm.TU.Contig1.300(Blmh);evm.TU.Contig12.100(SPCC417.09c);evm.TU.Contig12.264(hsf1);evm.TU.Contig12.28(CBF1);evm.TU.Contig12.441(trfA);evm.TU.Contig15.4(--);evm.TU.Contig2.39(azf1);evm.TU.Contig20.124(devR);evm.TU.Contig20.20(FPR4);evm.TU.Contig22.110(AcuM);evm.TU.Contig22.532(hdmA);evm.TU.Contig22.647(adv-1);evm.TU.Contig22.673(hap2);evm.TU.Contig23.435…
GO:0031122	cytoplasmic microtubule organization	28	-0.6581867	-2.147833	0	3.28E-04	evm.TU.Contig12.197(klpA);evm.TU.Contig38.22(alp4);evm.TU.Contig22.582(--);evm.TU.Contig2.214(ro-3);evm.TU.Contig38.173(DHC1);evm.TU.Contig48.53(--);evm.TU.Contig31.919(SWI6);evm.TU.Contig26.150(BUD6);evm.TU.Contig53.136(--);evm.TU.Contig23.221(STU1);evm.TU.Contig1.442(kap95);evm.TU.Contig23.95(Tbcd);evm.TU.Contig26.93(alp6);evm.TU.Contig26.210(apsB);	MSTRG.1706(PBP1);evm.TU.Contig1.442(kap95);evm.TU.Contig1.488(NUP57);evm.TU.Contig11.46(SPAC328.04);evm.TU.Contig12.197(klpA);evm.TU.Contig12.420(alp11);evm.TU.Contig2.214(ro-3);evm.TU.Contig2.252(DCN1);evm.TU.Contig22.177(klp5);evm.TU.Contig22.582(--);evm.TU.Contig23.221(STU1);evm.TU.Contig23.95(Tbcd);evm.TU.Contig24.535(not1);evm.TU.Contig26.150(BUD6);evm.TU.Contig26.210(apsB);evm.TU.Contig26.6…
GO:0019935	cyclic-nucleotide-mediated signaling	26	-0.6662747	-2.1470406	0	3.36E-04	evm.TU.Contig32.3(nuo-21);evm.TU.Contig38.430(TPK2);evm.TU.Contig1.104(CTG1);evm.TU.Contig22.83(FG01603);evm.TU.Contig2.281(GB-1);evm.TU.Contig22.523(SPAPYUK71.03c);evm.TU.Contig38.151(gna-3);evm.TU.Contig48.183(cgs2);MSTRG.13639(atf1);evm.TU.Contig22.493(PDE2);evm.TU.Contig17.15(YAK1);evm.TU.Contig2.209(SOK1);evm.TU.Contig11.70(nuo-21);	MSTRG.13639(atf1);evm.TU.Contig1.104(CTG1);evm.TU.Contig11.70(nuo-21);evm.TU.Contig17.15(YAK1);evm.TU.Contig2.209(SOK1);evm.TU.Contig2.28(GSK1);evm.TU.Contig2.281(GB-1);evm.TU.Contig22.493(PDE2);evm.TU.Contig22.523(SPAPYUK71.03c);evm.TU.Contig22.83(FG01603);evm.TU.Contig26.97(pkar1);evm.TU.Contig31.1054(SCP2);evm.TU.Contig31.1175(--);evm.TU.Contig31.4(SCH9);evm.TU.Contig32.3(nuo-21);evm.TU.Contig…
GO:0071322	cellular response to carbohydrate stimulus	32	-0.63940436	-2.1462538	0	3.33E-04	evm.TU.Contig1.85(mip-1);evm.TU.Contig38.430(TPK2);evm.TU.Contig24.373(AN10449);evm.TU.Contig22.460(snf5);evm.TU.Contig2.50(gsy-1);evm.TU.Contig22.162(HMGR);evm.TU.Contig38.118(PPX1);evm.TU.Contig26.69(gcs-1);evm.TU.Contig2.281(GB-1);evm.TU.Contig38.151(gna-3);evm.TU.Contig48.183(cgs2);evm.TU.Contig23.201(SPBC216.01c);MSTRG.13639(atf1);evm.TU.Contig55.14(cki1);evm.TU.Contig31.1192(2E4.130);evm.TU…	MSTRG.13639(atf1);evm.TU.Contig1.362(MPC3);evm.TU.Contig1.85(mip-1);evm.TU.Contig17.36(SEC);evm.TU.Contig2.281(GB-1);evm.TU.Contig2.39(azf1);evm.TU.Contig2.50(gsy-1);evm.TU.Contig20.13(SPAC6F6.11c);evm.TU.Contig22.162(HMGR);evm.TU.Contig22.460(snf5);evm.TU.Contig22.620(mcm7);evm.TU.Contig23.201(SPBC216.01c);evm.TU.Contig23.399(cpc-2);evm.TU.Contig24.373(AN10449);evm.TU.Contig26.69(gcs-1);evm.TU.C…
GO:0098630	aggregation of unicellular organisms	50	-0.57194144	-2.1449692	0	3.30E-04	evm.TU.Contig51.30(SUV3);evm.TU.Contig17.21(pla1);evm.TU.Contig12.227(ARB1);evm.TU.Contig31.881(YVC1);evm.TU.Contig35.39(fasA);evm.TU.Contig20.29(--);evm.TU.Contig31.276(crn1);evm.TU.Contig2.281(GB-1);evm.TU.Contig22.523(SPAPYUK71.03c);evm.TU.Contig38.250(CHS6);evm.TU.Contig38.251(CHS8);evm.TU.Contig53.137(stuA);evm.TU.Contig1.453(--);evm.TU.Contig1.393(myo2);evm.TU.Contig31.282(snf21);evm.TU.Con…	evm.TU.Contig1.338(soh1);evm.TU.Contig1.393(myo2);evm.TU.Contig1.453(--);evm.TU.Contig1.63(pik1);evm.TU.Contig11.38(SPAC6B12.07c);evm.TU.Contig11.53(ATG9);evm.TU.Contig11.54(SCW4);evm.TU.Contig12.227(ARB1);evm.TU.Contig12.296(acsAB);evm.TU.Contig17.15(YAK1);evm.TU.Contig17.21(pla1);evm.TU.Contig2.115(PMT2);evm.TU.Contig2.255(chs7);evm.TU.Contig2.28(GSK1);evm.TU.Contig2.281(GB-1);evm.TU.Contig20.1…
GO:0071496	cellular response to external stimulus	254	-0.4531268	-2.1446133	0	3.28E-04	evm.TU.Contig35.150(SPAC1B9.03c);evm.TU.Contig31.437(abcB);evm.TU.Contig12.28(CBF1);evm.TU.Contig31.4(SCH9);evm.TU.Contig24.507(creC);evm.TU.Contig24.363(DAL81);evm.TU.Contig35.31(ssr2);evm.TU.Contig1.10(gtr2);evm.TU.Contig31.441(NCU03117);evm.TU.Contig48.97(DRS1);evm.TU.Contig12.217(ccr4);evm.TU.Contig2.243(DBP9);evm.TU.Contig35.149(RRP3);evm.TU.Contig22.673(hap2);evm.TU.Contig24.220(NPS2);evm.T…	MSTRG.11231(lys-4);evm.TU.Contig1.10(gtr2);evm.TU.Contig1.165(ROK1);evm.TU.Contig1.21(Tgfbrap1);evm.TU.Contig1.233(mip1);evm.TU.Contig1.235(smc5);evm.TU.Contig1.251(ded1);evm.TU.Contig1.281(PIK3C3);evm.TU.Contig1.328(SPP1);evm.TU.Contig1.34(vps18);evm.TU.Contig1.347(SPAC11E3.05);evm.TU.Contig1.367(SOD1);evm.TU.Contig1.393(myo2);evm.TU.Contig1.412(alo-1);evm.TU.Contig1.474(AVT6);evm.TU.Contig11.35…
GO:0051174	regulation of phosphorus metabolic process	319	-0.4441895	-2.1440542	0	3.25E-04	evm.TU.Contig24.365(mcm10);evm.TU.Contig31.113(PPE1);evm.TU.Contig31.514(pas1);evm.TU.Contig31.696(SDS22);evm.TU.Contig24.270(RRD1);evm.TU.Contig44.7(ste20);evm.TU.Contig23.330(nem1);evm.TU.Contig22.217(UVRAG);evm.TU.Contig12.238(DED1);evm.TU.Contig22.344(cay1);evm.TU.Contig54.190(CYP6);evm.TU.Contig51.45(pgi-1);evm.TU.Contig1.88(TEL1);evm.TU.Contig48.400(hus1);evm.TU.Contig26.146(mpr1);evm.TU.Co…	MSTRG.11556(sal3);evm.TU.Contig1.100(cdc48);evm.TU.Contig1.111(NBP2);evm.TU.Contig1.233(mip1);evm.TU.Contig1.294(Pka-C3);evm.TU.Contig1.32(cdc42);evm.TU.Contig1.328(SPP1);evm.TU.Contig1.354(UBC35);evm.TU.Contig1.367(SOD1);evm.TU.Contig1.408(wis1);evm.TU.Contig1.448(srb4);evm.TU.Contig1.45(MST11);evm.TU.Contig1.476(MOS1);evm.TU.Contig1.492(SCO1);evm.TU.Contig1.70(bimB);evm.TU.Contig1.88(TEL1);evm.…
GO:0007097	nuclear migration	29	-0.66145426	-2.1438346	0	3.22E-04	evm.TU.Contig48.152(--);evm.TU.Contig22.177(klp5);evm.TU.Contig47.233(spn3);evm.TU.Contig22.534(TOP1);evm.TU.Contig31.551(apsA);evm.TU.Contig1.104(CTG1);evm.TU.Contig51.5(PAC1);evm.TU.Contig12.197(klpA);evm.TU.Contig38.22(alp4);evm.TU.Contig22.582(--);evm.TU.Contig35.160(klp9);evm.TU.Contig2.214(ro-3);evm.TU.Contig38.173(DHC1);evm.TU.Contig23.37(KLP1);evm.TU.Contig1.393(myo2);evm.TU.Contig48.75(N…	evm.TU.Contig1.104(CTG1);evm.TU.Contig1.156(nudG);evm.TU.Contig1.32(cdc42);evm.TU.Contig1.393(myo2);evm.TU.Contig12.197(klpA);evm.TU.Contig2.214(ro-3);evm.TU.Contig20.203(--);evm.TU.Contig22.177(klp5);evm.TU.Contig22.198(nudC);evm.TU.Contig22.47(IMA1);evm.TU.Contig22.534(TOP1);evm.TU.Contig22.582(--);evm.TU.Contig22.768(dync1i2a);evm.TU.Contig23.37(KLP1);evm.TU.Contig24.118(spn2);evm.TU.Contig24.…
GO:0030437	ascospore formation	70	-0.5481172	-2.1434863	0	3.19E-04	evm.TU.Contig22.234(--);evm.TU.Contig48.487(sec8);evm.TU.Contig37.21(SEC9);evm.TU.Contig2.34(ACT);evm.TU.Contig23.78(--);evm.TU.Contig24.682(DIT2);evm.TU.Contig31.666(psy1);evm.TU.Contig31.422(laeA);evm.TU.Contig23.330(nem1);evm.TU.Contig48.201(--);evm.TU.Contig27.27(vps17);evm.TU.Contig23.142(RAS);evm.TU.Contig23.360(chs-3);evm.TU.Contig1.409(--);evm.TU.Contig31.327(sudA);evm.TU.Contig2.81(armc8…	evm.TU.Contig1.156(nudG);evm.TU.Contig1.218(RIM9);evm.TU.Contig1.265(--);evm.TU.Contig1.281(PIK3C3);evm.TU.Contig1.409(--);evm.TU.Contig1.45(MST11);evm.TU.Contig1.96(prr-4);evm.TU.Contig12.109(its3);evm.TU.Contig12.129(sec14);evm.TU.Contig12.17(SET2);evm.TU.Contig12.171(grrA);evm.TU.Contig12.266(--);evm.TU.Contig12.378(--);evm.TU.Contig12.436(ADM-B);evm.TU.Contig2.34(ACT);evm.TU.Contig2.81(armc8)…
GO:0000022	mitotic spindle elongation	23	-0.696417	-2.1432803	0	3.17E-04	evm.TU.Contig26.67(tbg);evm.TU.Contig22.177(klp5);evm.TU.Contig31.72(cdcA);evm.TU.Contig53.255(wee1);evm.TU.Contig23.171(--);evm.TU.Contig12.197(klpA);evm.TU.Contig22.582(--);evm.TU.Contig35.160(klp9);evm.TU.Contig31.587(srw1);evm.TU.Contig31.374(bimC);evm.TU.Contig53.136(--);evm.TU.Contig22.33(cdc11);evm.TU.Contig23.106(asp1);evm.TU.Contig55.14(cki1);evm.TU.Contig31.1057(cki1);evm.TU.Contig20.23…	MSTRG.1706(PBP1);evm.TU.Contig1.70(bimB);evm.TU.Contig12.197(klpA);evm.TU.Contig2.28(GSK1);evm.TU.Contig20.238(CDC5);evm.TU.Contig22.177(klp5);evm.TU.Contig22.33(cdc11);evm.TU.Contig22.568(tvp38);evm.TU.Contig22.582(--);evm.TU.Contig23.106(asp1);evm.TU.Contig23.171(--);evm.TU.Contig24.529(CDC2);evm.TU.Contig26.67(tbg);evm.TU.Contig31.1057(cki1);evm.TU.Contig31.1187(hus5);evm.TU.Contig31.374(bimC)…
GO:0015145	monosaccharide transmembrane transporter activity	52	-0.57988524	-2.1413028	0	3.14E-04	evm.TU.Contig31.437(abcB);evm.TU.Contig24.569(ABCA3);evm.TU.Contig2.138(LAC12);evm.TU.Contig38.148(abc4);evm.TU.Contig47.249(cctS);evm.TU.Contig23.315(hmt1);evm.TU.Contig38.308(abcB);evm.TU.Contig48.68(YBT1);evm.TU.Contig22.623(RLI1);evm.TU.Contig2.5(--);evm.TU.Contig17.1(mdr2);evm.TU.Contig23.51(SPAC323.04);evm.TU.Contig28.266(cicA);evm.TU.Contig31.884(TEF3);evm.TU.Contig12.227(ARB1);evm.TU.Cont…	evm.TU.Contig1.421(braE);evm.TU.Contig1.454(NEW1);evm.TU.Contig1.98(aclQ);evm.TU.Contig12.227(ARB1);evm.TU.Contig12.30(YCF1);evm.TU.Contig16.11(FG02316);evm.TU.Contig17.1(mdr2);evm.TU.Contig2.138(LAC12);evm.TU.Contig2.22(cicA);evm.TU.Contig2.5(--);evm.TU.Contig22.240(rco-3);evm.TU.Contig22.527(BEA3);evm.TU.Contig22.623(RLI1);evm.TU.Contig22.75(gluP);evm.TU.Contig23.315(hmt1);evm.TU.Contig23.373(f…
GO:0019953	sexual reproduction	491	-0.42756522	-2.1404054	0	3.22E-04	evm.TU.Contig22.440(--);evm.TU.Contig38.472(STE24);evm.TU.Contig22.699(--);evm.TU.Contig24.535(not1);evm.TU.Contig22.234(--);MSTRG.1109(--);evm.TU.Contig48.487(sec8);evm.TU.Contig48.278(cwc22);evm.TU.Contig37.21(SEC9);evm.TU.Contig2.34(ACT);evm.TU.Contig27.26(csnF);evm.TU.Contig1.100(cdc48);evm.TU.Contig31.4(SCH9);evm.TU.Contig22.317(GCN5);evm.TU.Contig23.78(--);evm.TU.Contig12.396(AP2A2);evm.TU.…	MSTRG.10693(DDI1);MSTRG.1109(--);MSTRG.1260(--);MSTRG.13086(--);MSTRG.1706(PBP1);MSTRG.5942(--);MSTRG.7123(RTL1);MSTRG.7905(SEN1);evm.TU.Contig1.100(cdc48);evm.TU.Contig1.104(CTG1);evm.TU.Contig1.128(swd1);evm.TU.Contig1.14(MRN1);evm.TU.Contig1.146(EZH1);evm.TU.Contig1.156(nudG);evm.TU.Contig1.168(ARP4);evm.TU.Contig1.218(RIM9);evm.TU.Contig1.226(SPBC16A3.06);evm.TU.Contig1.233(mip1);evm.TU.Conti…
GO:1902410	mitotic cytokinetic process	79	-0.531162	-2.140387	0	3.20E-04	evm.TU.Contig1.363(rgf1);evm.TU.Contig48.487(sec8);evm.TU.Contig2.34(ACT);evm.TU.Contig26.67(tbg);evm.TU.Contig12.396(AP2A2);evm.TU.Contig31.616(chs-2);evm.TU.Contig26.172(rhoA);evm.TU.Contig12.316(--);evm.TU.Contig31.72(cdcA);evm.TU.Contig22.517(MNN10);evm.TU.Contig20.111(stt4);evm.TU.Contig47.262(SPBC3H7.13);evm.TU.Contig24.36(rng3);evm.TU.Contig23.360(chs-3);evm.TU.Contig24.421(mpg1);evm.TU.Co…	MSTRG.1706(PBP1);evm.TU.Contig1.132(MSB1);evm.TU.Contig1.315(--);evm.TU.Contig1.32(cdc42);evm.TU.Contig1.363(rgf1);evm.TU.Contig1.393(myo2);evm.TU.Contig11.20(--);evm.TU.Contig12.174(hob3);evm.TU.Contig12.316(--);evm.TU.Contig12.396(AP2A2);evm.TU.Contig12.409(mob1-1);evm.TU.Contig12.411(rhoC);evm.TU.Contig12.453(dnmbp);evm.TU.Contig17.20(paa1);evm.TU.Contig2.192(COF1);evm.TU.Contig2.34(ACT);evm.T…
GO:0019220	regulation of phosphate metabolic process	319	-0.4441895	-2.139428	0	3.17E-04	evm.TU.Contig24.365(mcm10);evm.TU.Contig31.113(PPE1);evm.TU.Contig31.514(pas1);evm.TU.Contig31.696(SDS22);evm.TU.Contig24.270(RRD1);evm.TU.Contig44.7(ste20);evm.TU.Contig23.330(nem1);evm.TU.Contig22.217(UVRAG);evm.TU.Contig12.238(DED1);evm.TU.Contig22.344(cay1);evm.TU.Contig54.190(CYP6);evm.TU.Contig51.45(pgi-1);evm.TU.Contig1.88(TEL1);evm.TU.Contig48.400(hus1);evm.TU.Contig26.146(mpr1);evm.TU.Co…	MSTRG.11556(sal3);evm.TU.Contig1.100(cdc48);evm.TU.Contig1.111(NBP2);evm.TU.Contig1.233(mip1);evm.TU.Contig1.294(Pka-C3);evm.TU.Contig1.32(cdc42);evm.TU.Contig1.328(SPP1);evm.TU.Contig1.354(UBC35);evm.TU.Contig1.367(SOD1);evm.TU.Contig1.408(wis1);evm.TU.Contig1.448(srb4);evm.TU.Contig1.45(MST11);evm.TU.Contig1.476(MOS1);evm.TU.Contig1.492(SCO1);evm.TU.Contig1.70(bimB);evm.TU.Contig1.88(TEL1);evm.…
GO:0040020	regulation of meiotic nuclear division	47	-0.5938537	-2.138312	0	3.14E-04	evm.TU.Contig31.637(lok);evm.TU.Contig48.400(hus1);evm.TU.Contig53.255(wee1);evm.TU.Contig53.36(msh-2);evm.TU.Contig24.373(AN10449);evm.TU.Contig31.81(rqh1);evm.TU.Contig31.357(RAD50);evm.TU.Contig31.587(srw1);evm.TU.Contig38.118(PPX1);evm.TU.Contig31.919(SWI6);evm.TU.Contig1.400(rad3);evm.TU.Contig22.450(ark1);evm.TU.Contig22.361(srk1);evm.TU.Contig31.420(slp1);evm.TU.Contig26.189(IME2);evm.TU.C…	MSTRG.13639(atf1);MSTRG.1706(PBP1);evm.TU.Contig1.400(rad3);evm.TU.Contig12.17(SET2);evm.TU.Contig12.438(--);evm.TU.Contig12.6(lok);evm.TU.Contig15.3(phd1);evm.TU.Contig17.34(mei2);evm.TU.Contig20.82(MUS81);evm.TU.Contig20.92(mph1);evm.TU.Contig22.109(--);evm.TU.Contig22.319(rad1);evm.TU.Contig22.361(srk1);evm.TU.Contig22.364(RPD3);evm.TU.Contig22.440(--);evm.TU.Contig22.450(ark1);evm.TU.Contig23…
GO:0140358	P-type transmembrane transporter activity	87	-0.52231133	-2.1367176	0	3.23E-04	evm.TU.Contig31.437(abcB);evm.TU.Contig20.39(atp-1);evm.TU.Contig24.569(ABCA3);evm.TU.Contig39.2(cta3);evm.TU.Contig2.106(pma-1);evm.TU.Contig38.148(abc4);evm.TU.Contig47.249(cctS);evm.TU.Contig47.141(PCA1);evm.TU.Contig23.315(hmt1);evm.TU.Contig38.308(abcB);evm.TU.Contig48.68(YBT1);evm.TU.Contig22.623(RLI1);evm.TU.Contig20.232(srcA);evm.TU.Contig38.498(MDN1);evm.TU.Contig17.1(mdr2);evm.TU.Contig…	evm.TU.Contig1.249(DNF1);evm.TU.Contig1.289(vma-11);evm.TU.Contig1.35(VMA3);evm.TU.Contig1.421(braE);evm.TU.Contig1.454(NEW1);evm.TU.Contig1.457(SCO1808);evm.TU.Contig1.98(aclQ);evm.TU.Contig11.144(PCA1);evm.TU.Contig12.227(ARB1);evm.TU.Contig12.30(YCF1);evm.TU.Contig12.352(vma-2);evm.TU.Contig16.11(FG02316);evm.TU.Contig17.1(mdr2);evm.TU.Contig2.106(pma-1);evm.TU.Contig2.22(cicA);evm.TU.Contig20…
GO:0042173	regulation of sporulation resulting in formation of a cellular spore	25	-0.68430305	-2.1338408	0	3.30E-04	evm.TU.Contig23.142(RAS);evm.TU.Contig53.279(prr-1);evm.TU.Contig24.157(dhkK);evm.TU.Contig38.435(SPCC23B6.04c);evm.TU.Contig31.659(gacS);evm.TU.Contig47.126(sska);evm.TU.Contig1.45(MST11);evm.TU.Contig31.271(AHK3);evm.TU.Contig24.164(mak1);evm.TU.Contig22.607(NIK1);evm.TU.Contig20.258(nimE);evm.TU.Contig1.281(PIK3C3);evm.TU.Contig24.568(bphB);	evm.TU.Contig1.281(PIK3C3);evm.TU.Contig1.294(Pka-C3);evm.TU.Contig1.45(MST11);evm.TU.Contig15.10(VEL2);evm.TU.Contig20.258(nimE);evm.TU.Contig22.15(HTZ1);evm.TU.Contig22.607(NIK1);evm.TU.Contig23.142(RAS);evm.TU.Contig24.157(dhkK);evm.TU.Contig24.164(mak1);evm.TU.Contig24.568(bphB);evm.TU.Contig26.113(RAB11B);evm.TU.Contig26.97(pkar1);evm.TU.Contig28.124(MST7);evm.TU.Contig31.271(AHK3);evm.TU.Co…
GO:0015749	monosaccharide transmembrane transport	61	-0.55298775	-2.1321151	0	3.58E-04	evm.TU.Contig24.566(SPCC320.03);evm.TU.Contig31.437(abcB);evm.TU.Contig24.569(ABCA3);evm.TU.Contig2.138(LAC12);evm.TU.Contig38.148(abc4);evm.TU.Contig47.249(cctS);evm.TU.Contig23.315(hmt1);evm.TU.Contig38.308(abcB);evm.TU.Contig48.68(YBT1);evm.TU.Contig22.623(RLI1);evm.TU.Contig2.5(--);evm.TU.Contig22.235(Pa_1_2600);evm.TU.Contig17.1(mdr2);evm.TU.Contig28.72(tsc2);evm.TU.Contig23.51(SPAC323.04);e…	evm.TU.Contig1.421(braE);evm.TU.Contig1.454(NEW1);evm.TU.Contig1.98(aclQ);evm.TU.Contig12.227(ARB1);evm.TU.Contig12.30(YCF1);evm.TU.Contig12.382(SEY1);evm.TU.Contig12.452(trt1);evm.TU.Contig16.11(FG02316);evm.TU.Contig17.1(mdr2);evm.TU.Contig2.138(LAC12);evm.TU.Contig2.22(cicA);evm.TU.Contig2.5(--);evm.TU.Contig20.230(Aspscr1);evm.TU.Contig22.235(Pa_1_2600);evm.TU.Contig22.240(rco-3);evm.TU.Conti…
GO:0001678	cellular glucose homeostasis	26	-0.6685927	-2.1317077	0	3.65E-04	evm.TU.Contig1.85(mip-1);evm.TU.Contig38.430(TPK2);evm.TU.Contig24.373(AN10449);evm.TU.Contig22.460(snf5);evm.TU.Contig22.162(HMGR);evm.TU.Contig38.118(PPX1);evm.TU.Contig26.69(gcs-1);evm.TU.Contig2.281(GB-1);evm.TU.Contig38.151(gna-3);evm.TU.Contig48.183(cgs2);evm.TU.Contig23.201(SPBC216.01c);MSTRG.13639(atf1);evm.TU.Contig55.14(cki1);evm.TU.Contig31.1057(cki1);	MSTRG.13639(atf1);evm.TU.Contig1.333(glkA);evm.TU.Contig1.362(MPC3);evm.TU.Contig1.85(mip-1);evm.TU.Contig17.36(SEC);evm.TU.Contig2.281(GB-1);evm.TU.Contig22.162(HMGR);evm.TU.Contig22.460(snf5);evm.TU.Contig23.201(SPBC216.01c);evm.TU.Contig23.399(cpc-2);evm.TU.Contig24.373(AN10449);evm.TU.Contig26.69(gcs-1);evm.TU.Contig26.97(pkar1);evm.TU.Contig28.152(--);evm.TU.Contig31.1057(cki1);evm.TU.Contig…
GO:0007265	Ras protein signal transduction	89	-0.5210032	-2.129189	0	3.82E-04	evm.TU.Contig23.142(RAS);evm.TU.Contig22.454(CLA4);evm.TU.Contig22.335(ypt4);evm.TU.Contig31.577(sec73);evm.TU.Contig2.44(svkA);evm.TU.Contig31.566(CDC25);evm.TU.Contig38.363(spg1);evm.TU.Contig26.287(SPAC11E3.11c);evm.TU.Contig48.254(nxt3);evm.TU.Contig47.397(UBA1);evm.TU.Contig20.200(cr-1);evm.TU.Contig31.1171(scd1);evm.TU.Contig2.281(GB-1);evm.TU.Contig12.133(--);evm.TU.Contig22.523(SPAPYUK71.…	evm.TU.Contig1.32(cdc42);evm.TU.Contig1.363(rgf1);evm.TU.Contig1.442(kap95);evm.TU.Contig12.133(--);evm.TU.Contig12.409(mob1-1);evm.TU.Contig12.453(dnmbp);evm.TU.Contig12.89(gap1);evm.TU.Contig17.20(paa1);evm.TU.Contig17.36(SEC);evm.TU.Contig2.114(RAB2A);evm.TU.Contig2.281(GB-1);evm.TU.Contig2.284(sbp1);evm.TU.Contig2.44(svkA);evm.TU.Contig2.59(TRF2);evm.TU.Contig20.159(rga1);evm.TU.Contig20.2(dn…
GO:0016775	phosphotransferase activity, nitrogenous group as acceptor	22	-0.6966221	-2.1281981	0	3.89E-04	evm.TU.Contig38.498(MDN1);evm.TU.Contig26.146(mpr1);evm.TU.Contig23.55(MLH1);evm.TU.Contig20.115(PMS1);evm.TU.Contig31.433(NIK1);evm.TU.Contig24.157(dhkK);evm.TU.Contig31.659(gacS);evm.TU.Contig47.126(sska);evm.TU.Contig15.11(RIM15);evm.TU.Contig31.271(AHK3);evm.TU.Contig24.164(mak1);evm.TU.Contig22.607(NIK1);evm.TU.Contig24.83(nop58);evm.TU.Contig24.568(bphB);	evm.TU.Contig15.11(RIM15);evm.TU.Contig20.115(PMS1);evm.TU.Contig22.607(NIK1);evm.TU.Contig23.55(MLH1);evm.TU.Contig23.82(TIF35);evm.TU.Contig24.157(dhkK);evm.TU.Contig24.164(mak1);evm.TU.Contig24.568(bphB);evm.TU.Contig24.83(nop58);evm.TU.Contig26.146(mpr1);evm.TU.Contig31.271(AHK3);evm.TU.Contig31.433(NIK1);evm.TU.Contig31.659(gacS);evm.TU.Contig31.714(MYO1);evm.TU.Contig35.170(tcsB);evm.TU.Con…
GO:0098743	cell aggregation	51	-0.5685533	-2.1272724	0	3.97E-04	evm.TU.Contig51.30(SUV3);evm.TU.Contig17.21(pla1);evm.TU.Contig12.227(ARB1);evm.TU.Contig31.881(YVC1);evm.TU.Contig35.39(fasA);evm.TU.Contig20.29(--);evm.TU.Contig31.276(crn1);evm.TU.Contig2.281(GB-1);evm.TU.Contig22.523(SPAPYUK71.03c);evm.TU.Contig38.250(CHS6);evm.TU.Contig38.251(CHS8);evm.TU.Contig53.137(stuA);evm.TU.Contig1.453(--);evm.TU.Contig1.393(myo2);evm.TU.Contig31.282(snf21);evm.TU.Con…	evm.TU.Contig1.338(soh1);evm.TU.Contig1.393(myo2);evm.TU.Contig1.453(--);evm.TU.Contig1.63(pik1);evm.TU.Contig11.38(SPAC6B12.07c);evm.TU.Contig11.53(ATG9);evm.TU.Contig11.54(SCW4);evm.TU.Contig12.227(ARB1);evm.TU.Contig12.296(acsAB);evm.TU.Contig17.15(YAK1);evm.TU.Contig17.21(pla1);evm.TU.Contig2.115(PMT2);evm.TU.Contig2.255(chs7);evm.TU.Contig2.28(GSK1);evm.TU.Contig2.281(GB-1);evm.TU.Contig20.1…
GO:0000987	cis-regulatory region sequence-specific DNA binding	55	-0.56537086	-2.1250968	0	3.94E-04	evm.TU.Contig24.488(tbpA);evm.TU.Contig31.686(med-8);evm.TU.Contig47.173(zuo1);evm.TU.Contig24.450(napA);evm.TU.Contig20.20(FPR4);evm.TU.Contig1.241(MCM1);evm.TU.Contig2.39(azf1);evm.TU.Contig24.566(SPCC320.03);evm.TU.Contig12.28(CBF1);evm.TU.Contig53.48(ACE2);evm.TU.Contig12.100(SPCC417.09c);evm.TU.Contig22.673(hap2);evm.TU.Contig48.509(ehd3);evm.TU.Contig23.66(CREA);evm.TU.Contig22.532(hdmA);ev…	MSTRG.13639(atf1);evm.TU.Contig1.241(MCM1);evm.TU.Contig1.300(Blmh);evm.TU.Contig12.100(SPCC417.09c);evm.TU.Contig12.264(hsf1);evm.TU.Contig12.28(CBF1);evm.TU.Contig12.441(trfA);evm.TU.Contig15.4(--);evm.TU.Contig2.213(RFG1);evm.TU.Contig2.39(azf1);evm.TU.Contig20.124(devR);evm.TU.Contig20.20(FPR4);evm.TU.Contig22.110(AcuM);evm.TU.Contig22.532(hdmA);evm.TU.Contig22.647(adv-1);evm.TU.Contig22.673(…
GO:1903725	regulation of phospholipid metabolic process	33	-0.6282346	-2.121575	0	4.10E-04	evm.TU.Contig23.78(--);evm.TU.Contig2.4(Pik3r4);evm.TU.Contig55.23(NTE1);evm.TU.Contig23.330(nem1);evm.TU.Contig24.477(srbA);evm.TU.Contig26.287(SPAC11E3.11c);evm.TU.Contig38.408(ccg-8);evm.TU.Contig55.14(cki1);evm.TU.Contig12.270(VAC7);evm.TU.Contig31.762(SCAP);evm.TU.Contig31.1057(cki1);evm.TU.Contig2.1(NTE1);evm.TU.Contig22.647(adv-1);	evm.TU.Contig1.32(cdc42);evm.TU.Contig11.36(SPAC3H8.02);evm.TU.Contig12.129(sec14);evm.TU.Contig12.270(VAC7);evm.TU.Contig12.333(sitA);evm.TU.Contig17.39(TAZ1);evm.TU.Contig2.1(NTE1);evm.TU.Contig2.4(Pik3r4);evm.TU.Contig22.647(adv-1);evm.TU.Contig23.204(ypt2);evm.TU.Contig23.323(--);evm.TU.Contig23.324(LPL1);evm.TU.Contig23.330(nem1);evm.TU.Contig23.78(--);evm.TU.Contig23.92(pi030);evm.TU.Contig…
GO:0032005	signal transduction involved in positive regulation of conjugation with cellular fusion	21	-0.7009585	-2.120796	0	4.07E-04	evm.TU.Contig1.104(CTG1);evm.TU.Contig23.142(RAS);evm.TU.Contig2.281(GB-1);evm.TU.Contig31.814(ral2);evm.TU.Contig1.45(MST11);evm.TU.Contig47.310(FAB1);evm.TU.Contig12.89(gap1);evm.TU.Contig24.397(HDLBP);evm.TU.Contig24.396(MST20);evm.TU.Contig35.110(ran1);evm.TU.Contig23.183(flbA);evm.TU.Contig38.509(--);	evm.TU.Contig1.104(CTG1);evm.TU.Contig1.32(cdc42);evm.TU.Contig1.45(MST11);evm.TU.Contig12.89(gap1);evm.TU.Contig2.281(GB-1);evm.TU.Contig23.142(RAS);evm.TU.Contig23.183(flbA);evm.TU.Contig23.243(--);evm.TU.Contig23.427(--);evm.TU.Contig24.396(MST20);evm.TU.Contig24.397(HDLBP);evm.TU.Contig28.124(MST7);evm.TU.Contig28.140(get3);evm.TU.Contig31.814(ral2);evm.TU.Contig35.110(ran1);evm.TU.Contig38.5…
GO:0045786	negative regulation of cell cycle	225	-0.45229015	-2.1198804	0	4.04E-04	evm.TU.Contig26.246(pol2);evm.TU.Contig22.699(--);evm.TU.Contig24.535(not1);evm.TU.Contig1.19(THO1);evm.TU.Contig22.234(--);evm.TU.Contig54.117(pli1);evm.TU.Contig22.495(--);evm.TU.Contig38.413(taf6);evm.TU.Contig2.57(TOF1);evm.TU.Contig35.31(ssr2);evm.TU.Contig26.67(tbg);evm.TU.Contig1.142(tfs1);evm.TU.Contig12.217(ccr4);evm.TU.Contig27.21(sna41);evm.TU.Contig22.673(hap2);evm.TU.Contig2.3(lea-1)…	MSTRG.10445(prp4);MSTRG.11556(sal3);MSTRG.13639(atf1);MSTRG.1706(PBP1);evm.TU.Contig1.106(CDC123);evm.TU.Contig1.110(SSU72);evm.TU.Contig1.142(tfs1);evm.TU.Contig1.19(THO1);evm.TU.Contig1.225(rpl-24);evm.TU.Contig1.233(mip1);evm.TU.Contig1.400(rad3);evm.TU.Contig1.57(bimA);evm.TU.Contig1.70(bimB);evm.TU.Contig1.88(TEL1);evm.TU.Contig11.11(--);evm.TU.Contig11.45(smc6);evm.TU.Contig11.66(rrp16);evm…
GO:0006817	phosphate ion transport	106	-0.5007475	-2.1185336	0	4.20E-04	evm.TU.Contig38.148(abc4);evm.TU.Contig35.108(GIT4);evm.TU.Contig47.249(cctS);evm.TU.Contig23.315(hmt1);evm.TU.Contig38.308(abcB);evm.TU.Contig48.68(YBT1);evm.TU.Contig22.623(RLI1);evm.TU.Contig31.273(CEX1);evm.TU.Contig38.498(MDN1);evm.TU.Contig17.1(mdr2);evm.TU.Contig23.51(SPAC323.04);evm.TU.Contig28.266(cicA);evm.TU.Contig31.884(TEF3);evm.TU.Contig12.227(ARB1);evm.TU.Contig23.55(MLH1);evm.TU.C…	MSTRG.2605(SPBC16E9.02c);evm.TU.Contig1.421(braE);evm.TU.Contig1.454(NEW1);evm.TU.Contig1.98(aclQ);evm.TU.Contig12.227(ARB1);evm.TU.Contig12.30(YCF1);evm.TU.Contig12.390(galP);evm.TU.Contig15.11(RIM15);evm.TU.Contig15.25(PHT1-7);evm.TU.Contig16.11(FG02316);evm.TU.Contig17.1(mdr2);evm.TU.Contig2.22(cicA);evm.TU.Contig2.71(ctpF);evm.TU.Contig20.115(PMS1);evm.TU.Contig20.15(--);evm.TU.Contig20.196(S…
GO:0044837	actomyosin contractile ring organization	58	-0.5587356	-2.1159496	0	4.74E-04	evm.TU.Contig48.487(sec8);evm.TU.Contig2.34(ACT);evm.TU.Contig31.616(chs-2);evm.TU.Contig31.72(cdcA);evm.TU.Contig26.166(SPCC1827.05c);evm.TU.Contig20.111(stt4);evm.TU.Contig47.262(SPBC3H7.13);evm.TU.Contig24.36(rng3);evm.TU.Contig23.295(lvs1);evm.TU.Contig53.279(prr-1);evm.TU.Contig2.44(svkA);evm.TU.Contig35.160(klp9);evm.TU.Contig31.1051(--);evm.TU.Contig38.363(spg1);evm.TU.Contig48.398(sepA);e…	evm.TU.Contig1.393(myo2);evm.TU.Contig1.63(pik1);evm.TU.Contig12.174(hob3);evm.TU.Contig12.176(IP5P9);evm.TU.Contig12.409(mob1-1);evm.TU.Contig12.411(rhoC);evm.TU.Contig12.453(dnmbp);evm.TU.Contig17.20(paa1);evm.TU.Contig2.192(COF1);evm.TU.Contig2.34(ACT);evm.TU.Contig2.44(svkA);evm.TU.Contig20.111(stt4);evm.TU.Contig20.188(CAP2);evm.TU.Contig20.2(dnmbp);evm.TU.Contig20.238(CDC5);evm.TU.Contig21.…
GO:0000977	RNA polymerase II transcription regulatory region sequence-specific DNA binding	68	-0.5492065	-2.114306	0	4.89E-04	evm.TU.Contig24.488(tbpA);evm.TU.Contig31.686(med-8);evm.TU.Contig47.173(zuo1);evm.TU.Contig24.450(napA);evm.TU.Contig20.20(FPR4);evm.TU.Contig31.421(toa1);evm.TU.Contig1.241(MCM1);evm.TU.Contig2.181(RVB2);evm.TU.Contig2.39(azf1);evm.TU.Contig24.566(SPCC320.03);evm.TU.Contig54.117(pli1);evm.TU.Contig47.153(hac1);evm.TU.Contig12.28(CBF1);evm.TU.Contig53.48(ACE2);evm.TU.Contig12.100(SPCC417.09c);ev…	MSTRG.13639(atf1);evm.TU.Contig1.241(MCM1);evm.TU.Contig1.300(Blmh);evm.TU.Contig1.448(srb4);evm.TU.Contig12.100(SPCC417.09c);evm.TU.Contig12.264(hsf1);evm.TU.Contig12.28(CBF1);evm.TU.Contig12.441(trfA);evm.TU.Contig15.4(--);evm.TU.Contig2.181(RVB2);evm.TU.Contig2.39(azf1);evm.TU.Contig20.124(devR);evm.TU.Contig20.20(FPR4);evm.TU.Contig22.110(AcuM);evm.TU.Contig22.237(MIG1);evm.TU.Contig22.423(wc…
GO:0015662	P-type ion transporter activity	87	-0.52231133	-2.113866	0	4.86E-04	evm.TU.Contig31.437(abcB);evm.TU.Contig20.39(atp-1);evm.TU.Contig24.569(ABCA3);evm.TU.Contig39.2(cta3);evm.TU.Contig2.106(pma-1);evm.TU.Contig38.148(abc4);evm.TU.Contig47.249(cctS);evm.TU.Contig47.141(PCA1);evm.TU.Contig23.315(hmt1);evm.TU.Contig38.308(abcB);evm.TU.Contig48.68(YBT1);evm.TU.Contig22.623(RLI1);evm.TU.Contig20.232(srcA);evm.TU.Contig38.498(MDN1);evm.TU.Contig17.1(mdr2);evm.TU.Contig…	evm.TU.Contig1.249(DNF1);evm.TU.Contig1.289(vma-11);evm.TU.Contig1.35(VMA3);evm.TU.Contig1.421(braE);evm.TU.Contig1.454(NEW1);evm.TU.Contig1.457(SCO1808);evm.TU.Contig1.98(aclQ);evm.TU.Contig11.144(PCA1);evm.TU.Contig12.227(ARB1);evm.TU.Contig12.30(YCF1);evm.TU.Contig12.352(vma-2);evm.TU.Contig16.11(FG02316);evm.TU.Contig17.1(mdr2);evm.TU.Contig2.106(pma-1);evm.TU.Contig2.22(cicA);evm.TU.Contig20…
GO:0007051	spindle organization	119	-0.4917496	-2.1126301	0	4.92E-04	evm.TU.Contig53.255(wee1);evm.TU.Contig24.301(NDC80);evm.TU.Contig23.55(MLH1);evm.TU.Contig35.165(NUP170);evm.TU.Contig23.171(--);evm.TU.Contig12.197(klpA);evm.TU.Contig31.327(sudA);evm.TU.Contig38.22(alp4);evm.TU.Contig22.582(--);evm.TU.Contig35.160(klp9);evm.TU.Contig31.587(srw1);evm.TU.Contig31.482(sid2);evm.TU.Contig2.214(ro-3);evm.TU.Contig38.173(DHC1);evm.TU.Contig48.53(--);evm.TU.Contig35.…	MSTRG.1706(PBP1);evm.TU.Contig1.100(cdc48);evm.TU.Contig1.442(kap95);evm.TU.Contig1.477(SPC19);evm.TU.Contig1.63(pik1);evm.TU.Contig1.70(bimB);evm.TU.Contig11.30(DAM1);evm.TU.Contig11.46(SPAC328.04);evm.TU.Contig12.197(klpA);evm.TU.Contig12.236(ulp2);evm.TU.Contig12.251(CFAP52);evm.TU.Contig12.412(DAD1);evm.TU.Contig15.3(phd1);evm.TU.Contig17.20(paa1);evm.TU.Contig2.117(CHGG_07938);evm.TU.Contig2…
GO:0010564	regulation of cell cycle process	399	-0.42920956	-2.1120875	0	4.98E-04	evm.TU.Contig22.440(--);evm.TU.Contig26.246(pol2);evm.TU.Contig22.699(--);evm.TU.Contig24.535(not1);evm.TU.Contig1.19(THO1);evm.TU.Contig22.234(--);evm.TU.Contig54.117(pli1);evm.TU.Contig22.495(--);evm.TU.Contig24.98(xpo1);evm.TU.Contig2.57(TOF1);evm.TU.Contig35.31(ssr2);evm.TU.Contig24.172(SPBC800.10c);evm.TU.Contig31.645(NUP188);evm.TU.Contig26.67(tbg);evm.TU.Contig1.142(tfs1);evm.TU.Contig31.9…	MSTRG.10445(prp4);MSTRG.11556(sal3);MSTRG.13639(atf1);MSTRG.1706(PBP1);evm.TU.Contig1.110(SSU72);evm.TU.Contig1.142(tfs1);evm.TU.Contig1.19(THO1);evm.TU.Contig1.225(rpl-24);evm.TU.Contig1.233(mip1);evm.TU.Contig1.235(smc5);evm.TU.Contig1.239(acu-9);evm.TU.Contig1.281(PIK3C3);evm.TU.Contig1.32(cdc42);evm.TU.Contig1.400(rad3);evm.TU.Contig1.408(wis1);evm.TU.Contig1.45(MST11);evm.TU.Contig1.477(SPC1…
GO:0097435	supramolecular fiber organization	155	-0.47230598	-2.1106257	0	5.22E-04	evm.TU.Contig31.777(MYO2);evm.TU.Contig24.301(NDC80);evm.TU.Contig31.537(end4);evm.TU.Contig31.395(--);evm.TU.Contig35.165(NUP170);evm.TU.Contig53.279(prr-1);evm.TU.Contig22.237(MIG1);evm.TU.Contig22.468(PAN1);evm.TU.Contig12.197(klpA);evm.TU.Contig38.22(alp4);evm.TU.Contig22.582(--);evm.TU.Contig22.547(ELMO1);evm.TU.Contig2.214(ro-3);evm.TU.Contig38.173(DHC1);evm.TU.Contig48.53(--);evm.TU.Contig…	MSTRG.1706(PBP1);evm.TU.Contig1.234(tea1);evm.TU.Contig1.32(cdc42);evm.TU.Contig1.356(EGD2);evm.TU.Contig1.393(myo2);evm.TU.Contig1.408(wis1);evm.TU.Contig1.438(pfkA);evm.TU.Contig1.442(kap95);evm.TU.Contig1.476(MOS1);evm.TU.Contig1.477(SPC19);evm.TU.Contig1.488(NUP57);evm.TU.Contig11.30(DAM1);evm.TU.Contig11.46(SPAC328.04);evm.TU.Contig12.174(hob3);evm.TU.Contig12.197(klpA);evm.TU.Contig12.289(R…
GO:0051726	regulation of cell cycle	486	-0.41993755	-2.1100562	0	5.18E-04	evm.TU.Contig22.703(NUP159);evm.TU.Contig48.511(Mfap1);evm.TU.Contig22.364(RPD3);evm.TU.Contig12.452(trt1);evm.TU.Contig22.319(rad1);evm.TU.Contig31.376(nop7);evm.TU.Contig38.187(BCP1);evm.TU.Contig31.321(Haspin);evm.TU.Contig15.10(VEL2);evm.TU.Contig22.558(artA);evm.TU.Contig11.45(smc6);evm.TU.Contig24.423(RAM1);evm.TU.Contig1.235(smc5);evm.TU.Contig22.700(tel2);evm.TU.Contig38.29(NOG1);evm.TU.C…	MSTRG.10445(prp4);MSTRG.11556(sal3);MSTRG.13639(atf1);MSTRG.1706(PBP1);evm.TU.Contig1.106(CDC123);evm.TU.Contig1.110(SSU72);evm.TU.Contig1.142(tfs1);evm.TU.Contig1.19(THO1);evm.TU.Contig1.225(rpl-24);evm.TU.Contig1.233(mip1);evm.TU.Contig1.235(smc5);evm.TU.Contig1.239(acu-9);evm.TU.Contig1.281(PIK3C3);evm.TU.Contig1.32(cdc42);evm.TU.Contig1.400(rad3);evm.TU.Contig1.408(wis1);evm.TU.Contig1.45(MST…
GO:0000746	conjugation	103	-0.50047314	-2.109937	0	5.15E-04	evm.TU.Contig38.430(TPK2);evm.TU.Contig51.8(lsc1);evm.TU.Contig1.104(CTG1);evm.TU.Contig23.142(RAS);evm.TU.Contig31.481(AREA);evm.TU.Contig12.197(klpA);evm.TU.Contig22.582(--);evm.TU.Contig54.25(SPAC1687.02);evm.TU.Contig31.501(CHS5);evm.TU.Contig38.173(DHC1);evm.TU.Contig31.1171(scd1);evm.TU.Contig47.183(spt8);evm.TU.Contig22.361(srk1);evm.TU.Contig20.124(devR);evm.TU.Contig28.182(RSP5);evm.TU.C…	MSTRG.11182(--);evm.TU.Contig1.104(CTG1);evm.TU.Contig1.14(MRN1);evm.TU.Contig1.156(nudG);evm.TU.Contig1.233(mip1);evm.TU.Contig1.241(MCM1);evm.TU.Contig1.32(cdc42);evm.TU.Contig1.45(MST11);evm.TU.Contig11.35(SDS23);evm.TU.Contig12.114(pac2);evm.TU.Contig12.171(grrA);evm.TU.Contig12.174(hob3);evm.TU.Contig12.197(klpA);evm.TU.Contig12.89(gap1);evm.TU.Contig15.4(--);evm.TU.Contig17.34(mei2);evm.TU.…
GO:0004673	protein histidine kinase activity	22	-0.6966221	-2.1089485	0	5.20E-04	evm.TU.Contig38.498(MDN1);evm.TU.Contig26.146(mpr1);evm.TU.Contig23.55(MLH1);evm.TU.Contig20.115(PMS1);evm.TU.Contig31.433(NIK1);evm.TU.Contig24.157(dhkK);evm.TU.Contig31.659(gacS);evm.TU.Contig47.126(sska);evm.TU.Contig15.11(RIM15);evm.TU.Contig31.271(AHK3);evm.TU.Contig24.164(mak1);evm.TU.Contig22.607(NIK1);evm.TU.Contig24.83(nop58);evm.TU.Contig24.568(bphB);	evm.TU.Contig15.11(RIM15);evm.TU.Contig20.115(PMS1);evm.TU.Contig22.607(NIK1);evm.TU.Contig23.55(MLH1);evm.TU.Contig23.82(TIF35);evm.TU.Contig24.157(dhkK);evm.TU.Contig24.164(mak1);evm.TU.Contig24.568(bphB);evm.TU.Contig24.83(nop58);evm.TU.Contig26.146(mpr1);evm.TU.Contig31.271(AHK3);evm.TU.Contig31.433(NIK1);evm.TU.Contig31.659(gacS);evm.TU.Contig31.714(MYO1);evm.TU.Contig35.170(tcsB);evm.TU.Con…
GO:0019755	one-carbon compound transport	48	-0.57217556	-2.1070018	0	5.17E-04	evm.TU.Contig24.614(abcI);evm.TU.Contig38.52(bms1);evm.TU.Contig31.437(abcB);evm.TU.Contig24.569(ABCA3);evm.TU.Contig38.148(abc4);evm.TU.Contig47.249(cctS);evm.TU.Contig23.315(hmt1);evm.TU.Contig38.308(abcB);evm.TU.Contig48.68(YBT1);evm.TU.Contig22.623(RLI1);evm.TU.Contig38.498(MDN1);evm.TU.Contig17.1(mdr2);evm.TU.Contig23.51(SPAC323.04);evm.TU.Contig28.266(cicA);evm.TU.Contig31.884(TEF3);evm.TU.…	evm.TU.Contig1.411(dur3-1);evm.TU.Contig1.421(braE);evm.TU.Contig1.454(NEW1);evm.TU.Contig1.98(aclQ);evm.TU.Contig12.227(ARB1);evm.TU.Contig12.30(YCF1);evm.TU.Contig16.11(FG02316);evm.TU.Contig17.1(mdr2);evm.TU.Contig2.22(cicA);evm.TU.Contig22.395(SPAC23H3.03c);evm.TU.Contig22.527(BEA3);evm.TU.Contig22.623(RLI1);evm.TU.Contig23.315(hmt1);evm.TU.Contig23.51(SPAC323.04);evm.TU.Contig23.73(SPBC29A3.…
GO:1990837	sequence-specific double-stranded DNA binding	144	-0.47938266	-2.1050413	0	5.22E-04	evm.TU.Contig24.346(him1);evm.TU.Contig31.421(toa1);evm.TU.Contig1.241(MCM1);evm.TU.Contig1.233(mip1);evm.TU.Contig2.181(RVB2);evm.TU.Contig38.163(cul1);evm.TU.Contig2.39(azf1);evm.TU.Contig24.566(SPCC320.03);evm.TU.Contig54.117(pli1);evm.TU.Contig47.153(hac1);evm.TU.Contig54.112(SPBC4F6.14);evm.TU.Contig1.100(cdc48);evm.TU.Contig12.28(CBF1);evm.TU.Contig53.48(ACE2);evm.TU.Contig12.100(SPCC417.09…	MSTRG.13639(atf1);MSTRG.7905(SEN1);evm.TU.Contig1.100(cdc48);evm.TU.Contig1.233(mip1);evm.TU.Contig1.241(MCM1);evm.TU.Contig1.300(Blmh);evm.TU.Contig1.448(srb4);evm.TU.Contig11.61(RAT1);evm.TU.Contig11.73(mcm6);evm.TU.Contig12.100(SPCC417.09c);evm.TU.Contig12.132(tbpA);evm.TU.Contig12.135(SLD2);evm.TU.Contig12.140(MTF1);evm.TU.Contig12.141(VPS4);evm.TU.Contig12.264(hsf1);evm.TU.Contig12.28(CBF1);…
GO:1902751	positive regulation of cell cycle G2/M phase transition	16	-0.75094956	-2.1047463	0	5.18E-04	evm.TU.Contig26.68(mug134);evm.TU.Contig22.450(ark1);evm.TU.Contig20.258(nimE);evm.TU.Contig53.67(nim-1);evm.TU.Contig22.29(ssp1);evm.TU.Contig31.96(nimT);evm.TU.Contig20.238(CDC5);evm.TU.Contig53.80(PTPRO);	evm.TU.Contig1.239(acu-9);evm.TU.Contig1.408(wis1);evm.TU.Contig20.238(CDC5);evm.TU.Contig20.258(nimE);evm.TU.Contig22.29(ssp1);evm.TU.Contig22.450(ark1);evm.TU.Contig26.68(mug134);evm.TU.Contig28.238(hsk1);evm.TU.Contig31.1217(pab1);evm.TU.Contig31.145(csn-4);evm.TU.Contig31.96(nimT);evm.TU.Contig38.149(HOG1);evm.TU.Contig48.437(cdt2);evm.TU.Contig53.67(nim-1);evm.TU.Contig53.80(PTPRO);evm.TU.Co…
GO:0051285	cell cortex of cell tip	35	-0.6158638	-2.1044803	0	5.24E-04	evm.TU.Contig31.485(Arhgap27);evm.TU.Contig31.777(MYO2);evm.TU.Contig23.142(RAS);evm.TU.Contig47.109(sec2);evm.TU.Contig23.48(BETAB-AD);evm.TU.Contig22.582(--);evm.TU.Contig26.287(SPAC11E3.11c);evm.TU.Contig31.1171(scd1);evm.TU.Contig53.175(pom1);evm.TU.Contig23.363(BOI2);evm.TU.Contig31.724(rga8);evm.TU.Contig12.89(gap1);evm.TU.Contig12.453(dnmbp);evm.TU.Contig48.14(tea4);evm.TU.Contig20.2(dnmbp…	evm.TU.Contig1.32(cdc42);evm.TU.Contig12.163(apm2);evm.TU.Contig12.174(hob3);evm.TU.Contig12.396(AP2A2);evm.TU.Contig12.453(dnmbp);evm.TU.Contig12.89(gap1);evm.TU.Contig20.139(cot-1);evm.TU.Contig20.2(dnmbp);evm.TU.Contig20.209(SEC10);evm.TU.Contig22.29(ssp1);evm.TU.Contig22.582(--);evm.TU.Contig23.142(RAS);evm.TU.Contig23.151(TAO3);evm.TU.Contig23.363(BOI2);evm.TU.Contig23.48(BETAB-AD);evm.TU.Co…
GO:1903083	protein localization to condensed chromosome	21	-0.68284243	-2.1028905	0	5.20E-04	evm.TU.Contig24.301(NDC80);evm.TU.Contig31.395(--);evm.TU.Contig23.171(--);evm.TU.Contig37.7(NUP84);evm.TU.Contig12.380(--);evm.TU.Contig22.450(ark1);evm.TU.Contig53.136(--);evm.TU.Contig31.1178(atnA);evm.TU.Contig51.27(mad1);evm.TU.Contig20.92(mph1);evm.TU.Contig24.544(NUP145);evm.TU.Contig38.469(plc1);	evm.TU.Contig1.193(--);evm.TU.Contig12.380(--);evm.TU.Contig2.28(GSK1);evm.TU.Contig20.92(mph1);evm.TU.Contig22.450(ark1);evm.TU.Contig23.171(--);evm.TU.Contig24.301(NDC80);evm.TU.Contig24.544(NUP145);evm.TU.Contig24.98(xpo1);evm.TU.Contig28.71(--);evm.TU.Contig31.1178(atnA);evm.TU.Contig31.1226(BUB1);evm.TU.Contig31.321(Haspin);evm.TU.Contig31.395(--);evm.TU.Contig31.72(cdcA);evm.TU.Contig37.7(N…
GO:0006338	chromatin remodeling	164	-0.46662074	-2.1026096	0	5.17E-04	evm.TU.Contig31.280(SWC5);evm.TU.Contig24.418(VPS27);evm.TU.Contig35.183(--);evm.TU.Contig2.181(RVB2);evm.TU.Contig24.135(--);evm.TU.Contig26.246(pol2);evm.TU.Contig22.699(--);evm.TU.Contig38.413(taf6);evm.TU.Contig2.34(ACT);evm.TU.Contig12.28(CBF1);evm.TU.Contig35.31(ssr2);evm.TU.Contig22.317(GCN5);evm.TU.Contig38.144(arp5);evm.TU.Contig24.243(HIR1);evm.TU.Contig12.91(RNA14);evm.TU.Contig1.89(CU…	MSTRG.13639(atf1);MSTRG.314(--);evm.TU.Contig1.128(swd1);evm.TU.Contig1.14(MRN1);evm.TU.Contig1.168(ARP4);evm.TU.Contig1.222(TAY1);evm.TU.Contig1.275(CTI6);evm.TU.Contig1.491(DIDO1);evm.TU.Contig1.89(CUL4A);evm.TU.Contig11.15(RSC1);evm.TU.Contig11.32(rhp54);evm.TU.Contig11.50(--);evm.TU.Contig11.64(--);evm.TU.Contig11.77(ESA1);evm.TU.Contig12.118(hhoA);evm.TU.Contig12.17(SET2);evm.TU.Contig12.233…
GO:0009756	carbohydrate mediated signaling	17	-0.7468824	-2.1025145	0	5.13E-04	evm.TU.Contig38.430(TPK2);evm.TU.Contig22.460(snf5);evm.TU.Contig38.118(PPX1);evm.TU.Contig2.281(GB-1);evm.TU.Contig38.151(gna-3);evm.TU.Contig48.183(cgs2);evm.TU.Contig23.201(SPBC216.01c);MSTRG.13639(atf1);evm.TU.Contig55.14(cki1);evm.TU.Contig31.1192(2E4.130);evm.TU.Contig31.1057(cki1);	MSTRG.13639(atf1);evm.TU.Contig2.281(GB-1);evm.TU.Contig22.460(snf5);evm.TU.Contig22.620(mcm7);evm.TU.Contig23.201(SPBC216.01c);evm.TU.Contig23.399(cpc-2);evm.TU.Contig26.97(pkar1);evm.TU.Contig28.129(SNF1);evm.TU.Contig31.1057(cki1);evm.TU.Contig31.1192(2E4.130);evm.TU.Contig31.4(SCH9);evm.TU.Contig38.118(PPX1);evm.TU.Contig38.151(gna-3);evm.TU.Contig38.430(TPK2);evm.TU.Contig39.16(--);evm.TU.Co…
GO:0019933	cAMP-mediated signaling	26	-0.6662747	-2.102062	0	5.10E-04	evm.TU.Contig32.3(nuo-21);evm.TU.Contig38.430(TPK2);evm.TU.Contig1.104(CTG1);evm.TU.Contig22.83(FG01603);evm.TU.Contig2.281(GB-1);evm.TU.Contig22.523(SPAPYUK71.03c);evm.TU.Contig38.151(gna-3);evm.TU.Contig48.183(cgs2);MSTRG.13639(atf1);evm.TU.Contig22.493(PDE2);evm.TU.Contig17.15(YAK1);evm.TU.Contig2.209(SOK1);evm.TU.Contig11.70(nuo-21);	MSTRG.13639(atf1);evm.TU.Contig1.104(CTG1);evm.TU.Contig11.70(nuo-21);evm.TU.Contig17.15(YAK1);evm.TU.Contig2.209(SOK1);evm.TU.Contig2.28(GSK1);evm.TU.Contig2.281(GB-1);evm.TU.Contig22.493(PDE2);evm.TU.Contig22.523(SPAPYUK71.03c);evm.TU.Contig22.83(FG01603);evm.TU.Contig26.97(pkar1);evm.TU.Contig31.1054(SCP2);evm.TU.Contig31.1175(--);evm.TU.Contig31.4(SCH9);evm.TU.Contig32.3(nuo-21);evm.TU.Contig…
GO:0033046	negative regulation of sister chromatid segregation	47	-0.56995934	-2.1019638	0	5.07E-04	evm.TU.Contig24.301(NDC80);evm.TU.Contig31.395(--);evm.TU.Contig23.171(--);evm.TU.Contig53.144(ssb1);evm.TU.Contig28.39(psc3);evm.TU.Contig31.587(srw1);evm.TU.Contig38.363(spg1);evm.TU.Contig38.118(PPX1);evm.TU.Contig23.461(--);evm.TU.Contig22.450(ark1);evm.TU.Contig38.465(PPP2R5D);evm.TU.Contig31.420(slp1);evm.TU.Contig31.1178(atnA);evm.TU.Contig51.27(mad1);evm.TU.Contig20.92(mph1);evm.TU.Contig…	evm.TU.Contig1.110(SSU72);evm.TU.Contig1.70(bimB);evm.TU.Contig1.88(TEL1);evm.TU.Contig12.236(ulp2);evm.TU.Contig12.333(sitA);evm.TU.Contig12.374(rhp57);evm.TU.Contig17.20(paa1);evm.TU.Contig20.92(mph1);evm.TU.Contig22.178(ZNF207);evm.TU.Contig22.450(ark1);evm.TU.Contig22.488(scon-3);evm.TU.Contig23.171(--);evm.TU.Contig23.194(BUB3.2);evm.TU.Contig23.201(SPBC216.01c);evm.TU.Contig23.35(PPM1);evm.…
GO:0003777	microtubule motor activity	20	-0.70982635	-2.101586	0	5.03E-04	evm.TU.Contig38.498(MDN1);evm.TU.Contig24.36(rng3);evm.TU.Contig31.777(MYO2);evm.TU.Contig31.1012(unc-104);evm.TU.Contig12.197(klpA);evm.TU.Contig31.327(sudA);evm.TU.Contig35.160(klp9);evm.TU.Contig53.40(KIF22);evm.TU.Contig38.173(DHC1);evm.TU.Contig31.374(bimC);evm.TU.Contig23.37(KLP1);evm.TU.Contig1.393(myo2);evm.TU.Contig28.45(KIF1A);evm.TU.Contig31.176(kif11);evm.TU.Contig53.268(Kif21b);	evm.TU.Contig1.156(nudG);evm.TU.Contig1.393(myo2);evm.TU.Contig12.197(klpA);evm.TU.Contig22.177(klp5);evm.TU.Contig22.768(dync1i2a);evm.TU.Contig23.37(KLP1);evm.TU.Contig24.36(rng3);evm.TU.Contig28.45(KIF1A);evm.TU.Contig31.1012(unc-104);evm.TU.Contig31.176(kif11);evm.TU.Contig31.327(sudA);evm.TU.Contig31.374(bimC);evm.TU.Contig31.714(MYO1);evm.TU.Contig31.777(MYO2);evm.TU.Contig35.160(klp9);evm.…
GO:0006824	cobalt ion transport	55	-0.55543745	-2.1014016	0	5.00E-04	evm.TU.Contig31.437(abcB);evm.TU.Contig24.569(ABCA3);evm.TU.Contig54.133(pi066);evm.TU.Contig38.148(abc4);evm.TU.Contig47.249(cctS);evm.TU.Contig23.315(hmt1);evm.TU.Contig38.308(abcB);evm.TU.Contig48.68(YBT1);evm.TU.Contig38.395(serac1);evm.TU.Contig22.623(RLI1);evm.TU.Contig38.498(MDN1);evm.TU.Contig22.708(SPAC17A2.14);evm.TU.Contig17.1(mdr2);evm.TU.Contig23.51(SPAC323.04);evm.TU.Contig28.266(ci…	evm.TU.Contig1.421(braE);evm.TU.Contig1.454(NEW1);evm.TU.Contig1.98(aclQ);evm.TU.Contig12.227(ARB1);evm.TU.Contig12.30(YCF1);evm.TU.Contig16.11(FG02316);evm.TU.Contig17.1(mdr2);evm.TU.Contig2.22(cicA);evm.TU.Contig22.527(BEA3);evm.TU.Contig22.623(RLI1);evm.TU.Contig22.708(SPAC17A2.14);evm.TU.Contig23.315(hmt1);evm.TU.Contig23.51(SPAC323.04);evm.TU.Contig23.73(SPBC29A3.09c);evm.TU.Contig24.141(abc…
GO:0051985	negative regulation of chromosome segregation	48	-0.57800364	-2.098852	0	5.22E-04	evm.TU.Contig24.301(NDC80);evm.TU.Contig31.395(--);evm.TU.Contig23.171(--);evm.TU.Contig53.144(ssb1);evm.TU.Contig28.39(psc3);evm.TU.Contig31.587(srw1);evm.TU.Contig35.46(ctf18);evm.TU.Contig38.363(spg1);evm.TU.Contig38.118(PPX1);evm.TU.Contig23.461(--);evm.TU.Contig22.450(ark1);evm.TU.Contig38.465(PPP2R5D);evm.TU.Contig31.420(slp1);evm.TU.Contig31.1178(atnA);evm.TU.Contig51.27(mad1);evm.TU.Conti…	evm.TU.Contig1.110(SSU72);evm.TU.Contig1.70(bimB);evm.TU.Contig1.88(TEL1);evm.TU.Contig12.236(ulp2);evm.TU.Contig12.333(sitA);evm.TU.Contig12.374(rhp57);evm.TU.Contig17.20(paa1);evm.TU.Contig20.92(mph1);evm.TU.Contig22.178(ZNF207);evm.TU.Contig22.450(ark1);evm.TU.Contig22.488(scon-3);evm.TU.Contig23.171(--);evm.TU.Contig23.194(BUB3.2);evm.TU.Contig23.201(SPBC216.01c);evm.TU.Contig23.35(PPM1);evm.…
GO:0031136	positive regulation of conjugation	60	-0.5458599	-2.0940945	0	5.35E-04	evm.TU.Contig38.430(TPK2);evm.TU.Contig51.8(lsc1);evm.TU.Contig1.104(CTG1);evm.TU.Contig23.142(RAS);evm.TU.Contig31.481(AREA);evm.TU.Contig54.25(SPAC1687.02);evm.TU.Contig47.183(spt8);evm.TU.Contig22.361(srk1);evm.TU.Contig20.124(devR);evm.TU.Contig2.281(GB-1);evm.TU.Contig12.171(grrA);evm.TU.Contig22.66(pro11);evm.TU.Contig31.814(ral2);evm.TU.Contig31.589(FKH2);evm.TU.Contig38.151(gna-3);evm.TU.…	evm.TU.Contig1.104(CTG1);evm.TU.Contig1.14(MRN1);evm.TU.Contig1.233(mip1);evm.TU.Contig1.241(MCM1);evm.TU.Contig1.32(cdc42);evm.TU.Contig1.45(MST11);evm.TU.Contig11.35(SDS23);evm.TU.Contig12.171(grrA);evm.TU.Contig12.89(gap1);evm.TU.Contig15.4(--);evm.TU.Contig17.34(mei2);evm.TU.Contig2.281(GB-1);evm.TU.Contig20.124(devR);evm.TU.Contig22.188(KEX2);evm.TU.Contig22.317(GCN5);evm.TU.Contig22.361(srk…
GO:0045893	positive regulation of transcription, DNA-templated	360	-0.42940807	-2.0938962	0	5.31E-04	evm.TU.Contig2.39(azf1);evm.TU.Contig24.566(SPCC320.03);evm.TU.Contig12.152(CCL1);evm.TU.Contig26.54(--);evm.TU.Contig24.535(not1);evm.TU.Contig1.19(THO1);evm.TU.Contig38.436(SPAC644.07);evm.TU.Contig47.153(hac1);evm.TU.Contig20.84(rmt1);evm.TU.Contig54.112(SPBC4F6.14);evm.TU.Contig38.413(taf6);evm.TU.Contig1.100(cdc48);evm.TU.Contig12.28(CBF1);evm.TU.Contig31.4(SCH9);evm.TU.Contig24.363(DAL81);e…	MSTRG.10518(--);MSTRG.11489(--);MSTRG.13197(--);MSTRG.13639(atf1);MSTRG.199(--);MSTRG.7905(SEN1);evm.TU.Contig1.10(gtr2);evm.TU.Contig1.100(cdc48);evm.TU.Contig1.127(rpb1);evm.TU.Contig1.142(tfs1);evm.TU.Contig1.150(utp17);evm.TU.Contig1.168(ARP4);evm.TU.Contig1.19(THO1);evm.TU.Contig1.233(mip1);evm.TU.Contig1.241(MCM1);evm.TU.Contig1.275(CTI6);evm.TU.Contig1.281(PIK3C3);evm.TU.Contig1.356(EGD2);…
GO:1902680	positive regulation of RNA biosynthetic process	374	-0.42759353	-2.0931296	0	5.44E-04	evm.TU.Contig2.39(azf1);evm.TU.Contig24.566(SPCC320.03);evm.TU.Contig12.152(CCL1);evm.TU.Contig26.54(--);evm.TU.Contig24.535(not1);evm.TU.Contig1.19(THO1);evm.TU.Contig38.436(SPAC644.07);evm.TU.Contig47.153(hac1);evm.TU.Contig20.84(rmt1);evm.TU.Contig54.112(SPBC4F6.14);evm.TU.Contig38.413(taf6);evm.TU.Contig1.100(cdc48);evm.TU.Contig12.28(CBF1);evm.TU.Contig31.4(SCH9);evm.TU.Contig24.363(DAL81);e…	MSTRG.10518(--);MSTRG.11489(--);MSTRG.13197(--);MSTRG.13639(atf1);MSTRG.199(--);MSTRG.7905(SEN1);evm.TU.Contig1.10(gtr2);evm.TU.Contig1.100(cdc48);evm.TU.Contig1.127(rpb1);evm.TU.Contig1.142(tfs1);evm.TU.Contig1.150(utp17);evm.TU.Contig1.168(ARP4);evm.TU.Contig1.19(THO1);evm.TU.Contig1.233(mip1);evm.TU.Contig1.241(MCM1);evm.TU.Contig1.275(CTI6);evm.TU.Contig1.281(PIK3C3);evm.TU.Contig1.338(soh1);…
GO:0070507	regulation of microtubule cytoskeleton organization	55	-0.56031096	-2.0928934	0	5.41E-04	evm.TU.Contig53.255(wee1);evm.TU.Contig53.279(prr-1);evm.TU.Contig12.197(klpA);evm.TU.Contig31.327(sudA);evm.TU.Contig22.582(--);evm.TU.Contig35.160(klp9);evm.TU.Contig31.587(srw1);evm.TU.Contig12.42(MAK11);evm.TU.Contig2.214(ro-3);evm.TU.Contig31.1171(scd1);evm.TU.Contig22.450(ark1);evm.TU.Contig23.106(asp1);evm.TU.Contig38.151(gna-3);evm.TU.Contig23.95(Tbcd);evm.TU.Contig26.93(alp6);evm.TU.Cont…	MSTRG.1706(PBP1);evm.TU.Contig1.234(tea1);evm.TU.Contig1.438(pfkA);evm.TU.Contig1.477(SPC19);evm.TU.Contig1.70(bimB);evm.TU.Contig11.30(DAM1);evm.TU.Contig11.46(SPAC328.04);evm.TU.Contig12.197(klpA);evm.TU.Contig12.236(ulp2);evm.TU.Contig12.374(rhp57);evm.TU.Contig12.412(DAD1);evm.TU.Contig12.42(MAK11);evm.TU.Contig2.214(ro-3);evm.TU.Contig2.28(GSK1);evm.TU.Contig2.284(sbp1);evm.TU.Contig20.188(C…
GO:0015886	heme transport	54	-0.5504569	-2.0915103	0	5.53E-04	evm.TU.Contig31.437(abcB);evm.TU.Contig24.569(ABCA3);evm.TU.Contig48.295(isp4);evm.TU.Contig38.148(abc4);evm.TU.Contig47.249(cctS);evm.TU.Contig23.315(hmt1);evm.TU.Contig38.308(abcB);evm.TU.Contig48.68(YBT1);evm.TU.Contig22.623(RLI1);evm.TU.Contig38.498(MDN1);evm.TU.Contig17.1(mdr2);evm.TU.Contig23.51(SPAC323.04);evm.TU.Contig23.16(SMC2);evm.TU.Contig28.266(cicA);evm.TU.Contig31.884(TEF3);evm.TU.…	MSTRG.3474(--);evm.TU.Contig1.421(braE);evm.TU.Contig1.454(NEW1);evm.TU.Contig1.98(aclQ);evm.TU.Contig12.227(ARB1);evm.TU.Contig12.30(YCF1);evm.TU.Contig16.11(FG02316);evm.TU.Contig17.1(mdr2);evm.TU.Contig2.22(cicA);evm.TU.Contig22.125(--);evm.TU.Contig22.527(BEA3);evm.TU.Contig22.623(RLI1);evm.TU.Contig22.678(LAM1);evm.TU.Contig23.16(SMC2);evm.TU.Contig23.315(hmt1);evm.TU.Contig23.51(SPAC323.04)…
GO:0007096	regulation of exit from mitosis	42	-0.58454055	-2.0914235	0	5.50E-04	evm.TU.Contig35.165(NUP170);evm.TU.Contig24.373(AN10449);evm.TU.Contig2.44(svkA);evm.TU.Contig38.363(spg1);evm.TU.Contig31.482(sid2);evm.TU.Contig31.1171(scd1);evm.TU.Contig38.465(PPP2R5D);evm.TU.Contig31.670(CCN1);evm.TU.Contig22.66(pro11);evm.TU.Contig22.33(cdc11);evm.TU.Contig54.165(sepH);evm.TU.Contig48.415(--);evm.TU.Contig53.166(cdc14);evm.TU.Contig24.87(LTE1);evm.TU.Contig53.67(nim-1);evm.…	evm.TU.Contig1.32(cdc42);evm.TU.Contig1.70(bimB);evm.TU.Contig12.409(mob1-1);evm.TU.Contig17.20(paa1);evm.TU.Contig2.44(svkA);evm.TU.Contig20.11(cut23);evm.TU.Contig20.238(CDC5);evm.TU.Contig20.69(PHB2);evm.TU.Contig22.33(cdc11);evm.TU.Contig22.488(scon-3);evm.TU.Contig22.558(artA);evm.TU.Contig22.66(pro11);evm.TU.Contig24.346(him1);evm.TU.Contig24.373(AN10449);evm.TU.Contig24.396(MST20);evm.TU.C…
GO:0006302	double-strand break repair	211	-0.44813555	-2.0908153	0	5.62E-04	evm.TU.Contig38.340(rtt109);evm.TU.Contig22.576(TEB);evm.TU.Contig38.52(bms1);evm.TU.Contig24.135(--);evm.TU.Contig48.4(sem-1);evm.TU.Contig22.440(--);evm.TU.Contig26.246(pol2);evm.TU.Contig54.117(pli1);evm.TU.Contig31.437(abcB);evm.TU.Contig1.100(cdc48);evm.TU.Contig2.57(TOF1);evm.TU.Contig38.144(arp5);evm.TU.Contig24.281(SPAC12B10.01c);evm.TU.Contig24.569(ABCA3);evm.TU.Contig26.14(HST3);evm.TU.…	MSTRG.194(pif1);MSTRG.5606(dna2);MSTRG.7905(SEN1);evm.TU.Contig1.100(cdc48);evm.TU.Contig1.107(CWC21);evm.TU.Contig1.108(--);evm.TU.Contig1.235(smc5);evm.TU.Contig1.28(cdc17);evm.TU.Contig1.314(SRP101);evm.TU.Contig1.354(UBC35);evm.TU.Contig1.40(hsp98);evm.TU.Contig1.400(rad3);evm.TU.Contig1.421(braE);evm.TU.Contig1.43(mx1);evm.TU.Contig1.435(rec8);evm.TU.Contig1.447(SPBC23E6.02);evm.TU.Contig1.4…
GO:0034219	carbohydrate transmembrane transport	64	-0.546365	-2.090049	0	5.59E-04	evm.TU.Contig12.452(trt1);evm.TU.Contig12.382(SEY1);evm.TU.Contig20.3(sut1);evm.TU.Contig24.614(abcI);evm.TU.Contig22.514(sut1);evm.TU.Contig24.566(SPCC320.03);evm.TU.Contig31.437(abcB);evm.TU.Contig24.569(ABCA3);evm.TU.Contig2.138(LAC12);evm.TU.Contig38.148(abc4);evm.TU.Contig47.249(cctS);evm.TU.Contig23.315(hmt1);evm.TU.Contig38.308(abcB);evm.TU.Contig48.68(YBT1);evm.TU.Contig22.623(RLI1);evm.T…	evm.TU.Contig1.421(braE);evm.TU.Contig1.454(NEW1);evm.TU.Contig1.98(aclQ);evm.TU.Contig12.227(ARB1);evm.TU.Contig12.30(YCF1);evm.TU.Contig12.382(SEY1);evm.TU.Contig12.452(trt1);evm.TU.Contig12.454(sut1);evm.TU.Contig16.11(FG02316);evm.TU.Contig17.1(mdr2);evm.TU.Contig2.138(LAC12);evm.TU.Contig2.22(cicA);evm.TU.Contig2.5(--);evm.TU.Contig20.230(Aspscr1);evm.TU.Contig20.3(sut1);evm.TU.Contig22.235(…
GO:0003690	double-stranded DNA binding	216	-0.45252204	-2.0886507	0	5.64E-04	evm.TU.Contig24.346(him1);evm.TU.Contig31.421(toa1);evm.TU.Contig1.241(MCM1);evm.TU.Contig1.233(mip1);evm.TU.Contig2.181(RVB2);evm.TU.Contig38.163(cul1);evm.TU.Contig24.135(--);evm.TU.Contig2.39(azf1);evm.TU.Contig24.566(SPCC320.03);evm.TU.Contig26.246(pol2);evm.TU.Contig54.117(pli1);evm.TU.Contig38.436(SPAC644.07);evm.TU.Contig47.153(hac1);evm.TU.Contig54.112(SPBC4F6.14);evm.TU.Contig1.100(cdc48…	MSTRG.13639(atf1);MSTRG.7471(--);MSTRG.7905(SEN1);evm.TU.Contig1.100(cdc48);evm.TU.Contig1.143(rad13);evm.TU.Contig1.203(Mboo_1886);evm.TU.Contig1.233(mip1);evm.TU.Contig1.241(MCM1);evm.TU.Contig1.28(cdc17);evm.TU.Contig1.300(Blmh);evm.TU.Contig1.448(srb4);evm.TU.Contig11.120(--);evm.TU.Contig11.61(RAT1);evm.TU.Contig11.73(mcm6);evm.TU.Contig12.100(SPCC417.09c);evm.TU.Contig12.118(hhoA);evm.TU.Co…
GO:1902412	regulation of mitotic cytokinesis	41	-0.5855299	-2.0886421	0	5.60E-04	evm.TU.Contig23.171(--);evm.TU.Contig31.242(--);evm.TU.Contig2.44(svkA);evm.TU.Contig38.363(spg1);evm.TU.Contig31.1171(scd1);evm.TU.Contig53.175(pom1);evm.TU.Contig22.450(ark1);evm.TU.Contig22.66(pro11);evm.TU.Contig22.33(cdc11);evm.TU.Contig54.165(sepH);evm.TU.Contig53.166(cdc14);evm.TU.Contig12.453(dnmbp);evm.TU.Contig53.67(nim-1);evm.TU.Contig20.2(dnmbp);evm.TU.Contig24.396(MST20);evm.TU.Conti…	MSTRG.1706(PBP1);evm.TU.Contig1.32(cdc42);evm.TU.Contig12.409(mob1-1);evm.TU.Contig12.411(rhoC);evm.TU.Contig12.453(dnmbp);evm.TU.Contig17.20(paa1);evm.TU.Contig2.44(svkA);evm.TU.Contig20.2(dnmbp);evm.TU.Contig20.238(CDC5);evm.TU.Contig22.33(cdc11);evm.TU.Contig22.450(ark1);evm.TU.Contig22.558(artA);evm.TU.Contig22.560(NSP1);evm.TU.Contig22.66(pro11);evm.TU.Contig23.171(--);evm.TU.Contig23.321(MP…
GO:0032185	septin cytoskeleton organization	17	-0.72772753	-2.0885103	0	5.57E-04	evm.TU.Contig26.172(rhoA);evm.TU.Contig47.233(spn3);evm.TU.Contig35.19(CDC3);evm.TU.Contig12.402(vph-1);evm.TU.Contig51.25(--);evm.TU.Contig1.409(--);evm.TU.Contig28.14(spn4);evm.TU.Contig31.1171(scd1);evm.TU.Contig38.465(PPP2R5D);evm.TU.Contig31.275(BUD4);evm.TU.Contig47.325(pkc1);evm.TU.Contig20.30(BEM3);evm.TU.Contig24.528(PCL1);	evm.TU.Contig1.32(cdc42);evm.TU.Contig1.409(--);evm.TU.Contig12.402(vph-1);evm.TU.Contig20.30(BEM3);evm.TU.Contig22.488(scon-3);evm.TU.Contig24.118(spn2);evm.TU.Contig24.528(PCL1);evm.TU.Contig26.172(rhoA);evm.TU.Contig28.14(spn4);evm.TU.Contig31.1171(scd1);evm.TU.Contig31.275(BUD4);evm.TU.Contig35.19(CDC3);evm.TU.Contig38.465(PPP2R5D);evm.TU.Contig47.233(spn3);evm.TU.Contig47.325(pkc1);evm.TU.Co…
GO:0015114	phosphate ion transmembrane transporter activity	50	-0.56257033	-2.0879066	0	5.54E-04	evm.TU.Contig24.614(abcI);evm.TU.Contig38.52(bms1);evm.TU.Contig31.437(abcB);evm.TU.Contig24.569(ABCA3);evm.TU.Contig38.148(abc4);evm.TU.Contig47.249(cctS);evm.TU.Contig23.315(hmt1);evm.TU.Contig38.308(abcB);evm.TU.Contig48.68(YBT1);evm.TU.Contig22.623(RLI1);evm.TU.Contig38.498(MDN1);evm.TU.Contig17.1(mdr2);evm.TU.Contig23.51(SPAC323.04);evm.TU.Contig28.266(cicA);evm.TU.Contig31.884(TEF3);evm.TU.…	evm.TU.Contig1.421(braE);evm.TU.Contig1.454(NEW1);evm.TU.Contig1.98(aclQ);evm.TU.Contig12.227(ARB1);evm.TU.Contig12.30(YCF1);evm.TU.Contig16.11(FG02316);evm.TU.Contig17.1(mdr2);evm.TU.Contig2.22(cicA);evm.TU.Contig2.71(ctpF);evm.TU.Contig20.196(SPBC1703.13c);evm.TU.Contig22.527(BEA3);evm.TU.Contig22.623(RLI1);evm.TU.Contig23.315(hmt1);evm.TU.Contig23.51(SPAC323.04);evm.TU.Contig23.73(SPBC29A3.09c…
GO:0031032	actomyosin structure organization	70	-0.52843	-2.0873685	0	5.66E-04	evm.TU.Contig31.72(cdcA);evm.TU.Contig26.166(SPCC1827.05c);evm.TU.Contig20.111(stt4);evm.TU.Contig47.262(SPBC3H7.13);evm.TU.Contig24.36(rng3);evm.TU.Contig23.295(lvs1);evm.TU.Contig53.279(prr-1);evm.TU.Contig22.237(MIG1);evm.TU.Contig2.44(svkA);evm.TU.Contig35.160(klp9);evm.TU.Contig31.1051(--);evm.TU.Contig38.363(spg1);evm.TU.Contig48.398(sepA);evm.TU.Contig31.506(LAS17);evm.TU.Contig28.182(RSP5…	evm.TU.Contig1.32(cdc42);evm.TU.Contig1.356(EGD2);evm.TU.Contig1.393(myo2);evm.TU.Contig1.63(pik1);evm.TU.Contig12.174(hob3);evm.TU.Contig12.176(IP5P9);evm.TU.Contig12.409(mob1-1);evm.TU.Contig12.411(rhoC);evm.TU.Contig12.453(dnmbp);evm.TU.Contig17.20(paa1);evm.TU.Contig2.115(PMT2);evm.TU.Contig2.192(COF1);evm.TU.Contig2.254(--);evm.TU.Contig2.34(ACT);evm.TU.Contig2.44(svkA);evm.TU.Contig20.111(s…
GO:0032778	P-type cobalt transporter activity	48	-0.5729432	-2.0872211	0	5.78E-04	evm.TU.Contig31.437(abcB);evm.TU.Contig24.569(ABCA3);evm.TU.Contig38.148(abc4);evm.TU.Contig47.249(cctS);evm.TU.Contig23.315(hmt1);evm.TU.Contig38.308(abcB);evm.TU.Contig48.68(YBT1);evm.TU.Contig22.623(RLI1);evm.TU.Contig38.498(MDN1);evm.TU.Contig17.1(mdr2);evm.TU.Contig23.51(SPAC323.04);evm.TU.Contig28.266(cicA);evm.TU.Contig31.884(TEF3);evm.TU.Contig12.227(ARB1);evm.TU.Contig31.694(PXA1);evm.TU…	evm.TU.Contig1.421(braE);evm.TU.Contig1.454(NEW1);evm.TU.Contig1.98(aclQ);evm.TU.Contig12.227(ARB1);evm.TU.Contig12.30(YCF1);evm.TU.Contig16.11(FG02316);evm.TU.Contig17.1(mdr2);evm.TU.Contig2.22(cicA);evm.TU.Contig22.527(BEA3);evm.TU.Contig22.623(RLI1);evm.TU.Contig23.315(hmt1);evm.TU.Contig23.51(SPAC323.04);evm.TU.Contig23.73(SPBC29A3.09c);evm.TU.Contig24.141(abcd1);evm.TU.Contig24.358(SPBC29A3.…
GO:1903508	positive regulation of nucleic acid-templated transcription	372	-0.42736286	-2.0869524	0	5.74E-04	evm.TU.Contig2.39(azf1);evm.TU.Contig24.566(SPCC320.03);evm.TU.Contig12.152(CCL1);evm.TU.Contig26.54(--);evm.TU.Contig24.535(not1);evm.TU.Contig1.19(THO1);evm.TU.Contig38.436(SPAC644.07);evm.TU.Contig47.153(hac1);evm.TU.Contig20.84(rmt1);evm.TU.Contig54.112(SPBC4F6.14);evm.TU.Contig38.413(taf6);evm.TU.Contig1.100(cdc48);evm.TU.Contig12.28(CBF1);evm.TU.Contig31.4(SCH9);evm.TU.Contig24.363(DAL81);e…	MSTRG.10518(--);MSTRG.11489(--);MSTRG.13197(--);MSTRG.13639(atf1);MSTRG.199(--);MSTRG.7905(SEN1);evm.TU.Contig1.10(gtr2);evm.TU.Contig1.100(cdc48);evm.TU.Contig1.127(rpb1);evm.TU.Contig1.142(tfs1);evm.TU.Contig1.150(utp17);evm.TU.Contig1.168(ARP4);evm.TU.Contig1.19(THO1);evm.TU.Contig1.233(mip1);evm.TU.Contig1.241(MCM1);evm.TU.Contig1.275(CTI6);evm.TU.Contig1.281(PIK3C3);evm.TU.Contig1.338(soh1);…
GO:0140527	reciprocal homologous recombination	66	-0.52890944	-2.0868633	0	5.71E-04	evm.TU.Contig31.637(lok);evm.TU.Contig1.88(TEL1);evm.TU.Contig31.959(mus-11);evm.TU.Contig12.402(vph-1);evm.TU.Contig38.62(TOP2);evm.TU.Contig53.36(msh-2);evm.TU.Contig20.107(rhp51);evm.TU.Contig23.55(MLH1);evm.TU.Contig20.115(PMS1);evm.TU.Contig31.81(rqh1);evm.TU.Contig31.327(sudA);evm.TU.Contig53.144(ssb1);evm.TU.Contig1.250(SPBC21C3.15c);evm.TU.Contig31.357(RAD50);evm.TU.Contig54.64(TIF3);evm.…	MSTRG.13639(atf1);MSTRG.3691(--);MSTRG.7318(--);evm.TU.Contig1.226(SPBC16A3.06);evm.TU.Contig1.235(smc5);evm.TU.Contig1.250(SPBC21C3.15c);evm.TU.Contig1.400(rad3);evm.TU.Contig1.435(rec8);evm.TU.Contig1.88(TEL1);evm.TU.Contig11.32(rhp54);evm.TU.Contig12.17(SET2);evm.TU.Contig12.374(rhp57);evm.TU.Contig12.402(vph-1);evm.TU.Contig12.6(lok);evm.TU.Contig2.253(rad4);evm.TU.Contig20.107(rhp51);evm.TU.…
GO:0010458	exit from mitosis	51	-0.56891084	-2.086262	0	5.68E-04	evm.TU.Contig35.165(NUP170);evm.TU.Contig24.373(AN10449);evm.TU.Contig2.44(svkA);evm.TU.Contig38.363(spg1);evm.TU.Contig31.482(sid2);evm.TU.Contig31.1171(scd1);evm.TU.Contig38.465(PPP2R5D);evm.TU.Contig31.670(CCN1);evm.TU.Contig22.66(pro11);evm.TU.Contig20.6(ANAPC2);evm.TU.Contig22.33(cdc11);evm.TU.Contig54.165(sepH);evm.TU.Contig48.415(--);evm.TU.Contig53.166(cdc14);evm.TU.Contig47.65(kap104);ev…	evm.TU.Contig1.225(rpl-24);evm.TU.Contig1.32(cdc42);evm.TU.Contig1.70(bimB);evm.TU.Contig11.46(SPAC328.04);evm.TU.Contig11.82(--);evm.TU.Contig12.409(mob1-1);evm.TU.Contig12.457(ANAPC2);evm.TU.Contig17.20(paa1);evm.TU.Contig2.44(svkA);evm.TU.Contig20.11(cut23);evm.TU.Contig20.238(CDC5);evm.TU.Contig20.6(ANAPC2);evm.TU.Contig20.69(PHB2);evm.TU.Contig22.33(cdc11);evm.TU.Contig22.488(scon-3);evm.TU.…
GO:0015079	potassium ion transmembrane transporter activity	52	-0.56464314	-2.0855093	0	5.80E-04	evm.TU.Contig38.174(--);evm.TU.Contig31.981(ATP1A3);evm.TU.Contig22.190(mdm28);evm.TU.Contig39.2(cta3);evm.TU.Contig2.106(pma-1);evm.TU.Contig47.141(PCA1);evm.TU.Contig24.721(CLU5d);evm.TU.Contig20.232(srcA);evm.TU.Contig12.24(--);evm.TU.Contig31.880(bor);evm.TU.Contig31.881(YVC1);evm.TU.Contig24.435(VCX1);evm.TU.Contig22.372(KHA1);evm.TU.Contig54.64(TIF3);evm.TU.Contig24.372(PMC1);evm.TU.Contig2…	MSTRG.7471(--);MSTRG.9973(--);MSTRG.9974(--);evm.TU.Contig1.264(--);evm.TU.Contig1.79(SPAC15A10.06);evm.TU.Contig12.24(--);evm.TU.Contig2.106(pma-1);evm.TU.Contig2.272(sod22);evm.TU.Contig20.160(SPAC23C11.06c);evm.TU.Contig20.17(rnc1);evm.TU.Contig20.232(srcA);evm.TU.Contig20.262(--);evm.TU.Contig20.57(PXR1);evm.TU.Contig22.190(mdm28);evm.TU.Contig22.372(KHA1);evm.TU.Contig22.88(VNX1);evm.TU.Cont…
GO:1990778	protein localization to cell periphery	94	-0.50697666	-2.084728	0	5.76E-04	evm.TU.Contig38.83(EXO84);evm.TU.Contig53.10(dip1);evm.TU.Contig17.4(CYP8);evm.TU.Contig20.209(SEC10);evm.TU.Contig12.111(--);evm.TU.Contig24.423(RAM1);evm.TU.Contig31.1076(--);evm.TU.Contig12.163(apm2);evm.TU.Contig31.876(SEC7);evm.TU.Contig17.38(SEC23);evm.TU.Contig24.88(sec18);evm.TU.Contig31.592(BET4);evm.TU.Contig33.28(ABP1);evm.TU.Contig38.235(GCS1);evm.TU.Contig47.186(ATG23);evm.TU.Contig2…	MSTRG.2932(--);evm.TU.Contig1.234(tea1);evm.TU.Contig1.32(cdc42);evm.TU.Contig1.349(OOU_Y34scaffold00095g16.3);evm.TU.Contig1.409(--);evm.TU.Contig1.455(ERF2);evm.TU.Contig1.78(ARL3);evm.TU.Contig1.96(prr-4);evm.TU.Contig11.36(SPAC3H8.02);evm.TU.Contig11.63(hymA);evm.TU.Contig12.111(--);evm.TU.Contig12.117(SPBC4.03c);evm.TU.Contig12.129(sec14);evm.TU.Contig12.133(--);evm.TU.Contig12.163(apm2);evm…
GO:0046580	negative regulation of Ras protein signal transduction	26	-0.6366254	-2.0839362	0	5.80E-04	evm.TU.Contig12.133(--);evm.TU.Contig22.523(SPAPYUK71.03c);evm.TU.Contig22.66(pro11);evm.TU.Contig20.159(rga1);evm.TU.Contig31.943(ceh-14);evm.TU.Contig12.89(gap1);evm.TU.Contig53.127(sin1);evm.TU.Contig53.67(nim-1);evm.TU.Contig20.30(BEM3);evm.TU.Contig54.137(BUD2);	evm.TU.Contig12.133(--);evm.TU.Contig12.89(gap1);evm.TU.Contig17.20(paa1);evm.TU.Contig20.159(rga1);evm.TU.Contig20.30(BEM3);evm.TU.Contig22.523(SPAPYUK71.03c);evm.TU.Contig22.560(NSP1);evm.TU.Contig22.66(pro11);evm.TU.Contig22.668(cul3b);evm.TU.Contig24.193(ptc4);evm.TU.Contig24.316(FBP1);evm.TU.Contig26.97(pkar1);evm.TU.Contig28.62(FAR11);evm.TU.Contig31.108(vps901);evm.TU.Contig31.1217(pab1);e…
GO:0015439	ABC-type heme transporter activity	47	-0.5623559	-2.0826921	0	5.77E-04	evm.TU.Contig31.437(abcB);evm.TU.Contig24.569(ABCA3);evm.TU.Contig38.148(abc4);evm.TU.Contig47.249(cctS);evm.TU.Contig23.315(hmt1);evm.TU.Contig38.308(abcB);evm.TU.Contig48.68(YBT1);evm.TU.Contig22.623(RLI1);evm.TU.Contig38.498(MDN1);evm.TU.Contig17.1(mdr2);evm.TU.Contig23.51(SPAC323.04);evm.TU.Contig23.16(SMC2);evm.TU.Contig28.266(cicA);evm.TU.Contig31.884(TEF3);evm.TU.Contig12.227(ARB1);evm.TU.…	evm.TU.Contig1.421(braE);evm.TU.Contig1.454(NEW1);evm.TU.Contig1.98(aclQ);evm.TU.Contig12.227(ARB1);evm.TU.Contig12.30(YCF1);evm.TU.Contig16.11(FG02316);evm.TU.Contig17.1(mdr2);evm.TU.Contig2.22(cicA);evm.TU.Contig22.527(BEA3);evm.TU.Contig22.623(RLI1);evm.TU.Contig23.16(SMC2);evm.TU.Contig23.315(hmt1);evm.TU.Contig23.51(SPAC323.04);evm.TU.Contig23.73(SPBC29A3.09c);evm.TU.Contig24.141(abcd1);evm.…
GO:0019740	nitrogen utilization	31	-0.63346255	-2.0822763	0	5.74E-04	evm.TU.Contig31.481(AREA);evm.TU.Contig53.162(ranbp9);evm.TU.Contig31.157(RTG2);evm.TU.Contig31.433(NIK1);evm.TU.Contig2.14(nmr);evm.TU.Contig23.110(asd-4);evm.TU.Contig28.182(RSP5);evm.TU.Contig31.659(gacS);evm.TU.Contig23.207(oca2);evm.TU.Contig2.87(glt1);evm.TU.Contig15.11(RIM15);evm.TU.Contig31.271(AHK3);evm.TU.Contig24.415(SPAC1420.01c);evm.TU.Contig24.164(mak1);evm.TU.Contig22.607(NIK1);evm…	evm.TU.Contig12.13(gatA);evm.TU.Contig15.11(RIM15);evm.TU.Contig2.14(nmr);evm.TU.Contig2.87(glt1);evm.TU.Contig22.607(NIK1);evm.TU.Contig22.647(adv-1);evm.TU.Contig23.110(asd-4);evm.TU.Contig23.207(oca2);evm.TU.Contig24.101(PRP43);evm.TU.Contig24.164(mak1);evm.TU.Contig24.324(cpc-1);evm.TU.Contig24.363(DAL81);evm.TU.Contig24.415(SPAC1420.01c);evm.TU.Contig24.450(napA);evm.TU.Contig24.568(bphB);ev…
GO:0015232	heme transmembrane transporter activity	48	-0.568573	-2.0806315	0	5.92E-04	evm.TU.Contig31.437(abcB);evm.TU.Contig24.569(ABCA3);evm.TU.Contig38.148(abc4);evm.TU.Contig47.249(cctS);evm.TU.Contig23.315(hmt1);evm.TU.Contig38.308(abcB);evm.TU.Contig48.68(YBT1);evm.TU.Contig22.623(RLI1);evm.TU.Contig38.498(MDN1);evm.TU.Contig17.1(mdr2);evm.TU.Contig23.51(SPAC323.04);evm.TU.Contig23.16(SMC2);evm.TU.Contig28.266(cicA);evm.TU.Contig31.884(TEF3);evm.TU.Contig12.227(ARB1);evm.TU.…	evm.TU.Contig1.421(braE);evm.TU.Contig1.454(NEW1);evm.TU.Contig1.98(aclQ);evm.TU.Contig12.227(ARB1);evm.TU.Contig12.30(YCF1);evm.TU.Contig16.11(FG02316);evm.TU.Contig17.1(mdr2);evm.TU.Contig2.22(cicA);evm.TU.Contig22.527(BEA3);evm.TU.Contig22.623(RLI1);evm.TU.Contig23.16(SMC2);evm.TU.Contig23.315(hmt1);evm.TU.Contig23.51(SPAC323.04);evm.TU.Contig23.6(mfsB);evm.TU.Contig23.73(SPBC29A3.09c);evm.TU.…
GO:0015629	actin cytoskeleton	115	-0.48536536	-2.0805683	0	5.89E-04	evm.TU.Contig22.693(arc2);evm.TU.Contig33.43(sla1);evm.TU.Contig24.65(wos2);evm.TU.Contig35.60(arp2);evm.TU.Contig54.199(arp2);evm.TU.Contig48.470(cna-1);evm.TU.Contig48.98(APP1);evm.TU.Contig31.258(ain1);evm.TU.Contig31.714(MYO1);evm.TU.Contig22.558(artA);evm.TU.Contig24.459(exgD);evm.TU.Contig24.388(SPAPJ696.02);evm.TU.Contig1.363(rgf1);evm.TU.Contig2.34(ACT);evm.TU.Contig12.68(SAH1);evm.TU.Con…	evm.TU.Contig1.315(--);evm.TU.Contig1.34(vps18);evm.TU.Contig1.363(rgf1);evm.TU.Contig1.393(myo2);evm.TU.Contig1.475(--);evm.TU.Contig12.171(grrA);evm.TU.Contig12.174(hob3);evm.TU.Contig12.27(FYV10);evm.TU.Contig12.398(arc5);evm.TU.Contig12.453(dnmbp);evm.TU.Contig12.68(SAH1);evm.TU.Contig17.20(paa1);evm.TU.Contig17.29(clc1);evm.TU.Contig2.177(SEC31);evm.TU.Contig2.192(COF1);evm.TU.Contig2.214(ro…
GO:0031338	regulation of vesicle fusion	24	-0.66659445	-2.0802557	0	5.86E-04	evm.TU.Contig38.51(EVI5L);evm.TU.Contig1.21(Tgfbrap1);evm.TU.Contig12.345(GYP5);evm.TU.Contig54.74(vps16);evm.TU.Contig35.135(MSB3);evm.TU.Contig26.263(vps41);evm.TU.Contig38.207(--);evm.TU.Contig47.325(pkc1);evm.TU.Contig1.163(Vps8);evm.TU.Contig1.34(vps18);evm.TU.Contig47.513(SPAC23D3.03c);evm.TU.Contig24.160(SPBC1778.09);	evm.TU.Contig1.163(Vps8);evm.TU.Contig1.21(Tgfbrap1);evm.TU.Contig1.293(AN11010);evm.TU.Contig1.34(vps18);evm.TU.Contig12.345(GYP5);evm.TU.Contig22.32(SPAC4G8.04);evm.TU.Contig22.431(TBC1D5);evm.TU.Contig22.531(Vps33a);evm.TU.Contig22.65(vps11);evm.TU.Contig24.160(SPBC1778.09);evm.TU.Contig24.173(--);evm.TU.Contig26.123(VAM6);evm.TU.Contig26.263(vps41);evm.TU.Contig28.183(gyp1);evm.TU.Contig35.13…
GO:0015087	cobalt ion transmembrane transporter activity	54	-0.5565185	-2.0797462	0	5.83E-04	evm.TU.Contig31.437(abcB);evm.TU.Contig24.569(ABCA3);evm.TU.Contig54.133(pi066);evm.TU.Contig38.148(abc4);evm.TU.Contig47.249(cctS);evm.TU.Contig23.315(hmt1);evm.TU.Contig38.308(abcB);evm.TU.Contig48.68(YBT1);evm.TU.Contig38.395(serac1);evm.TU.Contig22.623(RLI1);evm.TU.Contig38.498(MDN1);evm.TU.Contig22.708(SPAC17A2.14);evm.TU.Contig17.1(mdr2);evm.TU.Contig23.51(SPAC323.04);evm.TU.Contig28.266(ci…	evm.TU.Contig1.421(braE);evm.TU.Contig1.454(NEW1);evm.TU.Contig1.98(aclQ);evm.TU.Contig12.227(ARB1);evm.TU.Contig12.30(YCF1);evm.TU.Contig16.11(FG02316);evm.TU.Contig17.1(mdr2);evm.TU.Contig2.22(cicA);evm.TU.Contig22.527(BEA3);evm.TU.Contig22.623(RLI1);evm.TU.Contig22.708(SPAC17A2.14);evm.TU.Contig23.315(hmt1);evm.TU.Contig23.51(SPAC323.04);evm.TU.Contig23.73(SPBC29A3.09c);evm.TU.Contig24.141(abc…
GO:0007135	meiosis II	15	-0.74573416	-2.0787256	0	6.00E-04	evm.TU.Contig31.327(sudA);evm.TU.Contig28.39(psc3);evm.TU.Contig48.53(--);evm.TU.Contig22.450(ark1);evm.TU.Contig38.465(PPP2R5D);evm.TU.Contig23.149(shep);evm.TU.Contig28.239(cnd1);evm.TU.Contig1.435(rec8);evm.TU.Contig20.238(CDC5);	evm.TU.Contig1.338(soh1);evm.TU.Contig1.435(rec8);evm.TU.Contig2.57(TOF1);evm.TU.Contig20.238(CDC5);evm.TU.Contig22.450(ark1);evm.TU.Contig23.149(shep);evm.TU.Contig24.186(CHL4);evm.TU.Contig28.156(--);evm.TU.Contig28.239(cnd1);evm.TU.Contig28.24(Tubgcp5);evm.TU.Contig28.39(psc3);evm.TU.Contig31.1226(BUB1);evm.TU.Contig31.327(sudA);evm.TU.Contig38.465(PPP2R5D);evm.TU.Contig48.53(--)
GO:0000747	conjugation with cellular fusion	100	-0.49760717	-2.078598	0	5.97E-04	evm.TU.Contig38.430(TPK2);evm.TU.Contig51.8(lsc1);evm.TU.Contig1.104(CTG1);evm.TU.Contig23.142(RAS);evm.TU.Contig31.481(AREA);evm.TU.Contig12.197(klpA);evm.TU.Contig22.582(--);evm.TU.Contig54.25(SPAC1687.02);evm.TU.Contig31.501(CHS5);evm.TU.Contig38.173(DHC1);evm.TU.Contig31.1171(scd1);evm.TU.Contig47.183(spt8);evm.TU.Contig22.361(srk1);evm.TU.Contig20.124(devR);evm.TU.Contig28.182(RSP5);evm.TU.C…	evm.TU.Contig1.104(CTG1);evm.TU.Contig1.14(MRN1);evm.TU.Contig1.156(nudG);evm.TU.Contig1.233(mip1);evm.TU.Contig1.241(MCM1);evm.TU.Contig1.32(cdc42);evm.TU.Contig1.45(MST11);evm.TU.Contig11.35(SDS23);evm.TU.Contig12.114(pac2);evm.TU.Contig12.171(grrA);evm.TU.Contig12.174(hob3);evm.TU.Contig12.197(klpA);evm.TU.Contig12.89(gap1);evm.TU.Contig15.4(--);evm.TU.Contig17.34(mei2);evm.TU.Contig2.281(GB-1…
GO:0043549	regulation of kinase activity	155	-0.46507826	-2.077628	0	5.94E-04	evm.TU.Contig20.255(ckb-2);evm.TU.Contig31.686(med-8);evm.TU.Contig38.187(BCP1);evm.TU.Contig31.174(TAF7);evm.TU.Contig11.51(DNJ1);evm.TU.Contig22.700(tel2);evm.TU.Contig38.29(NOG1);evm.TU.Contig24.547(ATG13);evm.TU.Contig24.346(him1);evm.TU.Contig1.233(mip1);evm.TU.Contig24.418(VPS27);evm.TU.Contig48.64(CYCP1-1);evm.TU.Contig12.152(CCL1);evm.TU.Contig22.699(--);evm.TU.Contig24.563(ckb-1);evm.TU.…	MSTRG.11556(sal3);evm.TU.Contig1.111(NBP2);evm.TU.Contig1.233(mip1);evm.TU.Contig1.294(Pka-C3);evm.TU.Contig1.32(cdc42);evm.TU.Contig1.354(UBC35);evm.TU.Contig1.367(SOD1);evm.TU.Contig1.408(wis1);evm.TU.Contig1.448(srb4);evm.TU.Contig1.45(MST11);evm.TU.Contig11.11(--);evm.TU.Contig11.3(SPBC25H2.03);evm.TU.Contig11.51(DNJ1);evm.TU.Contig12.152(CCL1);evm.TU.Contig12.213(lkh1);evm.TU.Contig12.220(EL…
GO:0140253	cell-cell fusion	110	-0.49271357	-2.0771544	0	5.91E-04	evm.TU.Contig38.430(TPK2);evm.TU.Contig51.8(lsc1);evm.TU.Contig1.104(CTG1);evm.TU.Contig23.142(RAS);evm.TU.Contig31.481(AREA);evm.TU.Contig12.197(klpA);evm.TU.Contig22.582(--);evm.TU.Contig54.25(SPAC1687.02);evm.TU.Contig22.547(ELMO1);evm.TU.Contig31.501(CHS5);evm.TU.Contig38.173(DHC1);evm.TU.Contig31.1171(scd1);evm.TU.Contig47.183(spt8);evm.TU.Contig22.361(srk1);evm.TU.Contig31.506(LAS17);evm.TU…	evm.TU.Contig1.104(CTG1);evm.TU.Contig1.14(MRN1);evm.TU.Contig1.156(nudG);evm.TU.Contig1.233(mip1);evm.TU.Contig1.241(MCM1);evm.TU.Contig1.32(cdc42);evm.TU.Contig1.438(pfkA);evm.TU.Contig1.45(MST11);evm.TU.Contig11.35(SDS23);evm.TU.Contig12.114(pac2);evm.TU.Contig12.171(grrA);evm.TU.Contig12.174(hob3);evm.TU.Contig12.197(klpA);evm.TU.Contig12.352(vma-2);evm.TU.Contig12.89(gap1);evm.TU.Contig15.4(…
GO:0140658	ATP-dependent chromatin remodeler activity	26	-0.6537901	-2.0770426	0	5.88E-04	evm.TU.Contig38.21(HLTF);evm.TU.Contig1.447(SPBC23E6.02);evm.TU.Contig31.326(mot1);evm.TU.Contig27.2(SPAC144.05);evm.TU.Contig2.250(RAD5);evm.TU.Contig31.977(mit1);evm.TU.Contig20.242(fft2);evm.TU.Contig47.499(SWR1);evm.TU.Contig24.548(SPBC582.10c);evm.TU.Contig38.477(RAD16);evm.TU.Contig26.83(ISW1);evm.TU.Contig31.282(snf21);evm.TU.Contig22.622(hrp3);evm.TU.Contig47.19(INO80);evm.TU.Contig38.504…	evm.TU.Contig1.447(SPBC23E6.02);evm.TU.Contig11.32(rhp54);evm.TU.Contig2.250(RAD5);evm.TU.Contig20.242(fft2);evm.TU.Contig22.447(MRH4);evm.TU.Contig22.622(hrp3);evm.TU.Contig24.130(RFC3);evm.TU.Contig24.245(rhp26);evm.TU.Contig24.548(SPBC582.10c);evm.TU.Contig26.83(ISW1);evm.TU.Contig27.2(SPAC144.05);evm.TU.Contig28.104(rad15);evm.TU.Contig31.153(rad8);evm.TU.Contig31.252(ptr8);evm.TU.Contig31.28…
GO:0048707	instar larval or pupal morphogenesis	64	-0.53312725	-2.0764604	0	5.85E-04	evm.TU.Contig1.233(mip1);evm.TU.Contig2.181(RVB2);evm.TU.Contig1.100(cdc48);evm.TU.Contig35.31(ssr2);evm.TU.Contig2.4(Pik3r4);evm.TU.Contig20.78(PUF6);evm.TU.Contig31.530(SPBC4B4.01c);evm.TU.Contig22.532(hdmA);evm.TU.Contig31.696(SDS22);evm.TU.Contig22.217(UVRAG);evm.TU.Contig12.238(DED1);evm.TU.Contig28.72(tsc2);evm.TU.Contig31.327(sudA);evm.TU.Contig22.460(snf5);evm.TU.Contig31.558(SPCC550.11);…	evm.TU.Contig1.100(cdc48);evm.TU.Contig1.233(mip1);evm.TU.Contig1.281(PIK3C3);evm.TU.Contig1.294(Pka-C3);evm.TU.Contig1.32(cdc42);evm.TU.Contig1.455(ERF2);evm.TU.Contig11.15(RSC1);evm.TU.Contig11.53(ATG9);evm.TU.Contig12.1(ATG1);evm.TU.Contig12.2(ATG1);evm.TU.Contig12.234(exo2);evm.TU.Contig12.238(DED1);evm.TU.Contig12.3(ATG1);evm.TU.Contig12.410(ELC1);evm.TU.Contig12.441(trfA);evm.TU.Contig2.181…
GO:0006997	nucleus organization	116	-0.48784912	-2.0759516	0	5.88E-04	evm.TU.Contig31.645(NUP188);evm.TU.Contig24.30(NDC1);evm.TU.Contig23.78(--);evm.TU.Contig24.243(HIR1);evm.TU.Contig48.326(lid2);evm.TU.Contig28.122(SPT6);evm.TU.Contig24.412(grp78);evm.TU.Contig54.51(bbp-1);evm.TU.Contig54.113(cnd3);evm.TU.Contig1.275(CTI6);evm.TU.Contig22.638(rrn3);evm.TU.Contig31.439(--);evm.TU.Contig38.381(NOP10);evm.TU.Contig23.330(nem1);evm.TU.Contig2.177(SEC31);evm.TU.Conti…	MSTRG.13537(MPR1);evm.TU.Contig1.104(CTG1);evm.TU.Contig1.156(nudG);evm.TU.Contig1.275(CTI6);evm.TU.Contig1.281(PIK3C3);evm.TU.Contig1.323(pncA);evm.TU.Contig1.349(OOU_Y34scaffold00095g16.3);evm.TU.Contig1.442(kap95);evm.TU.Contig1.488(NUP57);evm.TU.Contig1.87(NUP192);evm.TU.Contig11.31(NEP1);evm.TU.Contig11.46(SPAC328.04);evm.TU.Contig11.77(ESA1);evm.TU.Contig11.82(--);evm.TU.Contig12.174(hob3);…
GO:1901678	iron coordination entity transport	58	-0.53740954	-2.0757601	0	5.85E-04	evm.TU.Contig31.437(abcB);evm.TU.Contig24.569(ABCA3);evm.TU.Contig48.295(isp4);evm.TU.Contig38.148(abc4);evm.TU.Contig47.249(cctS);evm.TU.Contig23.315(hmt1);evm.TU.Contig38.308(abcB);evm.TU.Contig48.68(YBT1);evm.TU.Contig22.623(RLI1);evm.TU.Contig38.498(MDN1);evm.TU.Contig17.1(mdr2);evm.TU.Contig23.51(SPAC323.04);evm.TU.Contig23.16(SMC2);evm.TU.Contig28.266(cicA);evm.TU.Contig31.884(TEF3);evm.TU.…	MSTRG.3474(--);evm.TU.Contig1.421(braE);evm.TU.Contig1.454(NEW1);evm.TU.Contig1.98(aclQ);evm.TU.Contig12.227(ARB1);evm.TU.Contig12.30(YCF1);evm.TU.Contig16.11(FG02316);evm.TU.Contig17.1(mdr2);evm.TU.Contig2.22(cicA);evm.TU.Contig22.125(--);evm.TU.Contig22.527(BEA3);evm.TU.Contig22.623(RLI1);evm.TU.Contig22.678(LAM1);evm.TU.Contig23.16(SMC2);evm.TU.Contig23.315(hmt1);evm.TU.Contig23.51(SPAC323.04)…
GO:0000155	phosphorelay sensor kinase activity	21	-0.6852113	-2.075536	0	5.82E-04	evm.TU.Contig38.498(MDN1);evm.TU.Contig26.146(mpr1);evm.TU.Contig23.55(MLH1);evm.TU.Contig20.115(PMS1);evm.TU.Contig31.433(NIK1);evm.TU.Contig24.157(dhkK);evm.TU.Contig31.659(gacS);evm.TU.Contig47.126(sska);evm.TU.Contig15.11(RIM15);evm.TU.Contig31.271(AHK3);evm.TU.Contig24.164(mak1);evm.TU.Contig22.607(NIK1);evm.TU.Contig24.568(bphB);	evm.TU.Contig15.11(RIM15);evm.TU.Contig20.115(PMS1);evm.TU.Contig22.607(NIK1);evm.TU.Contig23.55(MLH1);evm.TU.Contig23.82(TIF35);evm.TU.Contig24.157(dhkK);evm.TU.Contig24.164(mak1);evm.TU.Contig24.568(bphB);evm.TU.Contig26.146(mpr1);evm.TU.Contig31.271(AHK3);evm.TU.Contig31.433(NIK1);evm.TU.Contig31.659(gacS);evm.TU.Contig31.714(MYO1);evm.TU.Contig35.170(tcsB);evm.TU.Contig35.35(Pms2);evm.TU.Cont…
GO:0140359	ABC-type transporter activity	93	-0.5047747	-2.075521	0	5.79E-04	evm.TU.Contig24.569(ABCA3);evm.TU.Contig31.189(SPAC4G9.12);evm.TU.Contig39.2(cta3);evm.TU.Contig2.106(pma-1);evm.TU.Contig38.148(abc4);evm.TU.Contig47.249(cctS);evm.TU.Contig47.141(PCA1);evm.TU.Contig23.315(hmt1);evm.TU.Contig38.308(abcB);evm.TU.Contig48.68(YBT1);evm.TU.Contig22.623(RLI1);evm.TU.Contig20.232(srcA);evm.TU.Contig38.498(MDN1);evm.TU.Contig22.235(Pa_1_2600);evm.TU.Contig35.19(CDC3);e…	MSTRG.194(pif1);evm.TU.Contig1.249(DNF1);evm.TU.Contig1.421(braE);evm.TU.Contig1.43(mx1);evm.TU.Contig1.454(NEW1);evm.TU.Contig1.457(SCO1808);evm.TU.Contig1.98(aclQ);evm.TU.Contig11.104(--);evm.TU.Contig11.144(PCA1);evm.TU.Contig11.68(UCKL1);evm.TU.Contig12.227(ARB1);evm.TU.Contig12.30(YCF1);evm.TU.Contig12.411(rhoC);evm.TU.Contig16.11(FG02316);evm.TU.Contig17.1(mdr2);evm.TU.Contig2.106(pma-1);ev…
GO:0005543	phospholipid binding	122	-0.48052543	-2.0752711	0	5.76E-04	evm.TU.Contig31.714(MYO1);evm.TU.Contig22.323(CDC1);evm.TU.Contig24.547(ATG13);evm.TU.Contig2.239(vsp-1);evm.TU.Contig24.388(SPAPJ696.02);evm.TU.Contig24.418(VPS27);evm.TU.Contig47.251(IVY1);evm.TU.Contig22.234(--);evm.TU.Contig48.95(--);evm.TU.Contig24.88(sec18);evm.TU.Contig33.28(ABP1);evm.TU.Contig23.181(--);evm.TU.Contig31.666(psy1);evm.TU.Contig24.64(vps24);evm.TU.Contig47.233(spn3);evm.TU.C…	evm.TU.Contig1.303(--);evm.TU.Contig1.356(EGD2);evm.TU.Contig1.424(SWH1);evm.TU.Contig11.43(plh1);evm.TU.Contig12.109(its3);evm.TU.Contig12.153(mug137);evm.TU.Contig12.174(hob3);evm.TU.Contig17.36(SEC);evm.TU.Contig2.239(vsp-1);evm.TU.Contig2.59(TRF2);evm.TU.Contig20.147(9G6.310);evm.TU.Contig20.30(BEM3);evm.TU.Contig21.5(--);evm.TU.Contig22.189(ATG24);evm.TU.Contig22.200(YAP1801);evm.TU.Contig22…
GO:0000282	cellular bud site selection	26	-0.6415115	-2.0741613	0	5.87E-04	evm.TU.Contig31.537(end4);evm.TU.Contig22.468(PAN1);evm.TU.Contig31.1171(scd1);evm.TU.Contig48.398(sepA);evm.TU.Contig26.150(BUD6);evm.TU.Contig31.275(BUD4);evm.TU.Contig31.678(rax1);evm.TU.Contig53.262(--);evm.TU.Contig31.648(SPAC3G9.05);evm.TU.Contig24.396(MST20);evm.TU.Contig22.691(L1);evm.TU.Contig54.137(BUD2);evm.TU.Contig24.8(gefY);	evm.TU.Contig11.29(bud20);evm.TU.Contig11.84(CWC26);evm.TU.Contig20.13(SPAC6F6.11c);evm.TU.Contig22.468(PAN1);evm.TU.Contig22.477(cwf14);evm.TU.Contig22.691(L1);evm.TU.Contig22.783(Pdcd6);evm.TU.Contig23.40(--);evm.TU.Contig23.61(END3);evm.TU.Contig24.396(MST20);evm.TU.Contig24.8(gefY);evm.TU.Contig26.150(BUD6);evm.TU.Contig28.151(BUD32);evm.TU.Contig31.1171(scd1);evm.TU.Contig31.275(BUD4);evm.TU…
GO:0015675	nickel cation transport	48	-0.562319	-2.073264	0	5.90E-04	evm.TU.Contig31.437(abcB);evm.TU.Contig24.569(ABCA3);evm.TU.Contig38.148(abc4);evm.TU.Contig47.249(cctS);evm.TU.Contig23.315(hmt1);evm.TU.Contig38.308(abcB);evm.TU.Contig48.68(YBT1);evm.TU.Contig22.623(RLI1);evm.TU.Contig38.498(MDN1);evm.TU.Contig17.1(mdr2);evm.TU.Contig23.51(SPAC323.04);evm.TU.Contig28.266(cicA);evm.TU.Contig31.884(TEF3);evm.TU.Contig12.227(ARB1);evm.TU.Contig31.694(PXA1);evm.TU…	evm.TU.Contig1.421(braE);evm.TU.Contig1.454(NEW1);evm.TU.Contig1.98(aclQ);evm.TU.Contig12.227(ARB1);evm.TU.Contig12.30(YCF1);evm.TU.Contig16.11(FG02316);evm.TU.Contig17.1(mdr2);evm.TU.Contig2.22(cicA);evm.TU.Contig22.527(BEA3);evm.TU.Contig22.623(RLI1);evm.TU.Contig23.315(hmt1);evm.TU.Contig23.51(SPAC323.04);evm.TU.Contig23.73(SPBC29A3.09c);evm.TU.Contig24.141(abcd1);evm.TU.Contig24.358(SPBC29A3.…
GO:0055052	ATP-binding cassette (ABC) transporter complex, substrate-binding subunit-containing	50	-0.56257296	-2.0726676	0	5.94E-04	evm.TU.Contig31.437(abcB);evm.TU.Contig24.569(ABCA3);evm.TU.Contig38.148(abc4);evm.TU.Contig47.249(cctS);evm.TU.Contig23.315(hmt1);evm.TU.Contig38.308(abcB);evm.TU.Contig48.68(YBT1);evm.TU.Contig22.623(RLI1);evm.TU.Contig38.498(MDN1);evm.TU.Contig17.1(mdr2);evm.TU.Contig23.51(SPAC323.04);evm.TU.Contig28.266(cicA);evm.TU.Contig31.884(TEF3);evm.TU.Contig12.227(ARB1);evm.TU.Contig31.694(PXA1);evm.TU…	evm.TU.Contig1.421(braE);evm.TU.Contig1.454(NEW1);evm.TU.Contig1.98(aclQ);evm.TU.Contig12.227(ARB1);evm.TU.Contig12.30(YCF1);evm.TU.Contig16.11(FG02316);evm.TU.Contig17.1(mdr2);evm.TU.Contig2.22(cicA);evm.TU.Contig22.527(BEA3);evm.TU.Contig22.623(RLI1);evm.TU.Contig23.315(hmt1);evm.TU.Contig23.51(SPAC323.04);evm.TU.Contig23.73(SPBC29A3.09c);evm.TU.Contig24.141(abcd1);evm.TU.Contig24.358(SPBC29A3.…
GO:0005937	mating projection	86	-0.5082595	-2.0722675	0	6.04E-04	evm.TU.Contig48.487(sec8);evm.TU.Contig24.88(sec18);evm.TU.Contig2.34(ACT);evm.TU.Contig1.100(cdc48);evm.TU.Contig24.172(SPBC800.10c);evm.TU.Contig33.28(ABP1);evm.TU.Contig26.172(rhoA);evm.TU.Contig47.233(spn3);evm.TU.Contig12.26(CNOT7);evm.TU.Contig2.177(SEC31);evm.TU.Contig35.19(CDC3);evm.TU.Contig31.485(Arhgap27);evm.TU.Contig51.25(--);evm.TU.Contig31.777(MYO2);evm.TU.Contig31.537(end4);evm.TU…	MSTRG.1685(--);evm.TU.Contig1.100(cdc48);evm.TU.Contig1.32(cdc42);evm.TU.Contig1.476(MOS1);evm.TU.Contig11.63(hymA);evm.TU.Contig12.117(SPBC4.03c);evm.TU.Contig12.174(hob3);evm.TU.Contig12.26(CNOT7);evm.TU.Contig12.341(--);evm.TU.Contig12.398(arc5);evm.TU.Contig12.89(gap1);evm.TU.Contig17.20(paa1);evm.TU.Contig2.177(SEC31);evm.TU.Contig2.281(GB-1);evm.TU.Contig2.34(ACT);evm.TU.Contig20.139(cot-1)…
GO:0010971	positive regulation of G2/M transition of mitotic cell cycle	16	-0.75094956	-2.0708873	0	6.08E-04	evm.TU.Contig26.68(mug134);evm.TU.Contig22.450(ark1);evm.TU.Contig20.258(nimE);evm.TU.Contig53.67(nim-1);evm.TU.Contig22.29(ssp1);evm.TU.Contig31.96(nimT);evm.TU.Contig20.238(CDC5);evm.TU.Contig53.80(PTPRO);	evm.TU.Contig1.239(acu-9);evm.TU.Contig1.408(wis1);evm.TU.Contig20.238(CDC5);evm.TU.Contig20.258(nimE);evm.TU.Contig22.29(ssp1);evm.TU.Contig22.450(ark1);evm.TU.Contig26.68(mug134);evm.TU.Contig28.238(hsk1);evm.TU.Contig31.1217(pab1);evm.TU.Contig31.145(csn-4);evm.TU.Contig31.96(nimT);evm.TU.Contig38.149(HOG1);evm.TU.Contig48.437(cdt2);evm.TU.Contig53.67(nim-1);evm.TU.Contig53.80(PTPRO);evm.TU.Co…
GO:0046999	regulation of conjugation	68	-0.52566063	-2.0706496	0	6.05E-04	evm.TU.Contig38.430(TPK2);evm.TU.Contig51.8(lsc1);evm.TU.Contig1.104(CTG1);evm.TU.Contig23.142(RAS);evm.TU.Contig31.481(AREA);evm.TU.Contig54.25(SPAC1687.02);evm.TU.Contig47.183(spt8);evm.TU.Contig22.361(srk1);evm.TU.Contig20.124(devR);evm.TU.Contig28.182(RSP5);evm.TU.Contig2.281(GB-1);evm.TU.Contig12.171(grrA);evm.TU.Contig22.66(pro11);evm.TU.Contig31.814(ral2);evm.TU.Contig31.589(FKH2);evm.TU.C…	evm.TU.Contig1.104(CTG1);evm.TU.Contig1.14(MRN1);evm.TU.Contig1.233(mip1);evm.TU.Contig1.241(MCM1);evm.TU.Contig1.32(cdc42);evm.TU.Contig1.45(MST11);evm.TU.Contig11.35(SDS23);evm.TU.Contig12.114(pac2);evm.TU.Contig12.171(grrA);evm.TU.Contig12.89(gap1);evm.TU.Contig15.4(--);evm.TU.Contig17.34(mei2);evm.TU.Contig2.281(GB-1);evm.TU.Contig20.124(devR);evm.TU.Contig22.188(KEX2);evm.TU.Contig22.317(GCN…
GO:0005856	cytoskeleton	442	-0.41832685	-2.069814	0	6.15E-04	evm.TU.Contig1.363(rgf1);evm.TU.Contig22.234(--);evm.TU.Contig22.484(SPAC19A8.02);evm.TU.Contig48.487(sec8);evm.TU.Contig24.98(xpo1);evm.TU.Contig37.21(SEC9);evm.TU.Contig2.37(ELP2);evm.TU.Contig2.34(ACT);evm.TU.Contig1.100(cdc48);evm.TU.Contig12.68(SAH1);evm.TU.Contig24.172(SPBC800.10c);evm.TU.Contig24.30(NDC1);evm.TU.Contig26.67(tbg);evm.TU.Contig38.382(CFD1);evm.TU.Contig31.1028(ppk3);evm.TU.C…	MSTRG.1685(--);MSTRG.3213(--);MSTRG.6428(--);MSTRG.8529(--);evm.TU.Contig1.100(cdc48);evm.TU.Contig1.128(swd1);evm.TU.Contig1.150(utp17);evm.TU.Contig1.156(nudG);evm.TU.Contig1.160(CYP3);evm.TU.Contig1.223(RPS4A);evm.TU.Contig1.234(tea1);evm.TU.Contig1.281(PIK3C3);evm.TU.Contig1.294(Pka-C3);evm.TU.Contig1.315(--);evm.TU.Contig1.32(cdc42);evm.TU.Contig1.34(vps18);evm.TU.Contig1.363(rgf1);evm.TU.Co…
GO:0015444	P-type magnesium transporter activity	20	-0.6829059	-2.0689683	0.001727116	6.24E-04	evm.TU.Contig31.981(ATP1A3);evm.TU.Contig39.2(cta3);evm.TU.Contig2.106(pma-1);evm.TU.Contig47.141(PCA1);evm.TU.Contig20.232(srcA);evm.TU.Contig24.372(PMC1);evm.TU.Contig23.306(mgtB);evm.TU.Contig38.402(ENA1);evm.TU.Contig31.315(DRS2);evm.TU.Contig26.20(spfA);evm.TU.Contig31.680(ATP7B);evm.TU.Contig48.403(NEO1);evm.TU.Contig31.119(DNF3);evm.TU.Contig1.249(DNF1);	evm.TU.Contig1.249(DNF1);evm.TU.Contig2.106(pma-1);evm.TU.Contig20.232(srcA);evm.TU.Contig23.306(mgtB);evm.TU.Contig24.211(ATP12A);evm.TU.Contig24.372(PMC1);evm.TU.Contig24.526(HMA5);evm.TU.Contig26.20(spfA);evm.TU.Contig31.119(DNF3);evm.TU.Contig31.1202(cta3);evm.TU.Contig31.1228(PMC1);evm.TU.Contig31.315(DRS2);evm.TU.Contig31.43(pmrA);evm.TU.Contig31.680(ATP7B);evm.TU.Contig31.728(SPCC1672.11c)…
GO:0045934	negative regulation of nucleobase-containing compound metabolic process	439	-0.41741884	-2.0689194	0	6.21E-04	evm.TU.Contig35.183(--);evm.TU.Contig31.572(tif5);evm.TU.Contig2.181(RVB2);evm.TU.Contig38.340(rtt109);evm.TU.Contig38.163(cul1);evm.TU.Contig22.576(TEB);evm.TU.Contig23.424(RPB2);evm.TU.Contig31.92(rna1);evm.TU.Contig24.566(SPCC320.03);evm.TU.Contig26.54(--);evm.TU.Contig26.246(pol2);evm.TU.Contig24.535(not1);evm.TU.Contig1.19(THO1);evm.TU.Contig54.117(pli1);evm.TU.Contig47.153(hac1);evm.TU.Cont…	MSTRG.13537(MPR1);MSTRG.13639(atf1);MSTRG.1706(PBP1);MSTRG.194(pif1);evm.TU.Contig1.1(HRD1);evm.TU.Contig1.100(cdc48);evm.TU.Contig1.128(swd1);evm.TU.Contig1.14(MRN1);evm.TU.Contig1.146(EZH1);evm.TU.Contig1.15(DED81);evm.TU.Contig1.19(THO1);evm.TU.Contig1.207(DCAF11);evm.TU.Contig1.230(rdp1);evm.TU.Contig1.241(MCM1);evm.TU.Contig1.256(DDB_G0289697);evm.TU.Contig1.300(Blmh);evm.TU.Contig1.323(pncA…
GO:0000976	transcription cis-regulatory region binding	88	-0.5044195	-2.068701	0	6.18E-04	evm.TU.Contig24.488(tbpA);evm.TU.Contig35.187(cyt-5);evm.TU.Contig31.686(med-8);evm.TU.Contig47.173(zuo1);evm.TU.Contig24.450(napA);evm.TU.Contig20.20(FPR4);evm.TU.Contig31.421(toa1);evm.TU.Contig1.241(MCM1);evm.TU.Contig1.233(mip1);evm.TU.Contig2.181(RVB2);evm.TU.Contig2.39(azf1);evm.TU.Contig24.566(SPCC320.03);evm.TU.Contig54.117(pli1);evm.TU.Contig47.153(hac1);evm.TU.Contig12.28(CBF1);evm.TU.C…	MSTRG.13639(atf1);MSTRG.7905(SEN1);evm.TU.Contig1.233(mip1);evm.TU.Contig1.241(MCM1);evm.TU.Contig1.300(Blmh);evm.TU.Contig1.448(srb4);evm.TU.Contig11.61(RAT1);evm.TU.Contig12.100(SPCC417.09c);evm.TU.Contig12.140(MTF1);evm.TU.Contig12.264(hsf1);evm.TU.Contig12.28(CBF1);evm.TU.Contig12.441(trfA);evm.TU.Contig12.88(dbl4);evm.TU.Contig15.4(--);evm.TU.Contig2.181(RVB2);evm.TU.Contig2.213(RFG1);evm.TU…
GO:0045835	negative regulation of meiotic nuclear division	25	-0.66056854	-2.0685914	0	6.15E-04	evm.TU.Contig31.637(lok);evm.TU.Contig48.400(hus1);evm.TU.Contig53.36(msh-2);evm.TU.Contig31.81(rqh1);evm.TU.Contig38.118(PPX1);evm.TU.Contig1.400(rad3);evm.TU.Contig22.450(ark1);evm.TU.Contig28.239(cnd1);evm.TU.Contig20.92(mph1);evm.TU.Contig23.201(SPBC216.01c);MSTRG.13639(atf1);evm.TU.Contig12.438(--);evm.TU.Contig12.17(SET2);	MSTRG.13639(atf1);evm.TU.Contig1.400(rad3);evm.TU.Contig12.17(SET2);evm.TU.Contig12.438(--);evm.TU.Contig12.6(lok);evm.TU.Contig15.3(phd1);evm.TU.Contig20.92(mph1);evm.TU.Contig22.319(rad1);evm.TU.Contig22.364(RPD3);evm.TU.Contig22.450(ark1);evm.TU.Contig23.194(BUB3.2);evm.TU.Contig23.201(SPBC216.01c);evm.TU.Contig23.458(mad2);evm.TU.Contig28.156(--);evm.TU.Contig28.239(cnd1);evm.TU.Contig31.625(…
GO:0072384	organelle transport along microtubule	31	-0.62100804	-2.0680487	0	6.31E-04	evm.TU.Contig1.85(mip-1);evm.TU.Contig31.551(apsA);evm.TU.Contig1.104(CTG1);evm.TU.Contig51.5(PAC1);evm.TU.Contig12.197(klpA);evm.TU.Contig22.582(--);evm.TU.Contig35.160(klp9);evm.TU.Contig38.173(DHC1);evm.TU.Contig31.725(apl5);evm.TU.Contig23.37(KLP1);evm.TU.Contig1.393(myo2);evm.TU.Contig24.506(GEM1);evm.TU.Contig48.75(NDE1);evm.TU.Contig31.176(kif11);evm.TU.Contig26.210(apsB);	evm.TU.Contig1.104(CTG1);evm.TU.Contig1.156(nudG);evm.TU.Contig1.32(cdc42);evm.TU.Contig1.393(myo2);evm.TU.Contig1.85(mip-1);evm.TU.Contig11.46(SPAC328.04);evm.TU.Contig12.197(klpA);evm.TU.Contig22.177(klp5);evm.TU.Contig22.198(nudC);evm.TU.Contig22.47(IMA1);evm.TU.Contig22.582(--);evm.TU.Contig22.768(dync1i2a);evm.TU.Contig23.37(KLP1);evm.TU.Contig24.147(Fxn);evm.TU.Contig24.23(ypt-1);evm.TU.Con…
GO:0000160	phosphorelay signal transduction system	27	-0.6482749	-2.068	0	6.28E-04	evm.TU.Contig38.498(MDN1);evm.TU.Contig12.57(--);evm.TU.Contig26.146(mpr1);evm.TU.Contig23.55(MLH1);evm.TU.Contig20.115(PMS1);evm.TU.Contig31.433(NIK1);evm.TU.Contig24.157(dhkK);evm.TU.Contig31.659(gacS);evm.TU.Contig47.126(sska);evm.TU.Contig15.11(RIM15);evm.TU.Contig31.271(AHK3);evm.TU.Contig24.164(mak1);evm.TU.Contig22.607(NIK1);evm.TU.Contig24.568(bphB);	evm.TU.Contig1.19(THO1);evm.TU.Contig1.460(AN8690);evm.TU.Contig12.57(--);evm.TU.Contig15.11(RIM15);evm.TU.Contig20.115(PMS1);evm.TU.Contig20.251(ADE2);evm.TU.Contig22.15(HTZ1);evm.TU.Contig22.607(NIK1);evm.TU.Contig23.55(MLH1);evm.TU.Contig23.82(TIF35);evm.TU.Contig24.101(PRP43);evm.TU.Contig24.157(dhkK);evm.TU.Contig24.164(mak1);evm.TU.Contig24.568(bphB);evm.TU.Contig26.146(mpr1);evm.TU.Contig3…
GO:0140110	transcription regulator activity	478	-0.41240463	-2.0678823	0	6.32E-04	evm.TU.Contig48.261(pacC);evm.TU.Contig38.370(xlnR);evm.TU.Contig23.133(DBP10);evm.TU.Contig31.112(--);evm.TU.Contig24.488(tbpA);evm.TU.Contig23.184(cdc73);MSTRG.3973(--);evm.TU.Contig31.916(--);evm.TU.Contig22.703(NUP159);evm.TU.Contig38.24(SPBC15D4.02);evm.TU.Contig22.364(RPD3);evm.TU.Contig47.194(hrr1);evm.TU.Contig15.24(zfpA);evm.TU.Contig31.686(med-8);evm.TU.Contig47.131(TAD2);evm.TU.Contig1…	MSTRG.10181(CTF1-ALPHA);MSTRG.10243(--);MSTRG.10323(--);MSTRG.10518(--);MSTRG.10701(--);MSTRG.11489(--);MSTRG.11499(--);MSTRG.13197(--);MSTRG.13639(atf1);MSTRG.1698(--);MSTRG.199(--);MSTRG.2110(--);MSTRG.2369(--);MSTRG.3973(--);MSTRG.6171(--);MSTRG.7203(--);MSTRG.7885(--);MSTRG.8608(--);MSTRG.9807(--);MSTRG.9851(--);MSTRG.9852(--);MSTRG.9944(--);MSTRG.9945(--);evm.TU.Contig1.142(tfs1);evm.TU.Cont…
GO:0051653	spindle localization	42	-0.5866523	-2.0676968	0	6.29E-04	evm.TU.Contig31.777(MYO2);evm.TU.Contig24.301(NDC80);evm.TU.Contig51.5(PAC1);evm.TU.Contig1.87(NUP192);evm.TU.Contig22.547(ELMO1);evm.TU.Contig38.363(spg1);evm.TU.Contig2.214(ro-3);evm.TU.Contig38.173(DHC1);evm.TU.Contig48.398(sepA);evm.TU.Contig22.450(ark1);evm.TU.Contig2.281(GB-1);evm.TU.Contig22.33(cdc11);evm.TU.Contig1.442(kap95);evm.TU.Contig48.75(NDE1);evm.TU.Contig55.14(cki1);evm.TU.Contig…	MSTRG.1706(PBP1);evm.TU.Contig1.156(nudG);evm.TU.Contig1.32(cdc42);evm.TU.Contig1.442(kap95);evm.TU.Contig1.70(bimB);evm.TU.Contig1.87(NUP192);evm.TU.Contig12.333(sitA);evm.TU.Contig2.214(ro-3);evm.TU.Contig2.252(DCN1);evm.TU.Contig2.281(GB-1);evm.TU.Contig2.34(ACT);evm.TU.Contig2.93(NIC96);evm.TU.Contig20.203(--);evm.TU.Contig22.177(klp5);evm.TU.Contig22.33(cdc11);evm.TU.Contig22.450(ark1);evm.T…
GO:0031669	cellular response to nutrient levels	197	-0.45047203	-2.0653992	0	6.63E-04	evm.TU.Contig12.28(CBF1);evm.TU.Contig31.4(SCH9);evm.TU.Contig24.507(creC);evm.TU.Contig24.363(DAL81);evm.TU.Contig35.31(ssr2);evm.TU.Contig1.10(gtr2);evm.TU.Contig31.441(NCU03117);evm.TU.Contig12.217(ccr4);evm.TU.Contig22.673(hap2);evm.TU.Contig24.220(NPS2);evm.TU.Contig2.4(Pik3r4);evm.TU.Contig28.122(SPT6);evm.TU.Contig48.221(SPAC664.02c);evm.TU.Contig23.66(CREA);evm.TU.Contig22.98(EIF2B3);evm.…	MSTRG.11231(lys-4);evm.TU.Contig1.10(gtr2);evm.TU.Contig1.21(Tgfbrap1);evm.TU.Contig1.233(mip1);evm.TU.Contig1.281(PIK3C3);evm.TU.Contig1.328(SPP1);evm.TU.Contig1.34(vps18);evm.TU.Contig1.347(SPAC11E3.05);evm.TU.Contig1.367(SOD1);evm.TU.Contig1.393(myo2);evm.TU.Contig1.412(alo-1);evm.TU.Contig1.474(AVT6);evm.TU.Contig11.35(SDS23);evm.TU.Contig11.53(ATG9);evm.TU.Contig11.54(SCW4);evm.TU.Contig12.1…
GO:1902275	regulation of chromatin organization	106	-0.48267704	-2.064516	0	6.72E-04	evm.TU.Contig23.184(cdc73);evm.TU.Contig22.364(RPD3);evm.TU.Contig12.452(trt1);evm.TU.Contig31.174(TAF7);evm.TU.Contig47.173(zuo1);evm.TU.Contig31.281(SPAC343.17c);evm.TU.Contig31.280(SWC5);evm.TU.Contig2.181(RVB2);evm.TU.Contig22.245(EFTUD2);evm.TU.Contig26.54(--);evm.TU.Contig26.246(pol2);evm.TU.Contig1.100(cdc48);evm.TU.Contig24.281(SPAC12B10.01c);evm.TU.Contig24.243(HIR1);evm.TU.Contig12.91(R…	evm.TU.Contig1.100(cdc48);evm.TU.Contig1.146(EZH1);evm.TU.Contig1.275(CTI6);evm.TU.Contig1.354(UBC35);evm.TU.Contig1.392(--);evm.TU.Contig1.491(DIDO1);evm.TU.Contig1.88(TEL1);evm.TU.Contig1.89(CUL4A);evm.TU.Contig11.15(RSC1);evm.TU.Contig11.64(--);evm.TU.Contig11.77(ESA1);evm.TU.Contig12.118(hhoA);evm.TU.Contig12.133(--);evm.TU.Contig12.17(SET2);evm.TU.Contig12.195(At3g47830);evm.TU.Contig12.275(…
GO:0007552	metamorphosis	66	-0.53094196	-2.0643346	0	6.75E-04	evm.TU.Contig1.233(mip1);evm.TU.Contig2.181(RVB2);evm.TU.Contig1.100(cdc48);evm.TU.Contig35.31(ssr2);evm.TU.Contig2.4(Pik3r4);evm.TU.Contig20.78(PUF6);evm.TU.Contig31.530(SPBC4B4.01c);evm.TU.Contig22.532(hdmA);evm.TU.Contig31.696(SDS22);evm.TU.Contig22.217(UVRAG);evm.TU.Contig12.238(DED1);evm.TU.Contig28.72(tsc2);evm.TU.Contig31.327(sudA);evm.TU.Contig22.460(snf5);evm.TU.Contig31.558(SPCC550.11);…	evm.TU.Contig1.100(cdc48);evm.TU.Contig1.233(mip1);evm.TU.Contig1.281(PIK3C3);evm.TU.Contig1.294(Pka-C3);evm.TU.Contig1.32(cdc42);evm.TU.Contig1.455(ERF2);evm.TU.Contig11.15(RSC1);evm.TU.Contig11.53(ATG9);evm.TU.Contig12.1(ATG1);evm.TU.Contig12.2(ATG1);evm.TU.Contig12.234(exo2);evm.TU.Contig12.238(DED1);evm.TU.Contig12.3(ATG1);evm.TU.Contig12.410(ELC1);evm.TU.Contig12.441(trfA);evm.TU.Contig2.181…
GO:0110085	mitotic actomyosin contractile ring	25	-0.6560582	-2.0638266	0	6.78E-04	evm.TU.Contig48.470(cna-1);evm.TU.Contig22.558(artA);evm.TU.Contig1.363(rgf1);evm.TU.Contig2.34(ACT);evm.TU.Contig31.72(cdcA);evm.TU.Contig47.233(spn3);evm.TU.Contig35.19(CDC3);evm.TU.Contig31.485(Arhgap27);evm.TU.Contig28.14(spn4);evm.TU.Contig31.1051(--);evm.TU.Contig48.398(sepA);evm.TU.Contig53.175(pom1);evm.TU.Contig31.275(BUD4);evm.TU.Contig12.171(grrA);evm.TU.Contig1.393(myo2);evm.TU.Contig…	evm.TU.Contig1.363(rgf1);evm.TU.Contig1.393(myo2);evm.TU.Contig12.171(grrA);evm.TU.Contig2.34(ACT);evm.TU.Contig2.43(cyk3);evm.TU.Contig20.30(BEM3);evm.TU.Contig22.558(artA);evm.TU.Contig23.412(SAC6);evm.TU.Contig24.118(spn2);evm.TU.Contig24.396(MST20);evm.TU.Contig24.536(cdc15);evm.TU.Contig28.14(spn4);evm.TU.Contig31.1051(--);evm.TU.Contig31.275(BUD4);evm.TU.Contig31.485(Arhgap27);evm.TU.Contig…
GO:0043934	sporulation	233	-0.44635773	-2.0636432	0	6.81E-04	evm.TU.Contig48.261(pacC);evm.TU.Contig23.80(RSN1);evm.TU.Contig35.60(arp2);evm.TU.Contig54.199(arp2);evm.TU.Contig48.87(CDA);evm.TU.Contig28.100(cbf5);evm.TU.Contig22.621(PEX1);evm.TU.Contig22.419(RMD5);evm.TU.Contig15.10(VEL2);evm.TU.Contig22.558(artA);evm.TU.Contig26.184(DPL1);evm.TU.Contig24.450(napA);evm.TU.Contig24.267(VOSA);evm.TU.Contig24.547(ATG13);evm.TU.Contig47.17(ZNFX1);evm.TU.Contig…	MSTRG.3801(Lys2);MSTRG.4113(Blys8);MSTRG.7108(--);evm.TU.Contig1.100(cdc48);evm.TU.Contig1.104(CTG1);evm.TU.Contig1.156(nudG);evm.TU.Contig1.209(GDT1);evm.TU.Contig1.218(RIM9);evm.TU.Contig1.233(mip1);evm.TU.Contig1.265(--);evm.TU.Contig1.281(PIK3C3);evm.TU.Contig1.294(Pka-C3);evm.TU.Contig1.327(--);evm.TU.Contig1.40(hsp98);evm.TU.Contig1.409(--);evm.TU.Contig1.45(MST11);evm.TU.Contig1.455(ERF2);…
GO:0030036	actin cytoskeleton organization	185	-0.4584884	-2.0622654	0	6.90E-04	evm.TU.Contig31.72(cdcA);evm.TU.Contig26.166(SPCC1827.05c);evm.TU.Contig20.111(stt4);evm.TU.Contig47.262(SPBC3H7.13);evm.TU.Contig44.7(ste20);evm.TU.Contig28.77(vps1);evm.TU.Contig24.36(rng3);evm.TU.Contig47.348(SPAC6F12.06);evm.TU.Contig23.295(lvs1);evm.TU.Contig31.485(Arhgap27);evm.TU.Contig51.25(--);evm.TU.Contig31.777(MYO2);evm.TU.Contig31.537(end4);evm.TU.Contig24.330(Mon2);evm.TU.Contig22.4…	MSTRG.1706(PBP1);evm.TU.Contig1.187(csh3);evm.TU.Contig1.223(RPS4A);evm.TU.Contig1.32(cdc42);evm.TU.Contig1.356(EGD2);evm.TU.Contig1.393(myo2);evm.TU.Contig1.408(wis1);evm.TU.Contig1.409(--);evm.TU.Contig1.476(MOS1);evm.TU.Contig1.63(pik1);evm.TU.Contig12.174(hob3);evm.TU.Contig12.176(IP5P9);evm.TU.Contig12.289(RHO3);evm.TU.Contig12.333(sitA);evm.TU.Contig12.398(arc5);evm.TU.Contig12.409(mob1-1);…
GO:0015099	nickel cation transmembrane transporter activity	48	-0.562319	-2.0622098	0	6.86E-04	evm.TU.Contig31.437(abcB);evm.TU.Contig24.569(ABCA3);evm.TU.Contig38.148(abc4);evm.TU.Contig47.249(cctS);evm.TU.Contig23.315(hmt1);evm.TU.Contig38.308(abcB);evm.TU.Contig48.68(YBT1);evm.TU.Contig22.623(RLI1);evm.TU.Contig38.498(MDN1);evm.TU.Contig17.1(mdr2);evm.TU.Contig23.51(SPAC323.04);evm.TU.Contig28.266(cicA);evm.TU.Contig31.884(TEF3);evm.TU.Contig12.227(ARB1);evm.TU.Contig31.694(PXA1);evm.TU…	evm.TU.Contig1.421(braE);evm.TU.Contig1.454(NEW1);evm.TU.Contig1.98(aclQ);evm.TU.Contig12.227(ARB1);evm.TU.Contig12.30(YCF1);evm.TU.Contig16.11(FG02316);evm.TU.Contig17.1(mdr2);evm.TU.Contig2.22(cicA);evm.TU.Contig22.527(BEA3);evm.TU.Contig22.623(RLI1);evm.TU.Contig23.315(hmt1);evm.TU.Contig23.51(SPAC323.04);evm.TU.Contig23.73(SPBC29A3.09c);evm.TU.Contig24.141(abcd1);evm.TU.Contig24.358(SPBC29A3.…
GO:0042304	regulation of fatty acid biosynthetic process	16	-0.74652624	-2.0618863	0	6.83E-04	evm.TU.Contig54.125(rco-1);evm.TU.Contig24.373(AN10449);evm.TU.Contig24.477(srbA);evm.TU.Contig47.500(YPL150W);evm.TU.Contig28.182(RSP5);evm.TU.Contig12.441(trfA);evm.TU.Contig2.78(SPT23);evm.TU.Contig31.762(SCAP);	evm.TU.Contig11.36(SPAC3H8.02);evm.TU.Contig12.191(SPBC428.14);evm.TU.Contig12.441(trfA);evm.TU.Contig17.3(TIF6);evm.TU.Contig2.78(SPT23);evm.TU.Contig23.399(cpc-2);evm.TU.Contig23.437(cwf17);evm.TU.Contig24.373(AN10449);evm.TU.Contig24.460(CTHT_0041430);evm.TU.Contig24.477(srbA);evm.TU.Contig28.182(RSP5);evm.TU.Contig31.1219(Plrg1);evm.TU.Contig31.190(Dbt);evm.TU.Contig31.762(SCAP);evm.TU.Contig…
GO:0031991	regulation of actomyosin contractile ring contraction	24	-0.65795493	-2.0613997	0	6.92E-04	evm.TU.Contig2.44(svkA);evm.TU.Contig35.160(klp9);evm.TU.Contig38.363(spg1);evm.TU.Contig22.66(pro11);evm.TU.Contig22.33(cdc11);evm.TU.Contig54.165(sepH);evm.TU.Contig53.166(cdc14);evm.TU.Contig12.453(dnmbp);evm.TU.Contig53.67(nim-1);evm.TU.Contig20.2(dnmbp);evm.TU.Contig24.396(MST20);evm.TU.Contig20.238(CDC5);	evm.TU.Contig12.409(mob1-1);evm.TU.Contig12.411(rhoC);evm.TU.Contig12.453(dnmbp);evm.TU.Contig17.20(paa1);evm.TU.Contig2.44(svkA);evm.TU.Contig20.2(dnmbp);evm.TU.Contig20.238(CDC5);evm.TU.Contig22.33(cdc11);evm.TU.Contig22.558(artA);evm.TU.Contig22.66(pro11);evm.TU.Contig24.396(MST20);evm.TU.Contig24.529(CDC2);evm.TU.Contig28.62(FAR11);evm.TU.Contig31.1217(pab1);evm.TU.Contig31.72(cdcA);evm.TU.Co…
GO:0031137	regulation of conjugation with cellular fusion	68	-0.52566063	-2.0607426	0	6.89E-04	evm.TU.Contig38.430(TPK2);evm.TU.Contig51.8(lsc1);evm.TU.Contig1.104(CTG1);evm.TU.Contig23.142(RAS);evm.TU.Contig31.481(AREA);evm.TU.Contig54.25(SPAC1687.02);evm.TU.Contig47.183(spt8);evm.TU.Contig22.361(srk1);evm.TU.Contig20.124(devR);evm.TU.Contig28.182(RSP5);evm.TU.Contig2.281(GB-1);evm.TU.Contig12.171(grrA);evm.TU.Contig22.66(pro11);evm.TU.Contig31.814(ral2);evm.TU.Contig31.589(FKH2);evm.TU.C…	evm.TU.Contig1.104(CTG1);evm.TU.Contig1.14(MRN1);evm.TU.Contig1.233(mip1);evm.TU.Contig1.241(MCM1);evm.TU.Contig1.32(cdc42);evm.TU.Contig1.45(MST11);evm.TU.Contig11.35(SDS23);evm.TU.Contig12.114(pac2);evm.TU.Contig12.171(grrA);evm.TU.Contig12.89(gap1);evm.TU.Contig15.4(--);evm.TU.Contig17.34(mei2);evm.TU.Contig2.281(GB-1);evm.TU.Contig20.124(devR);evm.TU.Contig22.188(KEX2);evm.TU.Contig22.317(GCN…
GO:0098562	cytoplasmic side of membrane	118	-0.48446843	-2.060208	0	6.86E-04	evm.TU.Contig47.249(cctS);evm.TU.Contig1.314(SRP101);evm.TU.Contig23.315(hmt1);evm.TU.Contig38.308(abcB);evm.TU.Contig48.68(YBT1);evm.TU.Contig22.623(RLI1);evm.TU.Contig38.498(MDN1);evm.TU.Contig47.387(fkr-3);evm.TU.Contig20.252(gsdA);evm.TU.Contig31.485(Arhgap27);evm.TU.Contig23.180(orc4);evm.TU.Contig17.1(mdr2);evm.TU.Contig23.51(SPAC323.04);evm.TU.Contig23.16(SMC2);evm.TU.Contig28.266(cicA);ev…	MSTRG.9980(RPL29);evm.TU.Contig1.104(CTG1);evm.TU.Contig1.314(SRP101);evm.TU.Contig1.32(cdc42);evm.TU.Contig1.328(SPP1);evm.TU.Contig1.421(braE);evm.TU.Contig1.454(NEW1);evm.TU.Contig1.98(aclQ);evm.TU.Contig11.68(UCKL1);evm.TU.Contig12.127(DHH1);evm.TU.Contig12.175(Dcp1b);evm.TU.Contig12.227(ARB1);evm.TU.Contig12.30(YCF1);evm.TU.Contig16.11(FG02316);evm.TU.Contig17.1(mdr2);evm.TU.Contig2.123(DHX3…
GO:0007601	visual perception	49	-0.56339985	-2.0600507	0	6.89E-04	evm.TU.Contig31.437(abcB);evm.TU.Contig31.592(BET4);evm.TU.Contig24.569(ABCA3);evm.TU.Contig38.148(abc4);evm.TU.Contig47.249(cctS);evm.TU.Contig23.315(hmt1);evm.TU.Contig38.308(abcB);evm.TU.Contig48.68(YBT1);evm.TU.Contig22.623(RLI1);evm.TU.Contig17.1(mdr2);evm.TU.Contig23.51(SPAC323.04);evm.TU.Contig28.266(cicA);evm.TU.Contig31.884(TEF3);evm.TU.Contig12.227(ARB1);evm.TU.Contig22.527(BEA3);evm.TU…	evm.TU.Contig1.421(braE);evm.TU.Contig1.454(NEW1);evm.TU.Contig1.98(aclQ);evm.TU.Contig12.227(ARB1);evm.TU.Contig12.30(YCF1);evm.TU.Contig17.1(mdr2);evm.TU.Contig2.22(cicA);evm.TU.Contig2.282(--);evm.TU.Contig20.237(--);evm.TU.Contig22.101(arg-8);evm.TU.Contig22.527(BEA3);evm.TU.Contig22.623(RLI1);evm.TU.Contig23.105(SPCC1672.07);evm.TU.Contig23.315(hmt1);evm.TU.Contig23.51(SPAC323.04);evm.TU.Con…
GO:0010948	negative regulation of cell cycle process	201	-0.44411692	-2.0599222	0	6.86E-04	evm.TU.Contig26.246(pol2);evm.TU.Contig22.699(--);evm.TU.Contig24.535(not1);evm.TU.Contig1.19(THO1);evm.TU.Contig22.234(--);evm.TU.Contig54.117(pli1);evm.TU.Contig22.495(--);evm.TU.Contig2.57(TOF1);evm.TU.Contig35.31(ssr2);evm.TU.Contig26.67(tbg);evm.TU.Contig1.142(tfs1);evm.TU.Contig12.217(ccr4);evm.TU.Contig27.21(sna41);evm.TU.Contig22.673(hap2);evm.TU.Contig53.74(--);evm.TU.Contig31.202(cdc18)…	MSTRG.10445(prp4);MSTRG.13639(atf1);MSTRG.1706(PBP1);evm.TU.Contig1.110(SSU72);evm.TU.Contig1.142(tfs1);evm.TU.Contig1.19(THO1);evm.TU.Contig1.225(rpl-24);evm.TU.Contig1.400(rad3);evm.TU.Contig1.70(bimB);evm.TU.Contig1.88(TEL1);evm.TU.Contig11.11(--);evm.TU.Contig11.45(smc6);evm.TU.Contig11.66(rrp16);evm.TU.Contig12.108(cmkB);evm.TU.Contig12.135(SLD2);evm.TU.Contig12.17(SET2);evm.TU.Contig12.217(…
GO:0140013	meiotic nuclear division	179	-0.45811132	-2.0580013	0	6.88E-04	evm.TU.Contig22.683(SPBC146.06c);evm.TU.Contig31.637(lok);evm.TU.Contig1.88(TEL1);evm.TU.Contig31.959(mus-11);evm.TU.Contig48.400(hus1);evm.TU.Contig12.402(vph-1);evm.TU.Contig38.62(TOP2);evm.TU.Contig23.16(SMC2);evm.TU.Contig31.551(apsA);evm.TU.Contig53.255(wee1);evm.TU.Contig53.36(msh-2);evm.TU.Contig24.301(NDC80);evm.TU.Contig20.107(rhp51);evm.TU.Contig23.55(MLH1);evm.TU.Contig31.395(--);evm.T…	MSTRG.13639(atf1);MSTRG.1706(PBP1);MSTRG.3691(--);MSTRG.7318(--);evm.TU.Contig1.156(nudG);evm.TU.Contig1.218(RIM9);evm.TU.Contig1.226(SPBC16A3.06);evm.TU.Contig1.230(rdp1);evm.TU.Contig1.235(smc5);evm.TU.Contig1.250(SPBC21C3.15c);evm.TU.Contig1.338(soh1);evm.TU.Contig1.400(rad3);evm.TU.Contig1.435(rec8);evm.TU.Contig1.477(SPC19);evm.TU.Contig1.63(pik1);evm.TU.Contig1.70(bimB);evm.TU.Contig1.88(TE…
GO:0015203	polyamine transmembrane transporter activity	47	-0.5529839	-2.0558	0	7.03E-04	evm.TU.Contig31.437(abcB);evm.TU.Contig24.569(ABCA3);evm.TU.Contig38.148(abc4);evm.TU.Contig47.249(cctS);evm.TU.Contig23.315(hmt1);evm.TU.Contig38.308(abcB);evm.TU.Contig48.68(YBT1);evm.TU.Contig22.623(RLI1);evm.TU.Contig17.1(mdr2);evm.TU.Contig23.51(SPAC323.04);evm.TU.Contig28.266(cicA);evm.TU.Contig31.884(TEF3);evm.TU.Contig12.227(ARB1);evm.TU.Contig1.411(dur3-1);evm.TU.Contig31.694(PXA1);evm.T…	evm.TU.Contig1.411(dur3-1);evm.TU.Contig1.421(braE);evm.TU.Contig1.454(NEW1);evm.TU.Contig1.98(aclQ);evm.TU.Contig12.227(ARB1);evm.TU.Contig12.30(YCF1);evm.TU.Contig16.11(FG02316);evm.TU.Contig17.1(mdr2);evm.TU.Contig2.142(SPBC15C4.04c);evm.TU.Contig2.22(cicA);evm.TU.Contig22.527(BEA3);evm.TU.Contig22.623(RLI1);evm.TU.Contig23.315(hmt1);evm.TU.Contig23.51(SPAC323.04);evm.TU.Contig23.73(SPBC29A3.0…
GO:0030029	actin filament-based process	188	-0.4502145	-2.055763	0	7.00E-04	evm.TU.Contig31.72(cdcA);evm.TU.Contig26.166(SPCC1827.05c);evm.TU.Contig20.111(stt4);evm.TU.Contig47.262(SPBC3H7.13);evm.TU.Contig44.7(ste20);evm.TU.Contig28.77(vps1);evm.TU.Contig24.36(rng3);evm.TU.Contig47.348(SPAC6F12.06);evm.TU.Contig23.295(lvs1);evm.TU.Contig31.485(Arhgap27);evm.TU.Contig51.25(--);evm.TU.Contig31.777(MYO2);evm.TU.Contig31.537(end4);evm.TU.Contig24.330(Mon2);evm.TU.Contig22.4…	MSTRG.1706(PBP1);evm.TU.Contig1.187(csh3);evm.TU.Contig1.223(RPS4A);evm.TU.Contig1.32(cdc42);evm.TU.Contig1.356(EGD2);evm.TU.Contig1.393(myo2);evm.TU.Contig1.408(wis1);evm.TU.Contig1.409(--);evm.TU.Contig1.476(MOS1);evm.TU.Contig1.63(pik1);evm.TU.Contig12.174(hob3);evm.TU.Contig12.176(IP5P9);evm.TU.Contig12.289(RHO3);evm.TU.Contig12.333(sitA);evm.TU.Contig12.398(arc5);evm.TU.Contig12.409(mob1-1);…
GO:0050793	regulation of developmental process	459	-0.41424105	-2.0555158	0	7.02E-04	evm.TU.Contig22.678(LAM1);evm.TU.Contig1.241(MCM1);evm.TU.Contig31.280(SWC5);evm.TU.Contig1.233(mip1);evm.TU.Contig24.418(VPS27);evm.TU.Contig12.163(apm2);evm.TU.Contig2.181(RVB2);evm.TU.Contig22.576(TEB);evm.TU.Contig48.4(sem-1);evm.TU.Contig31.876(SEC7);evm.TU.Contig17.38(SEC23);evm.TU.Contig24.535(not1);evm.TU.Contig1.19(THO1);evm.TU.Contig31.294(PUS7);evm.TU.Contig48.487(sec8);evm.TU.Contig20…	MSTRG.10693(DDI1);MSTRG.12625(--);MSTRG.1685(--);MSTRG.1706(PBP1);MSTRG.320(kgd2);MSTRG.7905(SEN1);evm.TU.Contig1.100(cdc48);evm.TU.Contig1.104(CTG1);evm.TU.Contig1.127(rpb1);evm.TU.Contig1.128(swd1);evm.TU.Contig1.133(ung1);evm.TU.Contig1.146(EZH1);evm.TU.Contig1.157(mrd-1);evm.TU.Contig1.19(THO1);evm.TU.Contig1.207(DCAF11);evm.TU.Contig1.233(mip1);evm.TU.Contig1.234(tea1);evm.TU.Contig1.239(acu…
GO:0045900	negative regulation of translational elongation	49	-0.55452424	-2.0555081	0	6.99E-04	evm.TU.Contig31.437(abcB);evm.TU.Contig24.569(ABCA3);evm.TU.Contig38.148(abc4);evm.TU.Contig47.249(cctS);evm.TU.Contig23.315(hmt1);evm.TU.Contig38.308(abcB);evm.TU.Contig48.68(YBT1);evm.TU.Contig22.623(RLI1);evm.TU.Contig17.1(mdr2);evm.TU.Contig23.51(SPAC323.04);evm.TU.Contig28.266(cicA);evm.TU.Contig31.884(TEF3);evm.TU.Contig12.227(ARB1);evm.TU.Contig48.323(FAL1);evm.TU.Contig31.694(PXA1);evm.TU…	evm.TU.Contig1.421(braE);evm.TU.Contig1.454(NEW1);evm.TU.Contig1.98(aclQ);evm.TU.Contig12.127(DHH1);evm.TU.Contig12.227(ARB1);evm.TU.Contig12.30(YCF1);evm.TU.Contig16.11(FG02316);evm.TU.Contig17.1(mdr2);evm.TU.Contig2.22(cicA);evm.TU.Contig22.527(BEA3);evm.TU.Contig22.562(GCD11);evm.TU.Contig22.623(RLI1);evm.TU.Contig23.315(hmt1);evm.TU.Contig23.399(cpc-2);evm.TU.Contig23.51(SPAC323.04);evm.TU.Co…
GO:0015204	urea transmembrane transporter activity	46	-0.5676239	-2.0525918	0	7.25E-04	evm.TU.Contig24.614(abcI);evm.TU.Contig38.52(bms1);evm.TU.Contig31.437(abcB);evm.TU.Contig24.569(ABCA3);evm.TU.Contig38.148(abc4);evm.TU.Contig47.249(cctS);evm.TU.Contig23.315(hmt1);evm.TU.Contig38.308(abcB);evm.TU.Contig48.68(YBT1);evm.TU.Contig22.623(RLI1);evm.TU.Contig38.498(MDN1);evm.TU.Contig17.1(mdr2);evm.TU.Contig23.51(SPAC323.04);evm.TU.Contig28.266(cicA);evm.TU.Contig31.884(TEF3);evm.TU.…	evm.TU.Contig1.411(dur3-1);evm.TU.Contig1.421(braE);evm.TU.Contig1.454(NEW1);evm.TU.Contig1.98(aclQ);evm.TU.Contig12.227(ARB1);evm.TU.Contig12.30(YCF1);evm.TU.Contig16.11(FG02316);evm.TU.Contig17.1(mdr2);evm.TU.Contig2.22(cicA);evm.TU.Contig22.527(BEA3);evm.TU.Contig22.623(RLI1);evm.TU.Contig23.315(hmt1);evm.TU.Contig23.51(SPAC323.04);evm.TU.Contig23.73(SPBC29A3.09c);evm.TU.Contig24.141(abcd1);ev…
GO:1900428	regulation of filamentous growth of a population of unicellular organisms	56	-0.54994357	-2.051903	0	7.27E-04	evm.TU.Contig48.261(pacC);evm.TU.Contig48.530(HAT2);evm.TU.Contig31.376(nop7);evm.TU.Contig22.558(artA);evm.TU.Contig1.241(MCM1);evm.TU.Contig38.340(rtt109);evm.TU.Contig31.4(SCH9);evm.TU.Contig26.14(HST3);evm.TU.Contig28.122(SPT6);evm.TU.Contig54.128(ksp1);evm.TU.Contig23.66(CREA);evm.TU.Contig23.198(ERG1);evm.TU.Contig51.30(SUV3);evm.TU.Contig54.125(rco-1);evm.TU.Contig38.492(RAM2);evm.TU.Conti…	MSTRG.13639(atf1);evm.TU.Contig1.241(MCM1);evm.TU.Contig1.32(cdc42);evm.TU.Contig1.476(MOS1);evm.TU.Contig12.233(HAT2);evm.TU.Contig12.333(sitA);evm.TU.Contig12.404(ING1);evm.TU.Contig2.213(RFG1);evm.TU.Contig2.255(chs7);evm.TU.Contig20.139(cot-1);evm.TU.Contig22.454(CLA4);evm.TU.Contig22.460(snf5);evm.TU.Contig22.558(artA);evm.TU.Contig22.607(NIK1);evm.TU.Contig23.118(--);evm.TU.Contig23.198(ERG…
GO:0006325	chromatin organization	377	-0.41606835	-2.0497637	0	7.58E-04	evm.TU.Contig31.281(SPAC343.17c);evm.TU.Contig31.280(SWC5);evm.TU.Contig24.418(VPS27);evm.TU.Contig35.183(--);evm.TU.Contig2.181(RVB2);evm.TU.Contig38.340(rtt109);evm.TU.Contig24.135(--);evm.TU.Contig48.4(sem-1);evm.TU.Contig23.424(RPB2);evm.TU.Contig31.92(rna1);evm.TU.Contig22.245(EFTUD2);evm.TU.Contig26.54(--);evm.TU.Contig26.246(pol2);evm.TU.Contig22.699(--);evm.TU.Contig20.84(rmt1);evm.TU.Con…	MSTRG.13537(MPR1);MSTRG.13639(atf1);MSTRG.314(--);evm.TU.Contig1.100(cdc48);evm.TU.Contig1.128(swd1);evm.TU.Contig1.14(MRN1);evm.TU.Contig1.146(EZH1);evm.TU.Contig1.168(ARP4);evm.TU.Contig1.222(TAY1);evm.TU.Contig1.230(rdp1);evm.TU.Contig1.275(CTI6);evm.TU.Contig1.323(pncA);evm.TU.Contig1.354(UBC35);evm.TU.Contig1.368(snd1);evm.TU.Contig1.392(--);evm.TU.Contig1.400(rad3);evm.TU.Contig1.447(SPBC23…
GO:0015840	urea transport	47	-0.5651128	-2.0483792	0	7.72E-04	evm.TU.Contig24.614(abcI);evm.TU.Contig38.52(bms1);evm.TU.Contig31.437(abcB);evm.TU.Contig24.569(ABCA3);evm.TU.Contig38.148(abc4);evm.TU.Contig47.249(cctS);evm.TU.Contig23.315(hmt1);evm.TU.Contig38.308(abcB);evm.TU.Contig48.68(YBT1);evm.TU.Contig22.623(RLI1);evm.TU.Contig38.498(MDN1);evm.TU.Contig17.1(mdr2);evm.TU.Contig23.51(SPAC323.04);evm.TU.Contig28.266(cicA);evm.TU.Contig31.884(TEF3);evm.TU.…	evm.TU.Contig1.411(dur3-1);evm.TU.Contig1.421(braE);evm.TU.Contig1.454(NEW1);evm.TU.Contig1.98(aclQ);evm.TU.Contig12.227(ARB1);evm.TU.Contig12.30(YCF1);evm.TU.Contig16.11(FG02316);evm.TU.Contig17.1(mdr2);evm.TU.Contig2.22(cicA);evm.TU.Contig22.395(SPAC23H3.03c);evm.TU.Contig22.527(BEA3);evm.TU.Contig22.623(RLI1);evm.TU.Contig23.315(hmt1);evm.TU.Contig23.51(SPAC323.04);evm.TU.Contig23.73(SPBC29A3.…
GO:0042883	cysteine transport	58	-0.5361338	-2.0481346	0	7.74E-04	evm.TU.Contig31.437(abcB);evm.TU.Contig24.569(ABCA3);evm.TU.Contig31.189(SPAC4G9.12);evm.TU.Contig38.148(abc4);evm.TU.Contig47.249(cctS);evm.TU.Contig23.315(hmt1);evm.TU.Contig38.308(abcB);evm.TU.Contig48.68(YBT1);evm.TU.Contig22.623(RLI1);evm.TU.Contig38.498(MDN1);evm.TU.Contig35.19(CDC3);evm.TU.Contig17.1(mdr2);evm.TU.Contig23.51(SPAC323.04);evm.TU.Contig23.16(SMC2);evm.TU.Contig28.266(cicA);ev…	MSTRG.194(pif1);evm.TU.Contig1.421(braE);evm.TU.Contig1.43(mx1);evm.TU.Contig1.454(NEW1);evm.TU.Contig1.98(aclQ);evm.TU.Contig12.227(ARB1);evm.TU.Contig12.30(YCF1);evm.TU.Contig12.411(rhoC);evm.TU.Contig16.11(FG02316);evm.TU.Contig17.1(mdr2);evm.TU.Contig2.22(cicA);evm.TU.Contig22.122(--);evm.TU.Contig22.527(BEA3);evm.TU.Contig22.623(RLI1);evm.TU.Contig23.16(SMC2);evm.TU.Contig23.315(hmt1);evm.TU…
GO:0015413	ABC-type nickel transporter activity	47	-0.5650306	-2.0467234	0	7.93E-04	evm.TU.Contig31.437(abcB);evm.TU.Contig24.569(ABCA3);evm.TU.Contig38.148(abc4);evm.TU.Contig47.249(cctS);evm.TU.Contig23.315(hmt1);evm.TU.Contig38.308(abcB);evm.TU.Contig48.68(YBT1);evm.TU.Contig22.623(RLI1);evm.TU.Contig38.498(MDN1);evm.TU.Contig17.1(mdr2);evm.TU.Contig23.51(SPAC323.04);evm.TU.Contig28.266(cicA);evm.TU.Contig31.884(TEF3);evm.TU.Contig12.227(ARB1);evm.TU.Contig31.694(PXA1);evm.TU…	evm.TU.Contig1.421(braE);evm.TU.Contig1.454(NEW1);evm.TU.Contig1.98(aclQ);evm.TU.Contig12.227(ARB1);evm.TU.Contig12.30(YCF1);evm.TU.Contig16.11(FG02316);evm.TU.Contig17.1(mdr2);evm.TU.Contig2.22(cicA);evm.TU.Contig22.527(BEA3);evm.TU.Contig22.623(RLI1);evm.TU.Contig23.315(hmt1);evm.TU.Contig23.51(SPAC323.04);evm.TU.Contig23.73(SPBC29A3.09c);evm.TU.Contig24.141(abcd1);evm.TU.Contig24.358(SPBC29A3.…
GO:0036213	contractile ring contraction	36	-0.594571	-2.0465248	0	7.89E-04	evm.TU.Contig2.44(svkA);evm.TU.Contig35.160(klp9);evm.TU.Contig38.363(spg1);evm.TU.Contig31.506(LAS17);evm.TU.Contig22.66(pro11);evm.TU.Contig22.33(cdc11);evm.TU.Contig54.165(sepH);evm.TU.Contig48.382(--);evm.TU.Contig53.166(cdc14);evm.TU.Contig1.393(myo2);evm.TU.Contig12.453(dnmbp);evm.TU.Contig53.67(nim-1);evm.TU.Contig20.2(dnmbp);evm.TU.Contig1.63(pik1);evm.TU.Contig24.396(MST20);evm.TU.Contig…	evm.TU.Contig1.393(myo2);evm.TU.Contig1.63(pik1);evm.TU.Contig12.409(mob1-1);evm.TU.Contig12.411(rhoC);evm.TU.Contig12.453(dnmbp);evm.TU.Contig17.20(paa1);evm.TU.Contig2.34(ACT);evm.TU.Contig2.44(svkA);evm.TU.Contig20.188(CAP2);evm.TU.Contig20.2(dnmbp);evm.TU.Contig20.238(CDC5);evm.TU.Contig22.33(cdc11);evm.TU.Contig22.558(artA);evm.TU.Contig22.66(pro11);evm.TU.Contig24.396(MST20);evm.TU.Contig24…
GO:0034501	protein localization to kinetochore	21	-0.68284243	-2.046379	0	7.91E-04	evm.TU.Contig24.301(NDC80);evm.TU.Contig31.395(--);evm.TU.Contig23.171(--);evm.TU.Contig37.7(NUP84);evm.TU.Contig12.380(--);evm.TU.Contig22.450(ark1);evm.TU.Contig53.136(--);evm.TU.Contig31.1178(atnA);evm.TU.Contig51.27(mad1);evm.TU.Contig20.92(mph1);evm.TU.Contig24.544(NUP145);evm.TU.Contig38.469(plc1);	evm.TU.Contig1.193(--);evm.TU.Contig12.380(--);evm.TU.Contig2.28(GSK1);evm.TU.Contig20.92(mph1);evm.TU.Contig22.450(ark1);evm.TU.Contig23.171(--);evm.TU.Contig24.301(NDC80);evm.TU.Contig24.544(NUP145);evm.TU.Contig24.98(xpo1);evm.TU.Contig28.71(--);evm.TU.Contig31.1178(atnA);evm.TU.Contig31.1226(BUB1);evm.TU.Contig31.321(Haspin);evm.TU.Contig31.395(--);evm.TU.Contig31.72(cdcA);evm.TU.Contig37.7(N…
GO:0007131	reciprocal meiotic recombination	66	-0.52890944	-2.0449786	0	7.94E-04	evm.TU.Contig31.637(lok);evm.TU.Contig1.88(TEL1);evm.TU.Contig31.959(mus-11);evm.TU.Contig12.402(vph-1);evm.TU.Contig38.62(TOP2);evm.TU.Contig53.36(msh-2);evm.TU.Contig20.107(rhp51);evm.TU.Contig23.55(MLH1);evm.TU.Contig20.115(PMS1);evm.TU.Contig31.81(rqh1);evm.TU.Contig31.327(sudA);evm.TU.Contig53.144(ssb1);evm.TU.Contig1.250(SPBC21C3.15c);evm.TU.Contig31.357(RAD50);evm.TU.Contig54.64(TIF3);evm.…	MSTRG.13639(atf1);MSTRG.3691(--);MSTRG.7318(--);evm.TU.Contig1.226(SPBC16A3.06);evm.TU.Contig1.235(smc5);evm.TU.Contig1.250(SPBC21C3.15c);evm.TU.Contig1.400(rad3);evm.TU.Contig1.435(rec8);evm.TU.Contig1.88(TEL1);evm.TU.Contig11.32(rhp54);evm.TU.Contig12.17(SET2);evm.TU.Contig12.374(rhp57);evm.TU.Contig12.402(vph-1);evm.TU.Contig12.6(lok);evm.TU.Contig2.253(rad4);evm.TU.Contig20.107(rhp51);evm.TU.…
GO:0071555	cell wall organization	114	-0.4791857	-2.044959	0	7.90E-04	evm.TU.Contig48.486(cot-2);evm.TU.Contig23.80(RSN1);evm.TU.Contig31.974(--);evm.TU.Contig35.60(arp2);evm.TU.Contig54.199(arp2);evm.TU.Contig31.129(PMT4);evm.TU.Contig2.244(crf2);evm.TU.Contig24.459(exgD);evm.TU.Contig31.887(SPAC19B12.01);evm.TU.Contig47.195(btgC);evm.TU.Contig2.39(azf1);evm.TU.Contig12.47(GPI13);evm.TU.Contig1.363(rgf1);evm.TU.Contig2.34(ACT);evm.TU.Contig38.241(eglC);evm.TU.Cont…	evm.TU.Contig1.1(HRD1);evm.TU.Contig1.164(--);evm.TU.Contig1.265(--);evm.TU.Contig1.363(rgf1);evm.TU.Contig1.367(SOD1);evm.TU.Contig1.38(PBN1);evm.TU.Contig1.409(--);evm.TU.Contig1.418(chiA1);evm.TU.Contig1.476(MOS1);evm.TU.Contig11.18(gpt1);evm.TU.Contig11.54(SCW4);evm.TU.Contig11.88(PRS1);evm.TU.Contig12.120(pep-4);evm.TU.Contig12.266(--);evm.TU.Contig12.333(sitA);evm.TU.Contig12.436(ADM-B);evm…
GO:0009746	response to hexose	40	-0.5634041	-2.0441258	0	7.98E-04	evm.TU.Contig22.98(EIF2B3);evm.TU.Contig48.237(dgat1);evm.TU.Contig1.85(mip-1);evm.TU.Contig12.82(NOP9);evm.TU.Contig38.430(TPK2);evm.TU.Contig24.373(AN10449);evm.TU.Contig22.460(snf5);evm.TU.Contig22.162(HMGR);evm.TU.Contig38.118(PPX1);evm.TU.Contig26.69(gcs-1);evm.TU.Contig2.281(GB-1);evm.TU.Contig38.151(gna-3);evm.TU.Contig48.183(cgs2);evm.TU.Contig23.201(SPBC216.01c);evm.TU.Contig26.300(NOP9)…	MSTRG.13639(atf1);evm.TU.Contig1.32(cdc42);evm.TU.Contig1.362(MPC3);evm.TU.Contig1.85(mip-1);evm.TU.Contig12.319(zpr1);evm.TU.Contig12.66(--);evm.TU.Contig12.67(eif3h);evm.TU.Contig12.82(NOP9);evm.TU.Contig17.36(SEC);evm.TU.Contig2.281(GB-1);evm.TU.Contig22.162(HMGR);evm.TU.Contig22.460(snf5);evm.TU.Contig22.98(EIF2B3);evm.TU.Contig23.201(SPBC216.01c);evm.TU.Contig23.331(eif2b2);evm.TU.Contig23.3…
GO:0070633	transepithelial transport	43	-0.5760749	-2.0434804	0	8.05E-04	evm.TU.Contig31.437(abcB);evm.TU.Contig24.569(ABCA3);evm.TU.Contig38.148(abc4);evm.TU.Contig47.249(cctS);evm.TU.Contig23.315(hmt1);evm.TU.Contig38.308(abcB);evm.TU.Contig48.68(YBT1);evm.TU.Contig22.623(RLI1);evm.TU.Contig17.1(mdr2);evm.TU.Contig23.51(SPAC323.04);evm.TU.Contig28.266(cicA);evm.TU.Contig31.884(TEF3);evm.TU.Contig12.227(ARB1);evm.TU.Contig31.694(PXA1);evm.TU.Contig22.527(BEA3);evm.TU…	evm.TU.Contig1.421(braE);evm.TU.Contig1.454(NEW1);evm.TU.Contig1.98(aclQ);evm.TU.Contig12.227(ARB1);evm.TU.Contig12.30(YCF1);evm.TU.Contig16.11(FG02316);evm.TU.Contig17.1(mdr2);evm.TU.Contig2.22(cicA);evm.TU.Contig21.7(chc1);evm.TU.Contig22.527(BEA3);evm.TU.Contig22.623(RLI1);evm.TU.Contig23.315(hmt1);evm.TU.Contig23.51(SPAC323.04);evm.TU.Contig23.73(SPBC29A3.09c);evm.TU.Contig24.141(abcd1);evm.T…
GO:0071459	protein localization to chromosome, centromeric region	24	-0.6536499	-2.043308	0	8.02E-04	evm.TU.Contig1.193(--);evm.TU.Contig31.321(Haspin);evm.TU.Contig24.98(xpo1);evm.TU.Contig48.509(ehd3);evm.TU.Contig31.72(cdcA);evm.TU.Contig24.301(NDC80);evm.TU.Contig31.395(--);evm.TU.Contig23.171(--);evm.TU.Contig37.7(NUP84);evm.TU.Contig12.380(--);evm.TU.Contig22.450(ark1);evm.TU.Contig53.136(--);evm.TU.Contig31.1178(atnA);evm.TU.Contig51.27(mad1);evm.TU.Contig20.92(mph1);evm.TU.Contig24.544(N…	evm.TU.Contig1.193(--);evm.TU.Contig12.380(--);evm.TU.Contig2.28(GSK1);evm.TU.Contig20.92(mph1);evm.TU.Contig22.450(ark1);evm.TU.Contig23.171(--);evm.TU.Contig24.186(CHL4);evm.TU.Contig24.301(NDC80);evm.TU.Contig24.544(NUP145);evm.TU.Contig24.98(xpo1);evm.TU.Contig28.71(--);evm.TU.Contig31.1178(atnA);evm.TU.Contig31.1226(BUB1);evm.TU.Contig31.321(Haspin);evm.TU.Contig31.395(--);evm.TU.Contig31.72…
GO:0015821	methionine transport	44	-0.5594104	-2.0424712	0	8.10E-04	evm.TU.Contig31.437(abcB);evm.TU.Contig24.569(ABCA3);evm.TU.Contig38.148(abc4);evm.TU.Contig47.249(cctS);evm.TU.Contig23.315(hmt1);evm.TU.Contig38.308(abcB);evm.TU.Contig48.68(YBT1);evm.TU.Contig22.623(RLI1);evm.TU.Contig17.1(mdr2);evm.TU.Contig23.51(SPAC323.04);evm.TU.Contig28.266(cicA);evm.TU.Contig31.884(TEF3);evm.TU.Contig12.227(ARB1);evm.TU.Contig31.694(PXA1);evm.TU.Contig22.527(BEA3);evm.TU…	evm.TU.Contig1.421(braE);evm.TU.Contig1.454(NEW1);evm.TU.Contig1.98(aclQ);evm.TU.Contig12.227(ARB1);evm.TU.Contig12.30(YCF1);evm.TU.Contig16.11(FG02316);evm.TU.Contig17.1(mdr2);evm.TU.Contig2.22(cicA);evm.TU.Contig22.527(BEA3);evm.TU.Contig22.623(RLI1);evm.TU.Contig23.315(hmt1);evm.TU.Contig23.51(SPAC323.04);evm.TU.Contig23.73(SPBC29A3.09c);evm.TU.Contig24.141(abcd1);evm.TU.Contig24.358(SPBC29A3.…
GO:0046777	protein autophosphorylation	40	-0.5825619	-2.0422704	0	8.06E-04	evm.TU.Contig12.213(lkh1);evm.TU.Contig31.1(psk1);evm.TU.Contig31.357(RAD50);evm.TU.Contig47.500(YPL150W);evm.TU.Contig1.400(rad3);evm.TU.Contig22.450(ark1);evm.TU.Contig47.464(svkA);evm.TU.Contig38.18(AN6010);evm.TU.Contig47.126(sska);evm.TU.Contig47.325(pkc1);evm.TU.Contig20.92(mph1);evm.TU.Contig48.186(lkh1);evm.TU.Contig47.510(ireA);evm.TU.Contig15.11(RIM15);evm.TU.Contig37.13(iksA);evm.TU.Co…	evm.TU.Contig1.294(Pka-C3);evm.TU.Contig1.400(rad3);evm.TU.Contig1.88(TEL1);evm.TU.Contig12.1(ATG1);evm.TU.Contig12.2(ATG1);evm.TU.Contig12.213(lkh1);evm.TU.Contig12.3(ATG1);evm.TU.Contig15.11(RIM15);evm.TU.Contig17.15(YAK1);evm.TU.Contig20.92(mph1);evm.TU.Contig22.441(PSK1);evm.TU.Contig22.450(ark1);evm.TU.Contig22.574(ENV7);evm.TU.Contig23.148(rio2);evm.TU.Contig23.193(tif211);evm.TU.Contig23.3…
GO:0010570	regulation of filamentous growth	59	-0.5392537	-2.0412629	0	8.08E-04	evm.TU.Contig48.261(pacC);evm.TU.Contig48.530(HAT2);evm.TU.Contig31.376(nop7);evm.TU.Contig22.558(artA);evm.TU.Contig1.241(MCM1);evm.TU.Contig38.340(rtt109);evm.TU.Contig31.4(SCH9);evm.TU.Contig26.14(HST3);evm.TU.Contig28.122(SPT6);evm.TU.Contig54.128(ksp1);evm.TU.Contig23.66(CREA);evm.TU.Contig23.198(ERG1);evm.TU.Contig51.30(SUV3);evm.TU.Contig54.125(rco-1);evm.TU.Contig38.492(RAM2);evm.TU.Conti…	MSTRG.13639(atf1);evm.TU.Contig1.241(MCM1);evm.TU.Contig1.32(cdc42);evm.TU.Contig1.476(MOS1);evm.TU.Contig12.233(HAT2);evm.TU.Contig12.333(sitA);evm.TU.Contig12.404(ING1);evm.TU.Contig2.213(RFG1);evm.TU.Contig2.255(chs7);evm.TU.Contig20.139(cot-1);evm.TU.Contig22.454(CLA4);evm.TU.Contig22.460(snf5);evm.TU.Contig22.558(artA);evm.TU.Contig22.607(NIK1);evm.TU.Contig23.118(--);evm.TU.Contig23.198(ERG…
GO:0032954	regulation of cytokinetic process	42	-0.5765772	-2.0411825	0	8.05E-04	evm.TU.Contig2.44(svkA);evm.TU.Contig35.160(klp9);evm.TU.Contig38.363(spg1);evm.TU.Contig31.1171(scd1);evm.TU.Contig53.175(pom1);evm.TU.Contig12.176(IP5P9);evm.TU.Contig22.66(pro11);evm.TU.Contig22.33(cdc11);evm.TU.Contig54.165(sepH);evm.TU.Contig47.325(pkc1);evm.TU.Contig53.166(cdc14);evm.TU.Contig12.453(dnmbp);evm.TU.Contig53.67(nim-1);evm.TU.Contig20.2(dnmbp);evm.TU.Contig24.396(MST20);evm.TU.…	MSTRG.1706(PBP1);evm.TU.Contig1.32(cdc42);evm.TU.Contig11.58(--);evm.TU.Contig12.176(IP5P9);evm.TU.Contig12.409(mob1-1);evm.TU.Contig12.411(rhoC);evm.TU.Contig12.453(dnmbp);evm.TU.Contig17.20(paa1);evm.TU.Contig2.44(svkA);evm.TU.Contig20.2(dnmbp);evm.TU.Contig20.238(CDC5);evm.TU.Contig22.33(cdc11);evm.TU.Contig22.558(artA);evm.TU.Contig22.560(NSP1);evm.TU.Contig22.66(pro11);evm.TU.Contig23.321(MP…
GO:0015419	ABC-type sulfate transporter activity	44	-0.566437	-2.0409977	0	8.02E-04	evm.TU.Contig31.437(abcB);evm.TU.Contig24.569(ABCA3);evm.TU.Contig38.148(abc4);evm.TU.Contig47.249(cctS);evm.TU.Contig23.315(hmt1);evm.TU.Contig38.308(abcB);evm.TU.Contig48.68(YBT1);evm.TU.Contig22.623(RLI1);evm.TU.Contig17.1(mdr2);evm.TU.Contig23.51(SPAC323.04);evm.TU.Contig28.266(cicA);evm.TU.Contig31.884(TEF3);evm.TU.Contig12.227(ARB1);evm.TU.Contig31.694(PXA1);evm.TU.Contig22.527(BEA3);evm.TU…	evm.TU.Contig1.421(braE);evm.TU.Contig1.454(NEW1);evm.TU.Contig1.98(aclQ);evm.TU.Contig12.227(ARB1);evm.TU.Contig12.30(YCF1);evm.TU.Contig16.11(FG02316);evm.TU.Contig17.1(mdr2);evm.TU.Contig2.22(cicA);evm.TU.Contig22.527(BEA3);evm.TU.Contig22.623(RLI1);evm.TU.Contig23.315(hmt1);evm.TU.Contig23.51(SPAC323.04);evm.TU.Contig23.73(SPBC29A3.09c);evm.TU.Contig24.141(abcd1);evm.TU.Contig24.358(SPBC29A3.…
GO:0030321	transepithelial chloride transport	41	-0.5674477	-2.040176	0	8.15E-04	evm.TU.Contig31.437(abcB);evm.TU.Contig24.569(ABCA3);evm.TU.Contig38.148(abc4);evm.TU.Contig47.249(cctS);evm.TU.Contig23.315(hmt1);evm.TU.Contig38.308(abcB);evm.TU.Contig48.68(YBT1);evm.TU.Contig22.623(RLI1);evm.TU.Contig17.1(mdr2);evm.TU.Contig23.51(SPAC323.04);evm.TU.Contig28.266(cicA);evm.TU.Contig31.884(TEF3);evm.TU.Contig12.227(ARB1);evm.TU.Contig31.694(PXA1);evm.TU.Contig22.527(BEA3);evm.TU…	evm.TU.Contig1.421(braE);evm.TU.Contig1.454(NEW1);evm.TU.Contig1.98(aclQ);evm.TU.Contig12.227(ARB1);evm.TU.Contig12.30(YCF1);evm.TU.Contig16.11(FG02316);evm.TU.Contig17.1(mdr2);evm.TU.Contig2.22(cicA);evm.TU.Contig22.527(BEA3);evm.TU.Contig22.623(RLI1);evm.TU.Contig23.315(hmt1);evm.TU.Contig23.51(SPAC323.04);evm.TU.Contig23.73(SPBC29A3.09c);evm.TU.Contig24.141(abcd1);evm.TU.Contig24.358(SPBC29A3.…
GO:0031004	potassium ion-transporting ATPase complex	20	-0.67934525	-2.0395608	0	8.27E-04	evm.TU.Contig31.981(ATP1A3);evm.TU.Contig39.2(cta3);evm.TU.Contig2.106(pma-1);evm.TU.Contig47.141(PCA1);evm.TU.Contig20.232(srcA);evm.TU.Contig22.162(HMGR);evm.TU.Contig24.372(PMC1);evm.TU.Contig23.306(mgtB);evm.TU.Contig38.402(ENA1);evm.TU.Contig31.315(DRS2);evm.TU.Contig26.20(spfA);evm.TU.Contig31.680(ATP7B);evm.TU.Contig48.403(NEO1);evm.TU.Contig31.119(DNF3);	evm.TU.Contig2.106(pma-1);evm.TU.Contig20.232(srcA);evm.TU.Contig22.162(HMGR);evm.TU.Contig23.306(mgtB);evm.TU.Contig24.211(ATP12A);evm.TU.Contig24.372(PMC1);evm.TU.Contig24.526(HMA5);evm.TU.Contig26.20(spfA);evm.TU.Contig31.119(DNF3);evm.TU.Contig31.1202(cta3);evm.TU.Contig31.1228(PMC1);evm.TU.Contig31.315(DRS2);evm.TU.Contig31.43(pmrA);evm.TU.Contig31.680(ATP7B);evm.TU.Contig31.728(SPCC1672.11c…
GO:0031139	positive regulation of conjugation with cellular fusion	60	-0.5458599	-2.0388484	0	8.40E-04	evm.TU.Contig38.430(TPK2);evm.TU.Contig51.8(lsc1);evm.TU.Contig1.104(CTG1);evm.TU.Contig23.142(RAS);evm.TU.Contig31.481(AREA);evm.TU.Contig54.25(SPAC1687.02);evm.TU.Contig47.183(spt8);evm.TU.Contig22.361(srk1);evm.TU.Contig20.124(devR);evm.TU.Contig2.281(GB-1);evm.TU.Contig12.171(grrA);evm.TU.Contig22.66(pro11);evm.TU.Contig31.814(ral2);evm.TU.Contig31.589(FKH2);evm.TU.Contig38.151(gna-3);evm.TU.…	evm.TU.Contig1.104(CTG1);evm.TU.Contig1.14(MRN1);evm.TU.Contig1.233(mip1);evm.TU.Contig1.241(MCM1);evm.TU.Contig1.32(cdc42);evm.TU.Contig1.45(MST11);evm.TU.Contig11.35(SDS23);evm.TU.Contig12.171(grrA);evm.TU.Contig12.89(gap1);evm.TU.Contig15.4(--);evm.TU.Contig17.34(mei2);evm.TU.Contig2.281(GB-1);evm.TU.Contig20.124(devR);evm.TU.Contig22.188(KEX2);evm.TU.Contig22.317(GCN5);evm.TU.Contig22.361(srk…
GO:0016458	gene silencing	234	-0.43580705	-2.0385969	0	8.37E-04	evm.TU.Contig20.259(PAC1);evm.TU.Contig48.466(--);evm.TU.Contig1.230(rdp1);evm.TU.Contig28.99(ltv1);evm.TU.Contig47.340(AP3B2);evm.TU.Contig35.183(--);evm.TU.Contig2.181(RVB2);evm.TU.Contig38.340(rtt109);evm.TU.Contig23.424(RPB2);evm.TU.Contig31.92(rna1);evm.TU.Contig22.245(EFTUD2);evm.TU.Contig26.54(--);evm.TU.Contig26.246(pol2);evm.TU.Contig24.535(not1);evm.TU.Contig1.19(THO1);evm.TU.Contig26.1…	MSTRG.13537(MPR1);MSTRG.1706(PBP1);evm.TU.Contig1.127(rpb1);evm.TU.Contig1.128(swd1);evm.TU.Contig1.146(EZH1);evm.TU.Contig1.151(RPB10);evm.TU.Contig1.168(ARP4);evm.TU.Contig1.19(THO1);evm.TU.Contig1.226(SPBC16A3.06);evm.TU.Contig1.230(rdp1);evm.TU.Contig1.275(CTI6);evm.TU.Contig1.323(pncA);evm.TU.Contig1.368(snd1);evm.TU.Contig1.392(--);evm.TU.Contig1.465(Spout1);evm.TU.Contig1.491(DIDO1);evm.TU…
GO:0061572	actin filament bundle organization	24	-0.64987123	-2.0384007	0	8.33E-04	evm.TU.Contig48.398(sepA);evm.TU.Contig26.150(BUD6);evm.TU.Contig31.506(LAS17);evm.TU.Contig31.276(crn1);evm.TU.Contig12.289(RHO3);evm.TU.Contig23.37(KLP1);evm.TU.Contig1.393(myo2);evm.TU.Contig31.684(rng2);evm.TU.Contig48.14(tea4);evm.TU.Contig22.691(L1);	evm.TU.Contig1.32(cdc42);evm.TU.Contig1.393(myo2);evm.TU.Contig12.289(RHO3);evm.TU.Contig12.411(rhoC);evm.TU.Contig22.274(frg1);evm.TU.Contig22.668(cul3b);evm.TU.Contig22.691(L1);evm.TU.Contig23.37(KLP1);evm.TU.Contig23.412(SAC6);evm.TU.Contig24.388(SPAPJ696.02);evm.TU.Contig24.536(cdc15);evm.TU.Contig26.150(BUD6);evm.TU.Contig31.1154(--);evm.TU.Contig31.258(ain1);evm.TU.Contig31.276(crn1);evm.TU…
GO:0033221	ATPase-coupled urea transmembrane transporter activity	45	-0.5637927	-2.038133	0	8.30E-04	evm.TU.Contig24.614(abcI);evm.TU.Contig38.52(bms1);evm.TU.Contig31.437(abcB);evm.TU.Contig24.569(ABCA3);evm.TU.Contig38.148(abc4);evm.TU.Contig47.249(cctS);evm.TU.Contig23.315(hmt1);evm.TU.Contig38.308(abcB);evm.TU.Contig48.68(YBT1);evm.TU.Contig22.623(RLI1);evm.TU.Contig38.498(MDN1);evm.TU.Contig17.1(mdr2);evm.TU.Contig23.51(SPAC323.04);evm.TU.Contig28.266(cicA);evm.TU.Contig31.884(TEF3);evm.TU.…	evm.TU.Contig1.421(braE);evm.TU.Contig1.454(NEW1);evm.TU.Contig1.98(aclQ);evm.TU.Contig12.227(ARB1);evm.TU.Contig12.30(YCF1);evm.TU.Contig16.11(FG02316);evm.TU.Contig17.1(mdr2);evm.TU.Contig2.22(cicA);evm.TU.Contig22.527(BEA3);evm.TU.Contig22.623(RLI1);evm.TU.Contig23.315(hmt1);evm.TU.Contig23.51(SPAC323.04);evm.TU.Contig23.73(SPBC29A3.09c);evm.TU.Contig24.141(abcd1);evm.TU.Contig24.358(SPBC29A3.…
GO:0003700	DNA-binding transcription factor activity	339	-0.41717574	-2.036889	0	8.37E-04	evm.TU.Contig48.261(pacC);evm.TU.Contig38.370(xlnR);evm.TU.Contig31.112(--);evm.TU.Contig24.488(tbpA);MSTRG.3973(--);evm.TU.Contig31.916(--);evm.TU.Contig38.24(SPBC15D4.02);evm.TU.Contig47.194(hrr1);evm.TU.Contig15.24(zfpA);evm.TU.Contig47.131(TAD2);evm.TU.Contig31.174(TAF7);evm.TU.Contig24.97(--);evm.TU.Contig47.173(zuo1);evm.TU.Contig22.113(RPH1);evm.TU.Contig24.450(napA);evm.TU.Contig31.1117(-…	MSTRG.10181(CTF1-ALPHA);MSTRG.10243(--);MSTRG.10323(--);MSTRG.10701(--);MSTRG.11489(--);MSTRG.11499(--);MSTRG.13197(--);MSTRG.13639(atf1);MSTRG.1698(--);MSTRG.2110(--);MSTRG.2369(--);MSTRG.3973(--);MSTRG.6171(--);MSTRG.7203(--);MSTRG.7885(--);MSTRG.9851(--);MSTRG.9852(--);MSTRG.9944(--);MSTRG.9945(--);evm.TU.Contig1.145(PIL1);evm.TU.Contig1.146(EZH1);evm.TU.Contig1.158(AbaA);evm.TU.Contig1.174(SC…
GO:0033228	cysteine export across plasma membrane	57	-0.5270402	-2.036632	0	8.34E-04	evm.TU.Contig31.437(abcB);evm.TU.Contig24.569(ABCA3);evm.TU.Contig31.189(SPAC4G9.12);evm.TU.Contig38.148(abc4);evm.TU.Contig47.249(cctS);evm.TU.Contig23.315(hmt1);evm.TU.Contig38.308(abcB);evm.TU.Contig48.68(YBT1);evm.TU.Contig22.623(RLI1);evm.TU.Contig38.498(MDN1);evm.TU.Contig35.19(CDC3);evm.TU.Contig17.1(mdr2);evm.TU.Contig23.51(SPAC323.04);evm.TU.Contig23.16(SMC2);evm.TU.Contig28.266(cicA);ev…	MSTRG.194(pif1);evm.TU.Contig1.421(braE);evm.TU.Contig1.43(mx1);evm.TU.Contig1.454(NEW1);evm.TU.Contig1.98(aclQ);evm.TU.Contig12.227(ARB1);evm.TU.Contig12.30(YCF1);evm.TU.Contig12.411(rhoC);evm.TU.Contig16.11(FG02316);evm.TU.Contig17.1(mdr2);evm.TU.Contig2.22(cicA);evm.TU.Contig22.122(--);evm.TU.Contig22.527(BEA3);evm.TU.Contig22.623(RLI1);evm.TU.Contig23.16(SMC2);evm.TU.Contig23.315(hmt1);evm.TU…
GO:0007231	osmosensory signaling pathway	15	-0.7291554	-2.0359018	0	8.36E-04	evm.TU.Contig26.146(mpr1);evm.TU.Contig31.485(Arhgap27);evm.TU.Contig31.325(cdc37);evm.TU.Contig22.361(srk1);evm.TU.Contig47.126(sska);evm.TU.Contig1.45(MST11);evm.TU.Contig22.607(NIK1);evm.TU.Contig24.396(MST20);evm.TU.Contig22.85(Ptpn6);evm.TU.Contig1.476(MOS1);	evm.TU.Contig1.111(NBP2);evm.TU.Contig1.408(wis1);evm.TU.Contig1.45(MST11);evm.TU.Contig1.476(MOS1);evm.TU.Contig22.361(srk1);evm.TU.Contig22.607(NIK1);evm.TU.Contig22.85(Ptpn6);evm.TU.Contig24.396(MST20);evm.TU.Contig26.146(mpr1);evm.TU.Contig31.325(cdc37);evm.TU.Contig31.485(Arhgap27);evm.TU.Contig35.170(tcsB);evm.TU.Contig38.149(HOG1);evm.TU.Contig47.126(sska);evm.TU.Contig48.19(ptc1)
GO:0015416	ABC-type phosphonate transporter activity	47	-0.5608574	-2.0356376	0	8.37E-04	evm.TU.Contig24.614(abcI);evm.TU.Contig38.52(bms1);evm.TU.Contig31.437(abcB);evm.TU.Contig24.569(ABCA3);evm.TU.Contig38.148(abc4);evm.TU.Contig47.249(cctS);evm.TU.Contig23.315(hmt1);evm.TU.Contig38.308(abcB);evm.TU.Contig48.68(YBT1);evm.TU.Contig22.623(RLI1);evm.TU.Contig38.498(MDN1);evm.TU.Contig17.1(mdr2);evm.TU.Contig23.51(SPAC323.04);evm.TU.Contig28.266(cicA);evm.TU.Contig31.884(TEF3);evm.TU.…	evm.TU.Contig1.421(braE);evm.TU.Contig1.454(NEW1);evm.TU.Contig1.98(aclQ);evm.TU.Contig12.227(ARB1);evm.TU.Contig12.30(YCF1);evm.TU.Contig16.11(FG02316);evm.TU.Contig17.1(mdr2);evm.TU.Contig2.22(cicA);evm.TU.Contig22.527(BEA3);evm.TU.Contig22.623(RLI1);evm.TU.Contig23.315(hmt1);evm.TU.Contig23.51(SPAC323.04);evm.TU.Contig23.73(SPBC29A3.09c);evm.TU.Contig24.141(abcd1);evm.TU.Contig24.358(SPBC29A3.…
GO:0050953	sensory perception of light stimulus	49	-0.56339985	-2.0348835	0	8.50E-04	evm.TU.Contig31.437(abcB);evm.TU.Contig31.592(BET4);evm.TU.Contig24.569(ABCA3);evm.TU.Contig38.148(abc4);evm.TU.Contig47.249(cctS);evm.TU.Contig23.315(hmt1);evm.TU.Contig38.308(abcB);evm.TU.Contig48.68(YBT1);evm.TU.Contig22.623(RLI1);evm.TU.Contig17.1(mdr2);evm.TU.Contig23.51(SPAC323.04);evm.TU.Contig28.266(cicA);evm.TU.Contig31.884(TEF3);evm.TU.Contig12.227(ARB1);evm.TU.Contig22.527(BEA3);evm.TU…	evm.TU.Contig1.421(braE);evm.TU.Contig1.454(NEW1);evm.TU.Contig1.98(aclQ);evm.TU.Contig12.227(ARB1);evm.TU.Contig12.30(YCF1);evm.TU.Contig17.1(mdr2);evm.TU.Contig2.22(cicA);evm.TU.Contig2.282(--);evm.TU.Contig20.237(--);evm.TU.Contig22.101(arg-8);evm.TU.Contig22.527(BEA3);evm.TU.Contig22.623(RLI1);evm.TU.Contig23.105(SPCC1672.07);evm.TU.Contig23.315(hmt1);evm.TU.Contig23.51(SPAC323.04);evm.TU.Con…
GO:0009886	post-embryonic animal morphogenesis	68	-0.5218098	-2.0339024	0	8.57E-04	evm.TU.Contig1.233(mip1);evm.TU.Contig2.181(RVB2);evm.TU.Contig1.100(cdc48);evm.TU.Contig35.31(ssr2);evm.TU.Contig2.4(Pik3r4);evm.TU.Contig20.78(PUF6);evm.TU.Contig31.530(SPBC4B4.01c);evm.TU.Contig22.532(hdmA);evm.TU.Contig31.696(SDS22);evm.TU.Contig22.217(UVRAG);evm.TU.Contig12.238(DED1);evm.TU.Contig28.72(tsc2);evm.TU.Contig31.327(sudA);evm.TU.Contig22.460(snf5);evm.TU.Contig31.558(SPCC550.11);…	evm.TU.Contig1.100(cdc48);evm.TU.Contig1.233(mip1);evm.TU.Contig1.281(PIK3C3);evm.TU.Contig1.294(Pka-C3);evm.TU.Contig1.32(cdc42);evm.TU.Contig1.455(ERF2);evm.TU.Contig1.8(ARCN1);evm.TU.Contig11.15(RSC1);evm.TU.Contig11.53(ATG9);evm.TU.Contig12.1(ATG1);evm.TU.Contig12.2(ATG1);evm.TU.Contig12.234(exo2);evm.TU.Contig12.238(DED1);evm.TU.Contig12.3(ATG1);evm.TU.Contig12.410(ELC1);evm.TU.Contig12.441(…
GO:0120029	proton export across plasma membrane	20	-0.6829059	-2.03323	0	8.73E-04	evm.TU.Contig31.981(ATP1A3);evm.TU.Contig39.2(cta3);evm.TU.Contig2.106(pma-1);evm.TU.Contig47.141(PCA1);evm.TU.Contig20.232(srcA);evm.TU.Contig24.372(PMC1);evm.TU.Contig23.306(mgtB);evm.TU.Contig38.402(ENA1);evm.TU.Contig31.315(DRS2);evm.TU.Contig26.20(spfA);evm.TU.Contig31.680(ATP7B);evm.TU.Contig48.403(NEO1);evm.TU.Contig31.119(DNF3);evm.TU.Contig1.249(DNF1);	evm.TU.Contig1.249(DNF1);evm.TU.Contig2.106(pma-1);evm.TU.Contig20.232(srcA);evm.TU.Contig23.306(mgtB);evm.TU.Contig24.211(ATP12A);evm.TU.Contig24.372(PMC1);evm.TU.Contig24.526(HMA5);evm.TU.Contig26.20(spfA);evm.TU.Contig31.119(DNF3);evm.TU.Contig31.1202(cta3);evm.TU.Contig31.1228(PMC1);evm.TU.Contig31.315(DRS2);evm.TU.Contig31.43(pmrA);evm.TU.Contig31.680(ATP7B);evm.TU.Contig31.728(SPCC1672.11c)…
GO:1901981	phosphatidylinositol phosphate binding	63	-0.52731794	-2.0327394	0	8.80E-04	evm.TU.Contig33.28(ABP1);evm.TU.Contig23.181(--);evm.TU.Contig31.666(psy1);evm.TU.Contig24.64(vps24);evm.TU.Contig47.233(spn3);evm.TU.Contig27.27(vps17);evm.TU.Contig35.19(CDC3);evm.TU.Contig31.485(Arhgap27);evm.TU.Contig23.180(orc4);evm.TU.Contig54.125(rco-1);evm.TU.Contig22.189(ATG24);evm.TU.Contig31.537(end4);evm.TU.Contig47.109(sec2);evm.TU.Contig28.14(spn4);evm.TU.Contig22.547(ELMO1);evm.TU.…	evm.TU.Contig1.356(EGD2);evm.TU.Contig12.109(its3);evm.TU.Contig17.36(SEC);evm.TU.Contig2.239(vsp-1);evm.TU.Contig2.59(TRF2);evm.TU.Contig20.30(BEM3);evm.TU.Contig21.5(--);evm.TU.Contig22.189(ATG24);evm.TU.Contig22.200(YAP1801);evm.TU.Contig22.234(--);evm.TU.Contig22.367(SPCC794.11c);evm.TU.Contig22.547(ELMO1);evm.TU.Contig22.641(MON1);evm.TU.Contig23.180(orc4);evm.TU.Contig23.181(--);evm.TU.Cont…
GO:0007114	cell budding	31	-0.6171443	-2.0325356	0	8.77E-04	evm.TU.Contig31.777(MYO2);evm.TU.Contig31.537(end4);evm.TU.Contig22.468(PAN1);evm.TU.Contig2.38(URM1);evm.TU.Contig48.398(sepA);evm.TU.Contig26.150(BUD6);evm.TU.Contig31.275(BUD4);evm.TU.Contig53.262(--);evm.TU.Contig23.363(BOI2);evm.TU.Contig31.648(SPAC3G9.05);evm.TU.Contig24.396(MST20);evm.TU.Contig12.341(--);evm.TU.Contig54.137(BUD2);evm.TU.Contig24.8(gefY);	MSTRG.1685(--);evm.TU.Contig1.32(cdc42);evm.TU.Contig11.10(ATS1);evm.TU.Contig11.63(hymA);evm.TU.Contig12.341(--);evm.TU.Contig2.34(ACT);evm.TU.Contig2.38(URM1);evm.TU.Contig20.139(cot-1);evm.TU.Contig22.468(PAN1);evm.TU.Contig22.783(Pdcd6);evm.TU.Contig23.151(TAO3);evm.TU.Contig23.363(BOI2);evm.TU.Contig23.61(END3);evm.TU.Contig24.253(CTHT_0044240);evm.TU.Contig24.396(MST20);evm.TU.Contig24.529(…
GO:0045859	regulation of protein kinase activity	141	-0.45792103	-2.0307825	0	8.93E-04	evm.TU.Contig20.255(ckb-2);evm.TU.Contig31.686(med-8);evm.TU.Contig38.187(BCP1);evm.TU.Contig31.174(TAF7);evm.TU.Contig11.51(DNJ1);evm.TU.Contig22.700(tel2);evm.TU.Contig38.29(NOG1);evm.TU.Contig24.547(ATG13);evm.TU.Contig24.346(him1);evm.TU.Contig1.233(mip1);evm.TU.Contig24.418(VPS27);evm.TU.Contig48.64(CYCP1-1);evm.TU.Contig12.152(CCL1);evm.TU.Contig22.699(--);evm.TU.Contig24.563(ckb-1);evm.TU.…	MSTRG.11556(sal3);evm.TU.Contig1.111(NBP2);evm.TU.Contig1.233(mip1);evm.TU.Contig1.294(Pka-C3);evm.TU.Contig1.32(cdc42);evm.TU.Contig1.354(UBC35);evm.TU.Contig1.367(SOD1);evm.TU.Contig1.408(wis1);evm.TU.Contig1.448(srb4);evm.TU.Contig1.45(MST11);evm.TU.Contig11.11(--);evm.TU.Contig11.51(DNJ1);evm.TU.Contig12.152(CCL1);evm.TU.Contig12.213(lkh1);evm.TU.Contig12.220(ELP3);evm.TU.Contig12.238(DED1);e…
GO:0000118	histone deacetylase complex	43	-0.5750681	-2.0306938	0	8.95E-04	evm.TU.Contig48.326(lid2);evm.TU.Contig31.307(YAF9);evm.TU.Contig1.275(CTI6);evm.TU.Contig1.168(ARP4);evm.TU.Contig12.414(--);evm.TU.Contig48.483(TRA1);evm.TU.Contig38.202(Kmt2e);evm.TU.Contig31.977(mit1);evm.TU.Contig24.112(eaf3);evm.TU.Contig20.242(fft2);evm.TU.Contig24.226(arp-6);evm.TU.Contig47.499(SWR1);evm.TU.Contig26.83(ISW1);evm.TU.Contig2.212(RVB1);evm.TU.Contig12.404(ING1);evm.TU.Contig…	evm.TU.Contig1.168(ARP4);evm.TU.Contig1.275(CTI6);evm.TU.Contig11.32(rhp54);evm.TU.Contig11.77(ESA1);evm.TU.Contig12.233(HAT2);evm.TU.Contig12.404(ING1);evm.TU.Contig12.414(--);evm.TU.Contig12.438(--);evm.TU.Contig15.3(phd1);evm.TU.Contig2.181(RVB2);evm.TU.Contig2.212(RVB1);evm.TU.Contig2.34(ACT);evm.TU.Contig2.46(--);evm.TU.Contig20.242(fft2);evm.TU.Contig22.364(RPD3);evm.TU.Contig22.458(SPAC2F7…
GO:0042953	lipoprotein transport	46	-0.56080234	-2.029664	0	9.21E-04	evm.TU.Contig24.614(abcI);evm.TU.Contig22.678(LAM1);evm.TU.Contig31.437(abcB);evm.TU.Contig24.569(ABCA3);evm.TU.Contig38.148(abc4);evm.TU.Contig47.249(cctS);evm.TU.Contig23.315(hmt1);evm.TU.Contig38.308(abcB);evm.TU.Contig48.68(YBT1);evm.TU.Contig22.623(RLI1);evm.TU.Contig38.498(MDN1);evm.TU.Contig17.1(mdr2);evm.TU.Contig23.51(SPAC323.04);evm.TU.Contig28.266(cicA);evm.TU.Contig31.884(TEF3);evm.TU…	evm.TU.Contig1.421(braE);evm.TU.Contig1.454(NEW1);evm.TU.Contig1.98(aclQ);evm.TU.Contig12.227(ARB1);evm.TU.Contig12.30(YCF1);evm.TU.Contig16.11(FG02316);evm.TU.Contig17.1(mdr2);evm.TU.Contig2.22(cicA);evm.TU.Contig22.527(BEA3);evm.TU.Contig22.623(RLI1);evm.TU.Contig22.678(LAM1);evm.TU.Contig23.315(hmt1);evm.TU.Contig23.51(SPAC323.04);evm.TU.Contig23.73(SPBC29A3.09c);evm.TU.Contig24.141(abcd1);evm…
GO:0060089	molecular transducer activity	55	-0.53918135	-2.0296137	0	9.18E-04	evm.TU.Contig26.187(pkp1);evm.TU.Contig26.241(gpi1);evm.TU.Contig26.146(mpr1);evm.TU.Contig47.409(--);evm.TU.Contig24.56(CRCP);evm.TU.Contig20.250(RGR1);evm.TU.Contig31.433(NIK1);evm.TU.Contig31.58(gprM);evm.TU.Contig24.157(dhkK);evm.TU.Contig22.125(--);evm.TU.Contig31.659(gacS);evm.TU.Contig38.151(gna-3);evm.TU.Contig47.126(sska);evm.TU.Contig15.11(RIM15);evm.TU.Contig23.144(SPBC11G11.07);evm.TU…	MSTRG.1058(--);MSTRG.12457(--);MSTRG.2110(--);evm.TU.Contig1.476(MOS1);evm.TU.Contig1.5(PTM1);evm.TU.Contig11.135(--);evm.TU.Contig11.3(SPBC25H2.03);evm.TU.Contig15.11(RIM15);evm.TU.Contig2.15(ERG2);evm.TU.Contig2.8(DER1);evm.TU.Contig20.250(RGR1);evm.TU.Contig20.251(ADE2);evm.TU.Contig20.95(prnC);evm.TU.Contig22.101(arg-8);evm.TU.Contig22.125(--);evm.TU.Contig22.607(NIK1);evm.TU.Contig22.8(ATG27…
GO:0009991	response to extracellular stimulus	314	-0.42153358	-2.0293703	0	9.14E-04	evm.TU.Contig20.84(rmt1);evm.TU.Contig35.150(SPAC1B9.03c);evm.TU.Contig31.437(abcB);evm.TU.Contig31.1068(HEM2);evm.TU.Contig55.4(HEM2);evm.TU.Contig12.28(CBF1);evm.TU.Contig31.4(SCH9);evm.TU.Contig24.507(creC);evm.TU.Contig24.363(DAL81);evm.TU.Contig12.68(SAH1);evm.TU.Contig35.31(ssr2);evm.TU.Contig1.10(gtr2);evm.TU.Contig38.357(NNT);evm.TU.Contig31.441(NCU03117);evm.TU.Contig48.97(DRS1);evm.TU.C…	MSTRG.11231(lys-4);MSTRG.13639(atf1);evm.TU.Contig1.10(gtr2);evm.TU.Contig1.165(ROK1);evm.TU.Contig1.21(Tgfbrap1);evm.TU.Contig1.233(mip1);evm.TU.Contig1.235(smc5);evm.TU.Contig1.251(ded1);evm.TU.Contig1.281(PIK3C3);evm.TU.Contig1.328(SPP1);evm.TU.Contig1.34(vps18);evm.TU.Contig1.347(SPAC11E3.05);evm.TU.Contig1.367(SOD1);evm.TU.Contig1.393(myo2);evm.TU.Contig1.412(alo-1);evm.TU.Contig1.474(AVT6);…
GO:0033225	ATPase-coupled 2-aminoethylphosphonate transporter activity	45	-0.56136566	-2.029005	0	9.11E-04	evm.TU.Contig31.437(abcB);evm.TU.Contig24.569(ABCA3);evm.TU.Contig38.148(abc4);evm.TU.Contig47.249(cctS);evm.TU.Contig23.315(hmt1);evm.TU.Contig38.308(abcB);evm.TU.Contig48.68(YBT1);evm.TU.Contig22.623(RLI1);evm.TU.Contig38.498(MDN1);evm.TU.Contig23.180(orc4);evm.TU.Contig17.1(mdr2);evm.TU.Contig23.51(SPAC323.04);evm.TU.Contig28.266(cicA);evm.TU.Contig31.884(TEF3);evm.TU.Contig12.227(ARB1);evm.TU…	evm.TU.Contig1.421(braE);evm.TU.Contig1.454(NEW1);evm.TU.Contig1.98(aclQ);evm.TU.Contig12.227(ARB1);evm.TU.Contig12.30(YCF1);evm.TU.Contig16.11(FG02316);evm.TU.Contig17.1(mdr2);evm.TU.Contig2.22(cicA);evm.TU.Contig22.527(BEA3);evm.TU.Contig22.623(RLI1);evm.TU.Contig23.180(orc4);evm.TU.Contig23.315(hmt1);evm.TU.Contig23.51(SPAC323.04);evm.TU.Contig23.73(SPBC29A3.09c);evm.TU.Contig24.141(abcd1);evm…
GO:0031670	cellular response to nutrient	53	-0.53768814	-2.0287237	0	9.12E-04	evm.TU.Contig24.566(SPCC320.03);evm.TU.Contig12.28(CBF1);evm.TU.Contig24.507(creC);evm.TU.Contig24.363(DAL81);evm.TU.Contig35.31(ssr2);evm.TU.Contig22.673(hap2);evm.TU.Contig28.122(SPT6);evm.TU.Contig23.66(CREA);evm.TU.Contig54.125(rco-1);evm.TU.Contig38.430(TPK2);evm.TU.Contig12.213(lkh1);evm.TU.Contig24.373(AN10449);evm.TU.Contig31.481(AREA);evm.TU.Contig22.110(AcuM);evm.TU.Contig31.157(RTG2);e…	evm.TU.Contig1.367(SOD1);evm.TU.Contig12.213(lkh1);evm.TU.Contig12.262(CLAH10);evm.TU.Contig12.28(CBF1);evm.TU.Contig2.14(nmr);evm.TU.Contig2.281(GB-1);evm.TU.Contig20.197(creB);evm.TU.Contig20.238(CDC5);evm.TU.Contig22.110(AcuM);evm.TU.Contig22.450(ark1);evm.TU.Contig22.460(snf5);evm.TU.Contig22.637(nfyB);evm.TU.Contig22.647(adv-1);evm.TU.Contig22.673(hap2);evm.TU.Contig22.85(Ptpn6);evm.TU.Conti…
GO:0034249	negative regulation of cellular amide metabolic process	140	-0.46887657	-2.0269914	0	9.43E-04	evm.TU.Contig24.274(SPAC16C9.04c);evm.TU.Contig24.614(abcI);evm.TU.Contig31.572(tif5);evm.TU.Contig26.22(THYA);evm.TU.Contig26.261(int-6);evm.TU.Contig24.535(not1);evm.TU.Contig31.294(PUS7);evm.TU.Contig54.112(SPBC4F6.14);evm.TU.Contig31.437(abcB);evm.TU.Contig12.28(CBF1);evm.TU.Contig24.569(ABCA3);MSTRG.3945(SPBC56F2.08c);evm.TU.Contig12.217(ccr4);evm.TU.Contig38.148(abc4);evm.TU.Contig24.412(gr…	MSTRG.12045(--);MSTRG.3945(SPBC56F2.08c);MSTRG.5033(lsm5);MSTRG.7416(UPF2);evm.TU.Contig1.421(braE);evm.TU.Contig1.433(EXOSC8);evm.TU.Contig1.454(NEW1);evm.TU.Contig1.92(nnr);evm.TU.Contig1.98(aclQ);evm.TU.Contig11.60(MTR3);evm.TU.Contig11.86(cid1);evm.TU.Contig12.127(DHH1);evm.TU.Contig12.166(crp-46);evm.TU.Contig12.175(Dcp1b);evm.TU.Contig12.217(ccr4);evm.TU.Contig12.227(ARB1);evm.TU.Contig12.2…
GO:0042887	amide transmembrane transporter activity	80	-0.50200695	-2.0268545	0	9.39E-04	evm.TU.Contig31.437(abcB);evm.TU.Contig48.65(pgt1);evm.TU.Contig24.569(ABCA3);evm.TU.Contig48.295(isp4);evm.TU.Contig38.148(abc4);evm.TU.Contig47.249(cctS);evm.TU.Contig35.79(TIM44);evm.TU.Contig23.315(hmt1);evm.TU.Contig38.426(sec-61);evm.TU.Contig38.308(abcB);evm.TU.Contig48.68(YBT1);evm.TU.Contig22.623(RLI1);evm.TU.Contig12.284(OPT2);evm.TU.Contig38.498(MDN1);evm.TU.Contig2.30(tom40);evm.TU.Co…	evm.TU.Contig1.228(isp4);evm.TU.Contig1.411(dur3-1);evm.TU.Contig1.421(braE);evm.TU.Contig1.454(NEW1);evm.TU.Contig1.98(aclQ);evm.TU.Contig12.227(ARB1);evm.TU.Contig12.284(OPT2);evm.TU.Contig12.30(YCF1);evm.TU.Contig12.35(tim23);evm.TU.Contig16.11(FG02316);evm.TU.Contig16.18(fnx2);evm.TU.Contig17.1(mdr2);evm.TU.Contig2.22(cicA);evm.TU.Contig2.30(tom40);evm.TU.Contig2.40(FLX1);evm.TU.Contig20.140(…
GO:0033308	hydroxyectoine transport	44	-0.5582377	-2.02667	0	9.41E-04	evm.TU.Contig31.437(abcB);evm.TU.Contig24.569(ABCA3);evm.TU.Contig38.148(abc4);evm.TU.Contig47.249(cctS);evm.TU.Contig23.315(hmt1);evm.TU.Contig38.308(abcB);evm.TU.Contig48.68(YBT1);evm.TU.Contig22.623(RLI1);evm.TU.Contig17.1(mdr2);evm.TU.Contig23.51(SPAC323.04);evm.TU.Contig28.266(cicA);evm.TU.Contig31.884(TEF3);evm.TU.Contig12.227(ARB1);evm.TU.Contig31.694(PXA1);evm.TU.Contig22.527(BEA3);evm.TU…	evm.TU.Contig1.421(braE);evm.TU.Contig1.454(NEW1);evm.TU.Contig1.98(aclQ);evm.TU.Contig12.227(ARB1);evm.TU.Contig12.30(YCF1);evm.TU.Contig16.11(FG02316);evm.TU.Contig17.1(mdr2);evm.TU.Contig2.22(cicA);evm.TU.Contig22.527(BEA3);evm.TU.Contig22.623(RLI1);evm.TU.Contig23.315(hmt1);evm.TU.Contig23.51(SPAC323.04);evm.TU.Contig23.73(SPBC29A3.09c);evm.TU.Contig24.141(abcd1);evm.TU.Contig24.358(SPBC29A3.…
GO:0051254	positive regulation of RNA metabolic process	452	-0.4097876	-2.0257335	0	9.42E-04	evm.TU.Contig2.39(azf1);evm.TU.Contig24.566(SPCC320.03);evm.TU.Contig12.152(CCL1);evm.TU.Contig26.54(--);evm.TU.Contig24.535(not1);evm.TU.Contig1.19(THO1);evm.TU.Contig38.436(SPAC644.07);evm.TU.Contig47.153(hac1);evm.TU.Contig20.84(rmt1);evm.TU.Contig54.112(SPBC4F6.14);evm.TU.Contig38.413(taf6);evm.TU.Contig1.100(cdc48);evm.TU.Contig12.28(CBF1);evm.TU.Contig31.4(SCH9);evm.TU.Contig24.363(DAL81);e…	MSTRG.10445(prp4);MSTRG.10518(--);MSTRG.11489(--);MSTRG.12045(--);MSTRG.13197(--);MSTRG.13639(atf1);MSTRG.199(--);MSTRG.3945(SPBC56F2.08c);MSTRG.5033(lsm5);MSTRG.7416(UPF2);MSTRG.7905(SEN1);evm.TU.Contig1.10(gtr2);evm.TU.Contig1.100(cdc48);evm.TU.Contig1.127(rpb1);evm.TU.Contig1.142(tfs1);evm.TU.Contig1.150(utp17);evm.TU.Contig1.168(ARP4);evm.TU.Contig1.19(THO1);evm.TU.Contig1.233(mip1);evm.TU.Co…
GO:0015716	organic phosphonate transport	47	-0.5608574	-2.0256095	0	9.39E-04	evm.TU.Contig24.614(abcI);evm.TU.Contig38.52(bms1);evm.TU.Contig31.437(abcB);evm.TU.Contig24.569(ABCA3);evm.TU.Contig38.148(abc4);evm.TU.Contig47.249(cctS);evm.TU.Contig23.315(hmt1);evm.TU.Contig38.308(abcB);evm.TU.Contig48.68(YBT1);evm.TU.Contig22.623(RLI1);evm.TU.Contig38.498(MDN1);evm.TU.Contig17.1(mdr2);evm.TU.Contig23.51(SPAC323.04);evm.TU.Contig28.266(cicA);evm.TU.Contig31.884(TEF3);evm.TU.…	evm.TU.Contig1.421(braE);evm.TU.Contig1.454(NEW1);evm.TU.Contig1.98(aclQ);evm.TU.Contig12.227(ARB1);evm.TU.Contig12.30(YCF1);evm.TU.Contig16.11(FG02316);evm.TU.Contig17.1(mdr2);evm.TU.Contig2.22(cicA);evm.TU.Contig22.527(BEA3);evm.TU.Contig22.623(RLI1);evm.TU.Contig23.315(hmt1);evm.TU.Contig23.51(SPAC323.04);evm.TU.Contig23.73(SPBC29A3.09c);evm.TU.Contig24.141(abcd1);evm.TU.Contig24.358(SPBC29A3.…
GO:0005253	anion channel activity	53	-0.54300153	-2.0254462	0	9.35E-04	evm.TU.Contig31.437(abcB);evm.TU.Contig24.569(ABCA3);evm.TU.Contig38.148(abc4);evm.TU.Contig47.249(cctS);evm.TU.Contig23.315(hmt1);evm.TU.Contig38.308(abcB);evm.TU.Contig48.68(YBT1);evm.TU.Contig22.623(RLI1);evm.TU.Contig54.190(CYP6);evm.TU.Contig17.1(mdr2);evm.TU.Contig31.1197(YPR003C);evm.TU.Contig1.29(Clcn3);evm.TU.Contig23.51(SPAC323.04);evm.TU.Contig28.266(cicA);evm.TU.Contig31.884(TEF3);evm…	evm.TU.Contig1.29(Clcn3);evm.TU.Contig1.421(braE);evm.TU.Contig1.454(NEW1);evm.TU.Contig1.98(aclQ);evm.TU.Contig12.12(CLCN3);evm.TU.Contig12.227(ARB1);evm.TU.Contig12.30(YCF1);evm.TU.Contig16.11(FG02316);evm.TU.Contig17.1(mdr2);evm.TU.Contig2.12(UMAG_11084);evm.TU.Contig2.22(cicA);evm.TU.Contig22.527(BEA3);evm.TU.Contig22.623(RLI1);evm.TU.Contig23.315(hmt1);evm.TU.Contig23.51(SPAC323.04);evm.TU.C…
GO:0060236	regulation of mitotic spindle organization	22	-0.66313374	-2.0253017	0	9.32E-04	evm.TU.Contig12.197(klpA);evm.TU.Contig31.327(sudA);evm.TU.Contig2.214(ro-3);evm.TU.Contig31.1171(scd1);evm.TU.Contig22.450(ark1);evm.TU.Contig23.106(asp1);evm.TU.Contig38.151(gna-3);evm.TU.Contig21.7(chc1);evm.TU.Contig55.14(cki1);evm.TU.Contig31.1057(cki1);evm.TU.Contig1.70(bimB);	MSTRG.1706(PBP1);evm.TU.Contig1.70(bimB);evm.TU.Contig12.197(klpA);evm.TU.Contig2.214(ro-3);evm.TU.Contig2.28(GSK1);evm.TU.Contig21.7(chc1);evm.TU.Contig22.177(klp5);evm.TU.Contig22.450(ark1);evm.TU.Contig22.560(NSP1);evm.TU.Contig23.106(asp1);evm.TU.Contig23.458(mad2);evm.TU.Contig24.529(CDC2);evm.TU.Contig30.6(chc1);evm.TU.Contig31.1057(cki1);evm.TU.Contig31.1169(Vps60);evm.TU.Contig31.1171(scd…
GO:0000916	actomyosin contractile ring contraction	36	-0.594571	-2.0234702	0	9.57E-04	evm.TU.Contig2.44(svkA);evm.TU.Contig35.160(klp9);evm.TU.Contig38.363(spg1);evm.TU.Contig31.506(LAS17);evm.TU.Contig22.66(pro11);evm.TU.Contig22.33(cdc11);evm.TU.Contig54.165(sepH);evm.TU.Contig48.382(--);evm.TU.Contig53.166(cdc14);evm.TU.Contig1.393(myo2);evm.TU.Contig12.453(dnmbp);evm.TU.Contig53.67(nim-1);evm.TU.Contig20.2(dnmbp);evm.TU.Contig1.63(pik1);evm.TU.Contig24.396(MST20);evm.TU.Contig…	evm.TU.Contig1.393(myo2);evm.TU.Contig1.63(pik1);evm.TU.Contig12.409(mob1-1);evm.TU.Contig12.411(rhoC);evm.TU.Contig12.453(dnmbp);evm.TU.Contig17.20(paa1);evm.TU.Contig2.34(ACT);evm.TU.Contig2.44(svkA);evm.TU.Contig20.188(CAP2);evm.TU.Contig20.2(dnmbp);evm.TU.Contig20.238(CDC5);evm.TU.Contig22.33(cdc11);evm.TU.Contig22.558(artA);evm.TU.Contig22.66(pro11);evm.TU.Contig24.396(MST20);evm.TU.Contig24…
GO:0016584	nucleosome positioning	20	-0.6787139	-2.0234146	0	9.58E-04	evm.TU.Contig28.122(SPT6);evm.TU.Contig23.66(CREA);evm.TU.Contig35.48(nit-4);evm.TU.Contig54.125(rco-1);evm.TU.Contig48.284(YTA7);evm.TU.Contig31.977(mit1);evm.TU.Contig20.242(fft2);evm.TU.Contig26.83(ISW1);evm.TU.Contig31.282(snf21);MSTRG.13639(atf1);evm.TU.Contig22.622(hrp3);evm.TU.Contig47.19(INO80);evm.TU.Contig12.441(trfA);	MSTRG.13639(atf1);evm.TU.Contig12.233(HAT2);evm.TU.Contig12.441(trfA);evm.TU.Contig20.242(fft2);evm.TU.Contig22.622(hrp3);evm.TU.Contig23.399(cpc-2);evm.TU.Contig23.437(cwf17);evm.TU.Contig23.66(CREA);evm.TU.Contig26.83(ISW1);evm.TU.Contig28.122(SPT6);evm.TU.Contig31.1219(Plrg1);evm.TU.Contig31.282(snf21);evm.TU.Contig31.300(SPAC664.03);evm.TU.Contig31.977(mit1);evm.TU.Contig35.48(nit-4);evm.TU.C…
GO:0043213	bacteriocin transport	43	-0.5593494	-2.0233564	0	9.55E-04	evm.TU.Contig31.437(abcB);evm.TU.Contig24.569(ABCA3);evm.TU.Contig38.148(abc4);evm.TU.Contig47.249(cctS);evm.TU.Contig23.315(hmt1);evm.TU.Contig38.308(abcB);evm.TU.Contig48.68(YBT1);evm.TU.Contig22.623(RLI1);evm.TU.Contig38.498(MDN1);evm.TU.Contig17.1(mdr2);evm.TU.Contig23.51(SPAC323.04);evm.TU.Contig28.266(cicA);evm.TU.Contig31.884(TEF3);evm.TU.Contig12.227(ARB1);evm.TU.Contig31.694(PXA1);evm.TU…	evm.TU.Contig1.421(braE);evm.TU.Contig1.454(NEW1);evm.TU.Contig1.98(aclQ);evm.TU.Contig12.227(ARB1);evm.TU.Contig12.30(YCF1);evm.TU.Contig16.11(FG02316);evm.TU.Contig17.1(mdr2);evm.TU.Contig2.22(cicA);evm.TU.Contig22.527(BEA3);evm.TU.Contig22.623(RLI1);evm.TU.Contig23.315(hmt1);evm.TU.Contig23.51(SPAC323.04);evm.TU.Contig23.73(SPBC29A3.09c);evm.TU.Contig24.141(abcd1);evm.TU.Contig24.358(SPBC29A3.…
GO:0044872	lipoprotein localization	46	-0.56080234	-2.022586	0	9.61E-04	evm.TU.Contig24.614(abcI);evm.TU.Contig22.678(LAM1);evm.TU.Contig31.437(abcB);evm.TU.Contig24.569(ABCA3);evm.TU.Contig38.148(abc4);evm.TU.Contig47.249(cctS);evm.TU.Contig23.315(hmt1);evm.TU.Contig38.308(abcB);evm.TU.Contig48.68(YBT1);evm.TU.Contig22.623(RLI1);evm.TU.Contig38.498(MDN1);evm.TU.Contig17.1(mdr2);evm.TU.Contig23.51(SPAC323.04);evm.TU.Contig28.266(cicA);evm.TU.Contig31.884(TEF3);evm.TU…	evm.TU.Contig1.421(braE);evm.TU.Contig1.454(NEW1);evm.TU.Contig1.98(aclQ);evm.TU.Contig12.227(ARB1);evm.TU.Contig12.30(YCF1);evm.TU.Contig16.11(FG02316);evm.TU.Contig17.1(mdr2);evm.TU.Contig2.22(cicA);evm.TU.Contig22.527(BEA3);evm.TU.Contig22.623(RLI1);evm.TU.Contig22.678(LAM1);evm.TU.Contig23.315(hmt1);evm.TU.Contig23.51(SPAC323.04);evm.TU.Contig23.73(SPBC29A3.09c);evm.TU.Contig24.141(abcd1);evm…
GO:0045229	external encapsulating structure organization	147	-0.45645046	-2.0223763	0	9.57E-04	evm.TU.Contig24.197(pis1);evm.TU.Contig48.454(orc2);evm.TU.Contig48.530(HAT2);evm.TU.Contig48.486(cot-2);evm.TU.Contig23.80(RSN1);evm.TU.Contig31.974(--);evm.TU.Contig35.60(arp2);evm.TU.Contig54.199(arp2);evm.TU.Contig31.129(PMT4);evm.TU.Contig2.244(crf2);evm.TU.Contig24.459(exgD);evm.TU.Contig31.887(SPAC19B12.01);evm.TU.Contig47.195(btgC);evm.TU.Contig2.39(azf1);evm.TU.Contig12.47(GPI13);evm.TU.…	MSTRG.1058(--);evm.TU.Contig1.1(HRD1);evm.TU.Contig1.164(--);evm.TU.Contig1.265(--);evm.TU.Contig1.32(cdc42);evm.TU.Contig1.363(rgf1);evm.TU.Contig1.367(SOD1);evm.TU.Contig1.38(PBN1);evm.TU.Contig1.409(--);evm.TU.Contig1.418(chiA1);evm.TU.Contig1.476(MOS1);evm.TU.Contig1.89(CUL4A);evm.TU.Contig11.15(RSC1);evm.TU.Contig11.18(gpt1);evm.TU.Contig11.54(SCW4);evm.TU.Contig11.73(mcm6);evm.TU.Contig11.8…
GO:0007346	regulation of mitotic cell cycle	334	-0.41553882	-2.0216956	0	9.73E-04	evm.TU.Contig26.246(pol2);evm.TU.Contig22.699(--);evm.TU.Contig24.535(not1);evm.TU.Contig22.234(--);evm.TU.Contig54.117(pli1);evm.TU.Contig22.495(--);evm.TU.Contig2.57(TOF1);evm.TU.Contig35.31(ssr2);evm.TU.Contig31.645(NUP188);evm.TU.Contig26.67(tbg);evm.TU.Contig31.958(STS1);evm.TU.Contig12.217(ccr4);evm.TU.Contig27.21(sna41);evm.TU.Contig26.172(rhoA);evm.TU.Contig24.581(BFR2);evm.TU.Contig22.17…	MSTRG.11556(sal3);MSTRG.13639(atf1);MSTRG.1706(PBP1);evm.TU.Contig1.110(SSU72);evm.TU.Contig1.225(rpl-24);evm.TU.Contig1.233(mip1);evm.TU.Contig1.235(smc5);evm.TU.Contig1.239(acu-9);evm.TU.Contig1.32(cdc42);evm.TU.Contig1.400(rad3);evm.TU.Contig1.408(wis1);evm.TU.Contig1.45(MST11);evm.TU.Contig1.57(bimA);evm.TU.Contig1.70(bimB);evm.TU.Contig1.87(NUP192);evm.TU.Contig1.88(TEL1);evm.TU.Contig1.9(--…
GO:0099120	socially cooperative development	43	-0.56194484	-2.0200875	0	9.74E-04	evm.TU.Contig12.227(ARB1);evm.TU.Contig24.373(AN10449);evm.TU.Contig53.279(prr-1);evm.TU.Contig24.184(rnr-1);evm.TU.Contig2.50(gsy-1);evm.TU.Contig17.33(SPBC3E7.09);evm.TU.Contig38.118(PPX1);evm.TU.Contig47.464(svkA);evm.TU.Contig26.69(gcs-1);evm.TU.Contig31.276(crn1);evm.TU.Contig2.281(GB-1);evm.TU.Contig22.523(SPAPYUK71.03c);evm.TU.Contig54.165(sepH);evm.TU.Contig1.393(myo2);evm.TU.Contig21.7(c…	evm.TU.Contig1.294(Pka-C3);evm.TU.Contig1.393(myo2);evm.TU.Contig11.53(ATG9);evm.TU.Contig12.227(ARB1);evm.TU.Contig12.347(rps602);evm.TU.Contig17.15(YAK1);evm.TU.Contig17.29(clc1);evm.TU.Contig17.33(SPBC3E7.09);evm.TU.Contig2.28(GSK1);evm.TU.Contig2.281(GB-1);evm.TU.Contig2.50(gsy-1);evm.TU.Contig20.13(SPAC6F6.11c);evm.TU.Contig21.7(chc1);evm.TU.Contig22.523(SPAPYUK71.03c);evm.TU.Contig23.255(cc…
GO:0033288	ATPase-coupled hydroxyectoine transmembrane transporter activity	44	-0.5582377	-2.01931	0	9.75E-04	evm.TU.Contig31.437(abcB);evm.TU.Contig24.569(ABCA3);evm.TU.Contig38.148(abc4);evm.TU.Contig47.249(cctS);evm.TU.Contig23.315(hmt1);evm.TU.Contig38.308(abcB);evm.TU.Contig48.68(YBT1);evm.TU.Contig22.623(RLI1);evm.TU.Contig17.1(mdr2);evm.TU.Contig23.51(SPAC323.04);evm.TU.Contig28.266(cicA);evm.TU.Contig31.884(TEF3);evm.TU.Contig12.227(ARB1);evm.TU.Contig31.694(PXA1);evm.TU.Contig22.527(BEA3);evm.TU…	evm.TU.Contig1.421(braE);evm.TU.Contig1.454(NEW1);evm.TU.Contig1.98(aclQ);evm.TU.Contig12.227(ARB1);evm.TU.Contig12.30(YCF1);evm.TU.Contig16.11(FG02316);evm.TU.Contig17.1(mdr2);evm.TU.Contig2.22(cicA);evm.TU.Contig22.527(BEA3);evm.TU.Contig22.623(RLI1);evm.TU.Contig23.315(hmt1);evm.TU.Contig23.51(SPAC323.04);evm.TU.Contig23.73(SPBC29A3.09c);evm.TU.Contig24.141(abcd1);evm.TU.Contig24.358(SPBC29A3.…
GO:0015415	ATPase-coupled phosphate ion transmembrane transporter activity	47	-0.5538865	-2.01664	0	9.85E-04	evm.TU.Contig24.614(abcI);evm.TU.Contig38.52(bms1);evm.TU.Contig31.437(abcB);evm.TU.Contig24.569(ABCA3);evm.TU.Contig38.148(abc4);evm.TU.Contig47.249(cctS);evm.TU.Contig23.315(hmt1);evm.TU.Contig38.308(abcB);evm.TU.Contig48.68(YBT1);evm.TU.Contig22.623(RLI1);evm.TU.Contig38.498(MDN1);evm.TU.Contig17.1(mdr2);evm.TU.Contig23.51(SPAC323.04);evm.TU.Contig28.266(cicA);evm.TU.Contig31.884(TEF3);evm.TU.…	evm.TU.Contig1.421(braE);evm.TU.Contig1.454(NEW1);evm.TU.Contig1.98(aclQ);evm.TU.Contig12.227(ARB1);evm.TU.Contig12.30(YCF1);evm.TU.Contig16.11(FG02316);evm.TU.Contig17.1(mdr2);evm.TU.Contig2.22(cicA);evm.TU.Contig22.527(BEA3);evm.TU.Contig22.623(RLI1);evm.TU.Contig23.315(hmt1);evm.TU.Contig23.51(SPAC323.04);evm.TU.Contig23.73(SPBC29A3.09c);evm.TU.Contig24.141(abcd1);evm.TU.Contig24.358(SPBC29A3.…
GO:0007143	female meiotic nuclear division	18	-0.6912124	-2.016426	0	9.86E-04	evm.TU.Contig31.72(cdcA);evm.TU.Contig1.88(TEL1);evm.TU.Contig53.255(wee1);evm.TU.Contig20.107(rhp51);evm.TU.Contig23.55(MLH1);evm.TU.Contig12.197(klpA);evm.TU.Contig35.160(klp9);evm.TU.Contig48.53(--);evm.TU.Contig1.400(rad3);evm.TU.Contig31.510(rad16);evm.TU.Contig22.450(ark1);evm.TU.Contig22.68(MLH3);evm.TU.Contig20.92(mph1);	MSTRG.1706(PBP1);evm.TU.Contig1.400(rad3);evm.TU.Contig1.88(TEL1);evm.TU.Contig12.197(klpA);evm.TU.Contig2.68(RCAN2);evm.TU.Contig20.107(rhp51);evm.TU.Contig20.92(mph1);evm.TU.Contig22.109(--);evm.TU.Contig22.450(ark1);evm.TU.Contig22.68(MLH3);evm.TU.Contig23.399(cpc-2);evm.TU.Contig23.55(MLH1);evm.TU.Contig28.24(Tubgcp5);evm.TU.Contig31.510(rad16);evm.TU.Contig31.72(cdcA);evm.TU.Contig35.160(klp…
GO:0034502	protein localization to chromosome	67	-0.5155926	-2.0164135	0	9.83E-04	evm.TU.Contig33.6(RVB2);evm.TU.Contig31.88(cct4);evm.TU.Contig47.512(cct2);evm.TU.Contig23.255(cct1);evm.TU.Contig53.44(cct7);evm.TU.Contig28.100(cbf5);evm.TU.Contig22.364(RPD3);evm.TU.Contig12.452(trt1);evm.TU.Contig1.193(--);evm.TU.Contig31.321(Haspin);evm.TU.Contig22.700(tel2);evm.TU.Contig2.181(RVB2);evm.TU.Contig22.699(--);evm.TU.Contig24.98(xpo1);evm.TU.Contig31.44(rad21);evm.TU.Contig31.20…	evm.TU.Contig1.193(--);evm.TU.Contig1.400(rad3);evm.TU.Contig11.77(ESA1);evm.TU.Contig11.82(--);evm.TU.Contig12.17(SET2);evm.TU.Contig12.380(--);evm.TU.Contig12.452(trt1);evm.TU.Contig15.3(phd1);evm.TU.Contig2.181(RVB2);evm.TU.Contig2.28(GSK1);evm.TU.Contig2.42(--);evm.TU.Contig20.57(PXR1);evm.TU.Contig20.92(mph1);evm.TU.Contig22.364(RPD3);evm.TU.Contig22.450(ark1);evm.TU.Contig22.699(--);evm.TU.…
GO:0051336	regulation of hydrolase activity	266	-0.42600372	-2.01594	0	9.84E-04	evm.TU.Contig31.113(PPE1);evm.TU.Contig22.623(RLI1);evm.TU.Contig22.98(EIF2B3);evm.TU.Contig31.696(SDS22);evm.TU.Contig31.643(rga5);evm.TU.Contig24.270(RRD1);evm.TU.Contig44.7(ste20);evm.TU.Contig20.232(srcA);evm.TU.Contig23.330(nem1);evm.TU.Contig22.581(mas5);evm.TU.Contig12.238(DED1);evm.TU.Contig48.201(--);evm.TU.Contig51.45(pgi-1);evm.TU.Contig47.348(SPAC6F12.06);evm.TU.Contig38.51(EVI5L);evm…	MSTRG.11556(sal3);MSTRG.11622(--);MSTRG.11629(--);evm.TU.Contig1.10(gtr2);evm.TU.Contig1.100(cdc48);evm.TU.Contig1.104(CTG1);evm.TU.Contig1.156(nudG);evm.TU.Contig1.203(Mboo_1886);evm.TU.Contig1.281(PIK3C3);evm.TU.Contig1.293(AN11010);evm.TU.Contig1.294(Pka-C3);evm.TU.Contig1.337(rpc11);evm.TU.Contig1.363(rgf1);evm.TU.Contig1.367(SOD1);evm.TU.Contig1.434(MRS6);evm.TU.Contig1.442(kap95);evm.TU.Con…
GO:0017148	negative regulation of translation	136	-0.46387652	-2.0158577	0	9.81E-04	evm.TU.Contig24.274(SPAC16C9.04c);evm.TU.Contig24.614(abcI);evm.TU.Contig31.572(tif5);evm.TU.Contig26.22(THYA);evm.TU.Contig26.261(int-6);evm.TU.Contig24.535(not1);evm.TU.Contig31.294(PUS7);evm.TU.Contig54.112(SPBC4F6.14);evm.TU.Contig31.437(abcB);evm.TU.Contig24.569(ABCA3);MSTRG.3945(SPBC56F2.08c);evm.TU.Contig12.217(ccr4);evm.TU.Contig38.148(abc4);evm.TU.Contig24.412(grp78);evm.TU.Contig20.78(P…	MSTRG.12045(--);MSTRG.3945(SPBC56F2.08c);MSTRG.5033(lsm5);MSTRG.7416(UPF2);evm.TU.Contig1.421(braE);evm.TU.Contig1.433(EXOSC8);evm.TU.Contig1.454(NEW1);evm.TU.Contig1.92(nnr);evm.TU.Contig1.98(aclQ);evm.TU.Contig11.60(MTR3);evm.TU.Contig11.86(cid1);evm.TU.Contig12.127(DHH1);evm.TU.Contig12.166(crp-46);evm.TU.Contig12.175(Dcp1b);evm.TU.Contig12.217(ccr4);evm.TU.Contig12.227(ARB1);evm.TU.Contig12.2…
GO:0000101	sulfur amino acid transport	60	-0.5278269	-2.015285	0	9.77E-04	evm.TU.Contig31.437(abcB);evm.TU.Contig24.569(ABCA3);evm.TU.Contig31.189(SPAC4G9.12);evm.TU.Contig38.148(abc4);evm.TU.Contig47.249(cctS);evm.TU.Contig23.315(hmt1);evm.TU.Contig38.308(abcB);evm.TU.Contig48.68(YBT1);evm.TU.Contig22.623(RLI1);evm.TU.Contig38.498(MDN1);evm.TU.Contig35.19(CDC3);evm.TU.Contig17.1(mdr2);evm.TU.Contig23.51(SPAC323.04);evm.TU.Contig23.16(SMC2);evm.TU.Contig28.266(cicA);ev…	MSTRG.194(pif1);evm.TU.Contig1.421(braE);evm.TU.Contig1.43(mx1);evm.TU.Contig1.454(NEW1);evm.TU.Contig1.98(aclQ);evm.TU.Contig12.227(ARB1);evm.TU.Contig12.30(YCF1);evm.TU.Contig12.411(rhoC);evm.TU.Contig16.11(FG02316);evm.TU.Contig17.1(mdr2);evm.TU.Contig2.22(cicA);evm.TU.Contig22.122(--);evm.TU.Contig22.527(BEA3);evm.TU.Contig22.623(RLI1);evm.TU.Contig23.16(SMC2);evm.TU.Contig23.315(hmt1);evm.TU…
GO:0016887	ATP hydrolysis activity	409	-0.4087447	-2.015006	0	9.74E-04	evm.TU.Contig24.569(ABCA3);evm.TU.Contig31.189(SPAC4G9.12);evm.TU.Contig48.97(DRS1);evm.TU.Contig38.382(CFD1);evm.TU.Contig31.37(mcm4);evm.TU.Contig39.2(cta3);evm.TU.Contig2.243(DBP9);evm.TU.Contig35.149(RRP3);evm.TU.Contig22.177(klp5);evm.TU.Contig2.106(pma-1);evm.TU.Contig23.181(--);evm.TU.Contig38.148(abc4);evm.TU.Contig31.202(cdc18);evm.TU.Contig24.412(grp78);evm.TU.Contig24.609(TFB2);evm.TU.…	MSTRG.194(pif1);MSTRG.5606(dna2);MSTRG.7471(--);MSTRG.7905(SEN1);MSTRG.8538(--);evm.TU.Contig1.100(cdc48);evm.TU.Contig1.101(kti12);evm.TU.Contig1.108(--);evm.TU.Contig1.122(SSB1);evm.TU.Contig1.156(nudG);evm.TU.Contig1.165(ROK1);evm.TU.Contig1.168(ARP4);evm.TU.Contig1.169(BCS1L);evm.TU.Contig1.18(AQR);evm.TU.Contig1.226(SPBC16A3.06);evm.TU.Contig1.235(smc5);evm.TU.Contig1.247(vma-4);evm.TU.Conti…
GO:0005319	lipid transporter activity	68	-0.5070243	-2.0149295	0	9.75E-04	evm.TU.Contig38.148(abc4);evm.TU.Contig24.42(SCP2);evm.TU.Contig47.249(cctS);evm.TU.Contig23.315(hmt1);evm.TU.Contig38.308(abcB);evm.TU.Contig48.68(YBT1);evm.TU.Contig22.623(RLI1);evm.TU.Contig38.498(MDN1);evm.TU.Contig17.1(mdr2);evm.TU.Contig23.51(SPAC323.04);evm.TU.Contig23.16(SMC2);evm.TU.Contig28.266(cicA);evm.TU.Contig31.884(TEF3);evm.TU.Contig12.227(ARB1);evm.TU.Contig31.694(PXA1);evm.TU.Co…	MSTRG.13094(--);evm.TU.Contig1.421(braE);evm.TU.Contig1.424(SWH1);evm.TU.Contig1.454(NEW1);evm.TU.Contig1.98(aclQ);evm.TU.Contig11.36(SPAC3H8.02);evm.TU.Contig12.129(sec14);evm.TU.Contig12.227(ARB1);evm.TU.Contig12.30(YCF1);evm.TU.Contig16.11(FG02316);evm.TU.Contig17.1(mdr2);evm.TU.Contig2.22(cicA);evm.TU.Contig22.527(BEA3);evm.TU.Contig22.623(RLI1);evm.TU.Contig22.678(LAM1);evm.TU.Contig23.16(SM…
GO:0043190	ATP-binding cassette (ABC) transporter complex	74	-0.511743	-2.0148225	0	9.72E-04	evm.TU.Contig31.437(abcB);evm.TU.Contig24.569(ABCA3);evm.TU.Contig31.189(SPAC4G9.12);evm.TU.Contig31.441(NCU03117);evm.TU.Contig38.148(abc4);evm.TU.Contig47.249(cctS);evm.TU.Contig23.315(hmt1);evm.TU.Contig38.308(abcB);evm.TU.Contig48.68(YBT1);evm.TU.Contig22.623(RLI1);evm.TU.Contig38.498(MDN1);evm.TU.Contig35.19(CDC3);evm.TU.Contig23.180(orc4);evm.TU.Contig17.1(mdr2);evm.TU.Contig23.51(SPAC323.0…	MSTRG.194(pif1);evm.TU.Contig1.421(braE);evm.TU.Contig1.43(mx1);evm.TU.Contig1.454(NEW1);evm.TU.Contig1.98(aclQ);evm.TU.Contig11.35(SDS23);evm.TU.Contig12.227(ARB1);evm.TU.Contig12.30(YCF1);evm.TU.Contig12.411(rhoC);evm.TU.Contig12.433(B14D6.460);evm.TU.Contig16.11(FG02316);evm.TU.Contig17.1(mdr2);evm.TU.Contig2.22(cicA);evm.TU.Contig20.203(--);evm.TU.Contig22.122(--);evm.TU.Contig22.301(--);evm.…
GO:0051293	establishment of spindle localization	38	-0.5765546	-2.0144908	0	9.77E-04	evm.TU.Contig31.777(MYO2);evm.TU.Contig24.301(NDC80);evm.TU.Contig51.5(PAC1);evm.TU.Contig1.87(NUP192);evm.TU.Contig22.547(ELMO1);evm.TU.Contig38.363(spg1);evm.TU.Contig2.214(ro-3);evm.TU.Contig38.173(DHC1);evm.TU.Contig48.398(sepA);evm.TU.Contig22.450(ark1);evm.TU.Contig2.281(GB-1);evm.TU.Contig22.33(cdc11);evm.TU.Contig1.442(kap95);evm.TU.Contig48.75(NDE1);evm.TU.Contig2.93(NIC96);evm.TU.Contig…	MSTRG.1706(PBP1);evm.TU.Contig1.156(nudG);evm.TU.Contig1.32(cdc42);evm.TU.Contig1.442(kap95);evm.TU.Contig1.70(bimB);evm.TU.Contig1.87(NUP192);evm.TU.Contig12.333(sitA);evm.TU.Contig2.214(ro-3);evm.TU.Contig2.252(DCN1);evm.TU.Contig2.281(GB-1);evm.TU.Contig2.34(ACT);evm.TU.Contig2.93(NIC96);evm.TU.Contig20.203(--);evm.TU.Contig22.177(klp5);evm.TU.Contig22.33(cdc11);evm.TU.Contig22.450(ark1);evm.T…
GO:0033283	ATPase-coupled organic acid transmembrane transporter activity	58	-0.52487844	-2.0142632	0	9.74E-04	evm.TU.Contig31.437(abcB);evm.TU.Contig24.569(ABCA3);evm.TU.Contig31.189(SPAC4G9.12);evm.TU.Contig38.148(abc4);evm.TU.Contig47.249(cctS);evm.TU.Contig23.315(hmt1);evm.TU.Contig38.308(abcB);evm.TU.Contig48.68(YBT1);evm.TU.Contig22.623(RLI1);evm.TU.Contig38.498(MDN1);evm.TU.Contig35.19(CDC3);evm.TU.Contig17.1(mdr2);evm.TU.Contig23.51(SPAC323.04);evm.TU.Contig23.16(SMC2);evm.TU.Contig28.266(cicA);ev…	MSTRG.194(pif1);evm.TU.Contig1.421(braE);evm.TU.Contig1.43(mx1);evm.TU.Contig1.454(NEW1);evm.TU.Contig1.98(aclQ);evm.TU.Contig12.227(ARB1);evm.TU.Contig12.30(YCF1);evm.TU.Contig12.411(rhoC);evm.TU.Contig16.11(FG02316);evm.TU.Contig17.1(mdr2);evm.TU.Contig2.22(cicA);evm.TU.Contig22.122(--);evm.TU.Contig22.527(BEA3);evm.TU.Contig22.623(RLI1);evm.TU.Contig23.16(SMC2);evm.TU.Contig23.315(hmt1);evm.TU…
GO:0022834	ligand-gated channel activity	48	-0.5403262	-2.014219	0	9.71E-04	evm.TU.Contig31.437(abcB);evm.TU.Contig24.569(ABCA3);evm.TU.Contig38.148(abc4);evm.TU.Contig47.249(cctS);evm.TU.Contig23.315(hmt1);evm.TU.Contig38.308(abcB);evm.TU.Contig48.68(YBT1);evm.TU.Contig22.623(RLI1);evm.TU.Contig17.1(mdr2);evm.TU.Contig23.51(SPAC323.04);evm.TU.Contig28.266(cicA);evm.TU.Contig31.884(TEF3);evm.TU.Contig12.227(ARB1);evm.TU.Contig31.694(PXA1);evm.TU.Contig22.527(BEA3);evm.TU…	MSTRG.7471(--);evm.TU.Contig1.421(braE);evm.TU.Contig1.454(NEW1);evm.TU.Contig1.98(aclQ);evm.TU.Contig11.59(ANP1);evm.TU.Contig12.227(ARB1);evm.TU.Contig12.30(YCF1);evm.TU.Contig12.83(--);evm.TU.Contig13.1(ANP1);evm.TU.Contig16.11(FG02316);evm.TU.Contig17.1(mdr2);evm.TU.Contig2.22(cicA);evm.TU.Contig20.15(--);evm.TU.Contig22.527(BEA3);evm.TU.Contig22.623(RLI1);evm.TU.Contig23.315(hmt1);evm.TU.Con…
GO:0018209	peptidyl-serine modification	59	-0.52445215	-2.0132344	0	9.67E-04	evm.TU.Contig1.233(mip1);evm.TU.Contig22.352(cmk-1);evm.TU.Contig31.4(SCH9);evm.TU.Contig24.563(ckb-1);evm.TU.Contig35.70(NAA15);evm.TU.Contig31.446(--);evm.TU.Contig47.47(PRR1);evm.TU.Contig22.603(fhkC);evm.TU.Contig44.7(ste20);evm.TU.Contig31.637(lok);evm.TU.Contig1.88(TEL1);evm.TU.Contig22.398(NGG1);evm.TU.Contig12.213(lkh1);evm.TU.Contig22.529(cmkA);evm.TU.Contig31.1(psk1);evm.TU.Contig28.13(…	evm.TU.Contig1.233(mip1);evm.TU.Contig1.239(acu-9);evm.TU.Contig1.294(Pka-C3);evm.TU.Contig1.32(cdc42);evm.TU.Contig1.400(rad3);evm.TU.Contig1.88(TEL1);evm.TU.Contig12.108(cmkB);evm.TU.Contig12.213(lkh1);evm.TU.Contig12.6(lok);evm.TU.Contig15.11(RIM15);evm.TU.Contig17.36(SEC);evm.TU.Contig20.139(cot-1);evm.TU.Contig20.19(cbk1);evm.TU.Contig20.255(ckb-2);evm.TU.Contig20.92(mph1);evm.TU.Contig22.29…
GO:0000099	sulfur amino acid transmembrane transporter activity	59	-0.53203243	-2.0127099	0	9.64E-04	evm.TU.Contig31.437(abcB);evm.TU.Contig24.569(ABCA3);evm.TU.Contig31.189(SPAC4G9.12);evm.TU.Contig38.148(abc4);evm.TU.Contig47.249(cctS);evm.TU.Contig23.315(hmt1);evm.TU.Contig38.308(abcB);evm.TU.Contig48.68(YBT1);evm.TU.Contig22.623(RLI1);evm.TU.Contig38.498(MDN1);evm.TU.Contig35.19(CDC3);evm.TU.Contig17.1(mdr2);evm.TU.Contig23.51(SPAC323.04);evm.TU.Contig23.16(SMC2);evm.TU.Contig28.266(cicA);ev…	MSTRG.194(pif1);evm.TU.Contig1.421(braE);evm.TU.Contig1.43(mx1);evm.TU.Contig1.454(NEW1);evm.TU.Contig1.98(aclQ);evm.TU.Contig12.227(ARB1);evm.TU.Contig12.30(YCF1);evm.TU.Contig12.411(rhoC);evm.TU.Contig16.11(FG02316);evm.TU.Contig17.1(mdr2);evm.TU.Contig2.22(cicA);evm.TU.Contig22.122(--);evm.TU.Contig22.527(BEA3);evm.TU.Contig22.623(RLI1);evm.TU.Contig23.16(SMC2);evm.TU.Contig23.315(hmt1);evm.TU…
GO:0032973	amino acid export across plasma membrane	57	-0.5270402	-2.0126019	0	9.61E-04	evm.TU.Contig31.437(abcB);evm.TU.Contig24.569(ABCA3);evm.TU.Contig31.189(SPAC4G9.12);evm.TU.Contig38.148(abc4);evm.TU.Contig47.249(cctS);evm.TU.Contig23.315(hmt1);evm.TU.Contig38.308(abcB);evm.TU.Contig48.68(YBT1);evm.TU.Contig22.623(RLI1);evm.TU.Contig38.498(MDN1);evm.TU.Contig35.19(CDC3);evm.TU.Contig17.1(mdr2);evm.TU.Contig23.51(SPAC323.04);evm.TU.Contig23.16(SMC2);evm.TU.Contig28.266(cicA);ev…	MSTRG.194(pif1);evm.TU.Contig1.421(braE);evm.TU.Contig1.43(mx1);evm.TU.Contig1.454(NEW1);evm.TU.Contig1.98(aclQ);evm.TU.Contig12.227(ARB1);evm.TU.Contig12.30(YCF1);evm.TU.Contig12.411(rhoC);evm.TU.Contig16.11(FG02316);evm.TU.Contig17.1(mdr2);evm.TU.Contig2.22(cicA);evm.TU.Contig22.122(--);evm.TU.Contig22.527(BEA3);evm.TU.Contig22.623(RLI1);evm.TU.Contig23.16(SMC2);evm.TU.Contig23.315(hmt1);evm.TU…
GO:0051052	regulation of DNA metabolic process	233	-0.43084505	-2.0123572	0	9.71E-04	evm.TU.Contig24.346(him1);evm.TU.Contig31.281(SPAC343.17c);evm.TU.Contig38.340(rtt109);evm.TU.Contig38.163(cul1);evm.TU.Contig22.576(TEB);evm.TU.Contig26.54(--);evm.TU.Contig1.19(THO1);evm.TU.Contig54.117(pli1);evm.TU.Contig54.112(SPBC4F6.14);evm.TU.Contig1.100(cdc48);evm.TU.Contig2.57(TOF1);evm.TU.Contig24.281(SPAC12B10.01c);evm.TU.Contig31.37(mcm4);evm.TU.Contig12.217(ccr4);evm.TU.Contig27.21(s…	MSTRG.13639(atf1);MSTRG.194(pif1);evm.TU.Contig1.100(cdc48);evm.TU.Contig1.133(ung1);evm.TU.Contig1.19(THO1);evm.TU.Contig1.252(IPI1);evm.TU.Contig1.275(CTI6);evm.TU.Contig1.32(cdc42);evm.TU.Contig1.323(pncA);evm.TU.Contig1.354(UBC35);evm.TU.Contig1.40(hsp98);evm.TU.Contig1.400(rad3);evm.TU.Contig1.447(SPBC23E6.02);evm.TU.Contig1.88(TEL1);evm.TU.Contig11.11(--);evm.TU.Contig11.32(rhp54);evm.TU.Co…
GO:0015417	ABC-type polyamine transporter activity	42	-0.55478966	-2.0116134	0	9.76E-04	evm.TU.Contig31.437(abcB);evm.TU.Contig24.569(ABCA3);evm.TU.Contig38.148(abc4);evm.TU.Contig47.249(cctS);evm.TU.Contig23.315(hmt1);evm.TU.Contig38.308(abcB);evm.TU.Contig48.68(YBT1);evm.TU.Contig22.623(RLI1);evm.TU.Contig17.1(mdr2);evm.TU.Contig23.51(SPAC323.04);evm.TU.Contig28.266(cicA);evm.TU.Contig31.884(TEF3);evm.TU.Contig12.227(ARB1);evm.TU.Contig31.694(PXA1);evm.TU.Contig22.527(BEA3);evm.TU…	evm.TU.Contig1.421(braE);evm.TU.Contig1.454(NEW1);evm.TU.Contig1.98(aclQ);evm.TU.Contig12.227(ARB1);evm.TU.Contig12.30(YCF1);evm.TU.Contig16.11(FG02316);evm.TU.Contig17.1(mdr2);evm.TU.Contig2.22(cicA);evm.TU.Contig22.527(BEA3);evm.TU.Contig22.623(RLI1);evm.TU.Contig23.315(hmt1);evm.TU.Contig23.51(SPAC323.04);evm.TU.Contig23.73(SPBC29A3.09c);evm.TU.Contig24.141(abcd1);evm.TU.Contig24.358(SPBC29A3.…
GO:0036424	L-phosphoserine phosphatase activity	20	-0.6723017	-2.0107791	0	9.86E-04	evm.TU.Contig31.981(ATP1A3);evm.TU.Contig39.2(cta3);evm.TU.Contig2.106(pma-1);evm.TU.Contig47.141(PCA1);evm.TU.Contig47.327(ptf1);evm.TU.Contig20.232(srcA);evm.TU.Contig24.372(PMC1);evm.TU.Contig38.402(ENA1);evm.TU.Contig31.315(DRS2);evm.TU.Contig26.20(spfA);evm.TU.Contig31.680(ATP7B);evm.TU.Contig48.403(NEO1);evm.TU.Contig31.119(DNF3);evm.TU.Contig1.249(DNF1);	evm.TU.Contig1.249(DNF1);evm.TU.Contig1.457(SCO1808);evm.TU.Contig2.106(pma-1);evm.TU.Contig20.232(srcA);evm.TU.Contig24.211(ATP12A);evm.TU.Contig24.372(PMC1);evm.TU.Contig24.526(HMA5);evm.TU.Contig26.20(spfA);evm.TU.Contig31.119(DNF3);evm.TU.Contig31.1202(cta3);evm.TU.Contig31.1228(PMC1);evm.TU.Contig31.315(DRS2);evm.TU.Contig31.43(pmrA);evm.TU.Contig31.680(ATP7B);evm.TU.Contig31.981(ATP1A3);evm…
GO:0033286	ATPase-coupled ectoine transmembrane transporter activity	44	-0.5582377	-2.009122	0	0.001017529	evm.TU.Contig31.437(abcB);evm.TU.Contig24.569(ABCA3);evm.TU.Contig38.148(abc4);evm.TU.Contig47.249(cctS);evm.TU.Contig23.315(hmt1);evm.TU.Contig38.308(abcB);evm.TU.Contig48.68(YBT1);evm.TU.Contig22.623(RLI1);evm.TU.Contig17.1(mdr2);evm.TU.Contig23.51(SPAC323.04);evm.TU.Contig28.266(cicA);evm.TU.Contig31.884(TEF3);evm.TU.Contig12.227(ARB1);evm.TU.Contig31.694(PXA1);evm.TU.Contig22.527(BEA3);evm.TU…	evm.TU.Contig1.421(braE);evm.TU.Contig1.454(NEW1);evm.TU.Contig1.98(aclQ);evm.TU.Contig12.227(ARB1);evm.TU.Contig12.30(YCF1);evm.TU.Contig16.11(FG02316);evm.TU.Contig17.1(mdr2);evm.TU.Contig2.22(cicA);evm.TU.Contig22.527(BEA3);evm.TU.Contig22.623(RLI1);evm.TU.Contig23.315(hmt1);evm.TU.Contig23.51(SPAC323.04);evm.TU.Contig23.73(SPBC29A3.09c);evm.TU.Contig24.141(abcd1);evm.TU.Contig24.358(SPBC29A3.…
GO:0051783	regulation of nuclear division	192	-0.43710807	-2.0091155	0	0.00101417	evm.TU.Contig34.41(CDKG-2);evm.TU.Contig53.255(wee1);evm.TU.Contig53.36(msh-2);evm.TU.Contig24.301(NDC80);evm.TU.Contig31.395(--);evm.TU.Contig35.165(NUP170);evm.TU.Contig24.373(AN10449);evm.TU.Contig23.171(--);evm.TU.Contig37.7(NUP84);evm.TU.Contig2.42(--);evm.TU.Contig12.197(klpA);evm.TU.Contig31.81(rqh1);evm.TU.Contig31.327(sudA);evm.TU.Contig53.144(ssb1);evm.TU.Contig1.87(NUP192);evm.TU.Conti…	MSTRG.11556(sal3);MSTRG.13639(atf1);MSTRG.1706(PBP1);evm.TU.Contig1.110(SSU72);evm.TU.Contig1.235(smc5);evm.TU.Contig1.32(cdc42);evm.TU.Contig1.400(rad3);evm.TU.Contig1.57(bimA);evm.TU.Contig1.70(bimB);evm.TU.Contig1.87(NUP192);evm.TU.Contig1.88(TEL1);evm.TU.Contig1.9(--);evm.TU.Contig11.35(SDS23);evm.TU.Contig12.132(tbpA);evm.TU.Contig12.17(SET2);evm.TU.Contig12.197(klpA);evm.TU.Contig12.223(mts…
GO:0071852	fungal-type cell wall organization or biogenesis	119	-0.4672158	-2.0082493	0	0.001019517	evm.TU.Contig48.261(pacC);evm.TU.Contig48.486(cot-2);evm.TU.Contig23.80(RSN1);evm.TU.Contig31.974(--);evm.TU.Contig35.60(arp2);evm.TU.Contig54.199(arp2);evm.TU.Contig48.470(cna-1);evm.TU.Contig31.129(PMT4);evm.TU.Contig2.244(crf2);evm.TU.Contig24.459(exgD);evm.TU.Contig31.887(SPAC19B12.01);evm.TU.Contig2.39(azf1);evm.TU.Contig1.363(rgf1);evm.TU.Contig2.34(ACT);evm.TU.Contig12.217(ccr4);evm.TU.Con…	MSTRG.13639(atf1);evm.TU.Contig1.1(HRD1);evm.TU.Contig1.166(TOS1);evm.TU.Contig1.210(--);evm.TU.Contig1.265(--);evm.TU.Contig1.292(PAL1);evm.TU.Contig1.363(rgf1);evm.TU.Contig1.367(SOD1);evm.TU.Contig1.409(--);evm.TU.Contig1.418(chiA1);evm.TU.Contig1.476(MOS1);evm.TU.Contig1.96(prr-4);evm.TU.Contig11.18(gpt1);evm.TU.Contig11.20(--);evm.TU.Contig11.88(PRS1);evm.TU.Contig12.120(pep-4);evm.TU.Contig…
GO:0015440	ABC-type peptide transporter activity	43	-0.5593494	-2.0080416	0	0.001020458	evm.TU.Contig31.437(abcB);evm.TU.Contig24.569(ABCA3);evm.TU.Contig38.148(abc4);evm.TU.Contig47.249(cctS);evm.TU.Contig23.315(hmt1);evm.TU.Contig38.308(abcB);evm.TU.Contig48.68(YBT1);evm.TU.Contig22.623(RLI1);evm.TU.Contig38.498(MDN1);evm.TU.Contig17.1(mdr2);evm.TU.Contig23.51(SPAC323.04);evm.TU.Contig28.266(cicA);evm.TU.Contig31.884(TEF3);evm.TU.Contig12.227(ARB1);evm.TU.Contig31.694(PXA1);evm.TU…	evm.TU.Contig1.421(braE);evm.TU.Contig1.454(NEW1);evm.TU.Contig1.98(aclQ);evm.TU.Contig12.227(ARB1);evm.TU.Contig12.30(YCF1);evm.TU.Contig16.11(FG02316);evm.TU.Contig17.1(mdr2);evm.TU.Contig2.22(cicA);evm.TU.Contig22.527(BEA3);evm.TU.Contig22.623(RLI1);evm.TU.Contig23.315(hmt1);evm.TU.Contig23.51(SPAC323.04);evm.TU.Contig23.73(SPBC29A3.09c);evm.TU.Contig24.141(abcd1);evm.TU.Contig24.358(SPBC29A3.…
GO:0030587	sorocarp development	43	-0.56194484	-2.0067046	0	0.001038414	evm.TU.Contig12.227(ARB1);evm.TU.Contig24.373(AN10449);evm.TU.Contig53.279(prr-1);evm.TU.Contig24.184(rnr-1);evm.TU.Contig2.50(gsy-1);evm.TU.Contig17.33(SPBC3E7.09);evm.TU.Contig38.118(PPX1);evm.TU.Contig47.464(svkA);evm.TU.Contig26.69(gcs-1);evm.TU.Contig31.276(crn1);evm.TU.Contig2.281(GB-1);evm.TU.Contig22.523(SPAPYUK71.03c);evm.TU.Contig54.165(sepH);evm.TU.Contig1.393(myo2);evm.TU.Contig21.7(c…	evm.TU.Contig1.294(Pka-C3);evm.TU.Contig1.393(myo2);evm.TU.Contig11.53(ATG9);evm.TU.Contig12.227(ARB1);evm.TU.Contig12.347(rps602);evm.TU.Contig17.15(YAK1);evm.TU.Contig17.29(clc1);evm.TU.Contig17.33(SPBC3E7.09);evm.TU.Contig2.28(GSK1);evm.TU.Contig2.281(GB-1);evm.TU.Contig2.50(gsy-1);evm.TU.Contig20.13(SPAC6F6.11c);evm.TU.Contig21.7(chc1);evm.TU.Contig22.523(SPAPYUK71.03c);evm.TU.Contig23.255(cc…
GO:0035461	vitamin transmembrane transport	54	-0.5318995	-2.0057182	0	0.001035031	evm.TU.Contig31.437(abcB);evm.TU.Contig24.569(ABCA3);evm.TU.Contig38.148(abc4);evm.TU.Contig47.249(cctS);evm.TU.Contig23.315(hmt1);evm.TU.Contig38.308(abcB);evm.TU.Contig48.68(YBT1);evm.TU.Contig22.623(RLI1);evm.TU.Contig22.235(Pa_1_2600);evm.TU.Contig17.1(mdr2);evm.TU.Contig23.51(SPAC323.04);evm.TU.Contig23.16(SMC2);evm.TU.Contig28.266(cicA);evm.TU.Contig31.884(TEF3);evm.TU.Contig12.227(ARB1);ev…	evm.TU.Contig1.411(dur3-1);evm.TU.Contig1.421(braE);evm.TU.Contig1.43(mx1);evm.TU.Contig1.454(NEW1);evm.TU.Contig1.98(aclQ);evm.TU.Contig12.227(ARB1);evm.TU.Contig12.30(YCF1);evm.TU.Contig12.447(tpc1);evm.TU.Contig16.11(FG02316);evm.TU.Contig17.1(mdr2);evm.TU.Contig2.22(cicA);evm.TU.Contig2.40(FLX1);evm.TU.Contig22.235(Pa_1_2600);evm.TU.Contig22.527(BEA3);evm.TU.Contig22.623(RLI1);evm.TU.Contig22…
GO:0051470	ectoine transport	44	-0.5582377	-2.0056176	0	0.001035889	evm.TU.Contig31.437(abcB);evm.TU.Contig24.569(ABCA3);evm.TU.Contig38.148(abc4);evm.TU.Contig47.249(cctS);evm.TU.Contig23.315(hmt1);evm.TU.Contig38.308(abcB);evm.TU.Contig48.68(YBT1);evm.TU.Contig22.623(RLI1);evm.TU.Contig17.1(mdr2);evm.TU.Contig23.51(SPAC323.04);evm.TU.Contig28.266(cicA);evm.TU.Contig31.884(TEF3);evm.TU.Contig12.227(ARB1);evm.TU.Contig31.694(PXA1);evm.TU.Contig22.527(BEA3);evm.TU…	evm.TU.Contig1.421(braE);evm.TU.Contig1.454(NEW1);evm.TU.Contig1.98(aclQ);evm.TU.Contig12.227(ARB1);evm.TU.Contig12.30(YCF1);evm.TU.Contig16.11(FG02316);evm.TU.Contig17.1(mdr2);evm.TU.Contig2.22(cicA);evm.TU.Contig22.527(BEA3);evm.TU.Contig22.623(RLI1);evm.TU.Contig23.315(hmt1);evm.TU.Contig23.51(SPAC323.04);evm.TU.Contig23.73(SPBC29A3.09c);evm.TU.Contig24.141(abcd1);evm.TU.Contig24.358(SPBC29A3.…
GO:0051058	negative regulation of small GTPase mediated signal transduction	27	-0.62739855	-2.005475	0	0.001036745	evm.TU.Contig12.133(--);evm.TU.Contig22.523(SPAPYUK71.03c);evm.TU.Contig22.66(pro11);evm.TU.Contig20.159(rga1);evm.TU.Contig31.943(ceh-14);evm.TU.Contig12.89(gap1);evm.TU.Contig53.127(sin1);evm.TU.Contig53.67(nim-1);evm.TU.Contig20.30(BEM3);evm.TU.Contig54.137(BUD2);	evm.TU.Contig12.133(--);evm.TU.Contig12.89(gap1);evm.TU.Contig17.20(paa1);evm.TU.Contig20.159(rga1);evm.TU.Contig20.30(BEM3);evm.TU.Contig22.523(SPAPYUK71.03c);evm.TU.Contig22.560(NSP1);evm.TU.Contig22.66(pro11);evm.TU.Contig22.668(cul3b);evm.TU.Contig23.135(iml1);evm.TU.Contig24.193(ptc4);evm.TU.Contig24.316(FBP1);evm.TU.Contig26.97(pkar1);evm.TU.Contig28.62(FAR11);evm.TU.Contig31.108(vps901);ev…
GO:0008559	ABC-type xenobiotic transporter activity	43	-0.5593494	-2.005444	0	0.001037588	evm.TU.Contig31.437(abcB);evm.TU.Contig24.569(ABCA3);evm.TU.Contig38.148(abc4);evm.TU.Contig47.249(cctS);evm.TU.Contig23.315(hmt1);evm.TU.Contig38.308(abcB);evm.TU.Contig48.68(YBT1);evm.TU.Contig22.623(RLI1);evm.TU.Contig38.498(MDN1);evm.TU.Contig17.1(mdr2);evm.TU.Contig23.51(SPAC323.04);evm.TU.Contig28.266(cicA);evm.TU.Contig31.884(TEF3);evm.TU.Contig12.227(ARB1);evm.TU.Contig31.694(PXA1);evm.TU…	evm.TU.Contig1.421(braE);evm.TU.Contig1.454(NEW1);evm.TU.Contig1.98(aclQ);evm.TU.Contig12.227(ARB1);evm.TU.Contig12.30(YCF1);evm.TU.Contig16.11(FG02316);evm.TU.Contig17.1(mdr2);evm.TU.Contig2.22(cicA);evm.TU.Contig22.527(BEA3);evm.TU.Contig22.623(RLI1);evm.TU.Contig23.315(hmt1);evm.TU.Contig23.51(SPAC323.04);evm.TU.Contig23.73(SPBC29A3.09c);evm.TU.Contig24.141(abcd1);evm.TU.Contig24.358(SPBC29A3.…
GO:0009274	peptidoglycan-based cell wall	42	-0.55478966	-2.0053842	0	0.001034252	evm.TU.Contig31.437(abcB);evm.TU.Contig24.569(ABCA3);evm.TU.Contig38.148(abc4);evm.TU.Contig47.249(cctS);evm.TU.Contig23.315(hmt1);evm.TU.Contig38.308(abcB);evm.TU.Contig48.68(YBT1);evm.TU.Contig22.623(RLI1);evm.TU.Contig17.1(mdr2);evm.TU.Contig23.51(SPAC323.04);evm.TU.Contig28.266(cicA);evm.TU.Contig31.884(TEF3);evm.TU.Contig12.227(ARB1);evm.TU.Contig31.694(PXA1);evm.TU.Contig22.527(BEA3);evm.TU…	evm.TU.Contig1.421(braE);evm.TU.Contig1.454(NEW1);evm.TU.Contig1.98(aclQ);evm.TU.Contig12.227(ARB1);evm.TU.Contig12.30(YCF1);evm.TU.Contig16.11(FG02316);evm.TU.Contig17.1(mdr2);evm.TU.Contig2.22(cicA);evm.TU.Contig22.527(BEA3);evm.TU.Contig22.623(RLI1);evm.TU.Contig23.315(hmt1);evm.TU.Contig23.51(SPAC323.04);evm.TU.Contig23.73(SPBC29A3.09c);evm.TU.Contig24.141(abcd1);evm.TU.Contig24.358(SPBC29A3.…
GO:0033223	2-aminoethylphosphonate transport	45	-0.56136566	-2.0048354	0	0.001039356	evm.TU.Contig31.437(abcB);evm.TU.Contig24.569(ABCA3);evm.TU.Contig38.148(abc4);evm.TU.Contig47.249(cctS);evm.TU.Contig23.315(hmt1);evm.TU.Contig38.308(abcB);evm.TU.Contig48.68(YBT1);evm.TU.Contig22.623(RLI1);evm.TU.Contig38.498(MDN1);evm.TU.Contig23.180(orc4);evm.TU.Contig17.1(mdr2);evm.TU.Contig23.51(SPAC323.04);evm.TU.Contig28.266(cicA);evm.TU.Contig31.884(TEF3);evm.TU.Contig12.227(ARB1);evm.TU…	evm.TU.Contig1.421(braE);evm.TU.Contig1.454(NEW1);evm.TU.Contig1.98(aclQ);evm.TU.Contig12.227(ARB1);evm.TU.Contig12.30(YCF1);evm.TU.Contig16.11(FG02316);evm.TU.Contig17.1(mdr2);evm.TU.Contig2.22(cicA);evm.TU.Contig22.527(BEA3);evm.TU.Contig22.623(RLI1);evm.TU.Contig23.180(orc4);evm.TU.Contig23.315(hmt1);evm.TU.Contig23.51(SPAC323.04);evm.TU.Contig23.73(SPBC29A3.09c);evm.TU.Contig24.141(abcd1);evm…
GO:0043214	ABC-type bacteriocin transporter activity	43	-0.5593494	-2.004467	0	0.001044368	evm.TU.Contig31.437(abcB);evm.TU.Contig24.569(ABCA3);evm.TU.Contig38.148(abc4);evm.TU.Contig47.249(cctS);evm.TU.Contig23.315(hmt1);evm.TU.Contig38.308(abcB);evm.TU.Contig48.68(YBT1);evm.TU.Contig22.623(RLI1);evm.TU.Contig38.498(MDN1);evm.TU.Contig17.1(mdr2);evm.TU.Contig23.51(SPAC323.04);evm.TU.Contig28.266(cicA);evm.TU.Contig31.884(TEF3);evm.TU.Contig12.227(ARB1);evm.TU.Contig31.694(PXA1);evm.TU…	evm.TU.Contig1.421(braE);evm.TU.Contig1.454(NEW1);evm.TU.Contig1.98(aclQ);evm.TU.Contig12.227(ARB1);evm.TU.Contig12.30(YCF1);evm.TU.Contig16.11(FG02316);evm.TU.Contig17.1(mdr2);evm.TU.Contig2.22(cicA);evm.TU.Contig22.527(BEA3);evm.TU.Contig22.623(RLI1);evm.TU.Contig23.315(hmt1);evm.TU.Contig23.51(SPAC323.04);evm.TU.Contig23.73(SPBC29A3.09c);evm.TU.Contig24.141(abcd1);evm.TU.Contig24.358(SPBC29A3.…
GO:0033284	ATPase-coupled carboxylic acid transmembrane transporter activity	58	-0.52487844	-2.0042078	0	0.001041042	evm.TU.Contig31.437(abcB);evm.TU.Contig24.569(ABCA3);evm.TU.Contig31.189(SPAC4G9.12);evm.TU.Contig38.148(abc4);evm.TU.Contig47.249(cctS);evm.TU.Contig23.315(hmt1);evm.TU.Contig38.308(abcB);evm.TU.Contig48.68(YBT1);evm.TU.Contig22.623(RLI1);evm.TU.Contig38.498(MDN1);evm.TU.Contig35.19(CDC3);evm.TU.Contig17.1(mdr2);evm.TU.Contig23.51(SPAC323.04);evm.TU.Contig23.16(SMC2);evm.TU.Contig28.266(cicA);ev…	MSTRG.194(pif1);evm.TU.Contig1.421(braE);evm.TU.Contig1.43(mx1);evm.TU.Contig1.454(NEW1);evm.TU.Contig1.98(aclQ);evm.TU.Contig12.227(ARB1);evm.TU.Contig12.30(YCF1);evm.TU.Contig12.411(rhoC);evm.TU.Contig16.11(FG02316);evm.TU.Contig17.1(mdr2);evm.TU.Contig2.22(cicA);evm.TU.Contig22.122(--);evm.TU.Contig22.527(BEA3);evm.TU.Contig22.623(RLI1);evm.TU.Contig23.16(SMC2);evm.TU.Contig23.315(hmt1);evm.TU…
GO:0000280	nuclear division	377	-0.40625268	-2.004203	0	0.001037737	evm.TU.Contig23.330(nem1);evm.TU.Contig22.683(SPBC146.06c);evm.TU.Contig12.238(DED1);evm.TU.Contig31.637(lok);evm.TU.Contig1.88(TEL1);evm.TU.Contig31.959(mus-11);evm.TU.Contig48.400(hus1);evm.TU.Contig12.402(vph-1);evm.TU.Contig48.481(cut9);evm.TU.Contig38.62(TOP2);evm.TU.Contig22.534(TOP1);evm.TU.Contig23.16(SMC2);evm.TU.Contig34.41(CDKG-2);evm.TU.Contig31.551(apsA);evm.TU.Contig53.255(wee1);evm…	MSTRG.11556(sal3);MSTRG.12096(--);MSTRG.13639(atf1);MSTRG.1706(PBP1);MSTRG.3691(--);MSTRG.7318(--);MSTRG.8616(--);evm.TU.Contig1.100(cdc48);evm.TU.Contig1.110(SSU72);evm.TU.Contig1.156(nudG);evm.TU.Contig1.193(--);evm.TU.Contig1.218(RIM9);evm.TU.Contig1.225(rpl-24);evm.TU.Contig1.226(SPBC16A3.06);evm.TU.Contig1.230(rdp1);evm.TU.Contig1.235(smc5);evm.TU.Contig1.250(SPBC21C3.15c);evm.TU.Contig1.32(…
GO:0050456	cystine reductase activity	57	-0.5270402	-2.0036666	0	0.001047034	evm.TU.Contig31.437(abcB);evm.TU.Contig24.569(ABCA3);evm.TU.Contig31.189(SPAC4G9.12);evm.TU.Contig38.148(abc4);evm.TU.Contig47.249(cctS);evm.TU.Contig23.315(hmt1);evm.TU.Contig38.308(abcB);evm.TU.Contig48.68(YBT1);evm.TU.Contig22.623(RLI1);evm.TU.Contig38.498(MDN1);evm.TU.Contig35.19(CDC3);evm.TU.Contig17.1(mdr2);evm.TU.Contig23.51(SPAC323.04);evm.TU.Contig23.16(SMC2);evm.TU.Contig28.266(cicA);ev…	MSTRG.194(pif1);evm.TU.Contig1.421(braE);evm.TU.Contig1.43(mx1);evm.TU.Contig1.454(NEW1);evm.TU.Contig1.98(aclQ);evm.TU.Contig12.227(ARB1);evm.TU.Contig12.30(YCF1);evm.TU.Contig12.411(rhoC);evm.TU.Contig16.11(FG02316);evm.TU.Contig17.1(mdr2);evm.TU.Contig2.22(cicA);evm.TU.Contig22.122(--);evm.TU.Contig22.527(BEA3);evm.TU.Contig22.623(RLI1);evm.TU.Contig23.16(SMC2);evm.TU.Contig23.315(hmt1);evm.TU…
GO:0044843	cell cycle G1/S phase transition	108	-0.47059587	-2.0031624	0	0.001052055	evm.TU.Contig48.423(CDC34);evm.TU.Contig2.155(HOS3);evm.TU.Contig48.454(orc2);evm.TU.Contig23.184(cdc73);evm.TU.Contig22.364(RPD3);evm.TU.Contig12.452(trt1);evm.TU.Contig48.470(cna-1);evm.TU.Contig31.321(Haspin);evm.TU.Contig47.173(zuo1);evm.TU.Contig35.26(NUP56);evm.TU.Contig24.274(SPAC16C9.04c);evm.TU.Contig1.233(mip1);evm.TU.Contig26.22(THYA);evm.TU.Contig38.163(cul1);evm.TU.Contig26.246(pol2)…	evm.TU.Contig1.233(mip1);evm.TU.Contig1.88(TEL1);evm.TU.Contig11.69(GID8);evm.TU.Contig11.73(mcm6);evm.TU.Contig12.171(grrA);evm.TU.Contig12.213(lkh1);evm.TU.Contig12.217(ccr4);evm.TU.Contig12.234(exo2);evm.TU.Contig12.238(DED1);evm.TU.Contig12.319(zpr1);evm.TU.Contig12.333(sitA);evm.TU.Contig12.347(rps602);evm.TU.Contig12.452(trt1);evm.TU.Contig17.2(pol1);evm.TU.Contig2.155(HOS3);evm.TU.Contig2.…
GO:0005643	nuclear pore	55	-0.5324865	-2.0029488	0	0.001048746	evm.TU.Contig35.26(NUP56);evm.TU.Contig24.310(SEC13);evm.TU.Contig28.99(ltv1);evm.TU.Contig48.178(--);evm.TU.Contig31.92(rna1);evm.TU.Contig24.98(xpo1);evm.TU.Contig31.645(NUP188);evm.TU.Contig24.30(NDC1);evm.TU.Contig2.4(Pik3r4);evm.TU.Contig48.209(LOS1);evm.TU.Contig23.40(--);evm.TU.Contig2.190(--);evm.TU.Contig40.23(MSN5);evm.TU.Contig31.1144(ELYS);evm.TU.Contig35.165(NUP170);evm.TU.Contig37.7…	MSTRG.11556(sal3);evm.TU.Contig1.156(nudG);evm.TU.Contig1.442(kap95);evm.TU.Contig1.488(NUP57);evm.TU.Contig1.87(NUP192);evm.TU.Contig1.99(--);evm.TU.Contig2.17(POM34);evm.TU.Contig2.190(--);evm.TU.Contig2.4(Pik3r4);evm.TU.Contig2.93(NIC96);evm.TU.Contig20.106(NUP120);evm.TU.Contig20.48(ran);evm.TU.Contig22.390(KAP120);evm.TU.Contig22.560(NSP1);evm.TU.Contig22.607(NIK1);evm.TU.Contig22.703(NUP159…
GO:0070192	chromosome organization involved in meiotic cell cycle	51	-0.54039884	-2.0024712	0	0.001057761	evm.TU.Contig48.326(lid2);evm.TU.Contig54.113(cnd3);evm.TU.Contig22.683(SPBC146.06c);evm.TU.Contig1.88(TEL1);evm.TU.Contig48.400(hus1);evm.TU.Contig23.16(SMC2);evm.TU.Contig20.107(rhp51);evm.TU.Contig12.213(lkh1);evm.TU.Contig23.55(MLH1);evm.TU.Contig35.165(NUP170);evm.TU.Contig31.327(sudA);evm.TU.Contig28.39(psc3);evm.TU.Contig31.357(RAD50);evm.TU.Contig38.173(DHC1);evm.TU.Contig38.118(PPX1);evm…	evm.TU.Contig1.230(rdp1);evm.TU.Contig1.338(soh1);evm.TU.Contig1.435(rec8);evm.TU.Contig1.88(TEL1);evm.TU.Contig12.213(lkh1);evm.TU.Contig12.374(rhp57);evm.TU.Contig2.102(--);evm.TU.Contig2.57(TOF1);evm.TU.Contig20.107(rhp51);evm.TU.Contig20.238(CDC5);evm.TU.Contig22.109(--);evm.TU.Contig22.450(ark1);evm.TU.Contig22.560(NSP1);evm.TU.Contig22.68(MLH3);evm.TU.Contig22.683(SPBC146.06c);evm.TU.Contig…
GO:0007164	establishment of tissue polarity	15	-0.72759134	-2.0018826	0	0.001058531	evm.TU.Contig31.327(sudA);evm.TU.Contig31.558(SPCC550.11);evm.TU.Contig48.254(nxt3);evm.TU.Contig1.455(ERF2);evm.TU.Contig55.14(cki1);evm.TU.Contig53.28(grhl2);evm.TU.Contig1.63(pik1);evm.TU.Contig31.1057(cki1);	evm.TU.Contig1.32(cdc42);evm.TU.Contig1.455(ERF2);evm.TU.Contig1.63(pik1);evm.TU.Contig12.163(apm2);evm.TU.Contig20.209(SEC10);evm.TU.Contig23.31(APS2);evm.TU.Contig31.1057(cki1);evm.TU.Contig31.1091(SPAC9G1.05);evm.TU.Contig31.327(sudA);evm.TU.Contig31.558(SPCC550.11);evm.TU.Contig31.920(pep7);evm.TU.Contig48.254(nxt3);evm.TU.Contig53.28(grhl2);evm.TU.Contig54.163(fol3);evm.TU.Contig55.14(cki1)
GO:0015804	neutral amino acid transport	71	-0.49902183	-2.0015597	0	0.001055233	evm.TU.Contig31.437(abcB);evm.TU.Contig24.569(ABCA3);evm.TU.Contig31.189(SPAC4G9.12);evm.TU.Contig38.148(abc4);evm.TU.Contig47.249(cctS);evm.TU.Contig23.315(hmt1);evm.TU.Contig38.308(abcB);evm.TU.Contig48.68(YBT1);evm.TU.Contig22.623(RLI1);evm.TU.Contig38.498(MDN1);evm.TU.Contig35.19(CDC3);evm.TU.Contig17.1(mdr2);evm.TU.Contig23.51(SPAC323.04);evm.TU.Contig23.16(SMC2);evm.TU.Contig28.266(cicA);ev…	MSTRG.194(pif1);MSTRG.7108(--);evm.TU.Contig1.411(dur3-1);evm.TU.Contig1.421(braE);evm.TU.Contig1.43(mx1);evm.TU.Contig1.454(NEW1);evm.TU.Contig1.470(prnB);evm.TU.Contig1.474(AVT6);evm.TU.Contig1.98(aclQ);evm.TU.Contig12.227(ARB1);evm.TU.Contig12.30(YCF1);evm.TU.Contig12.411(rhoC);evm.TU.Contig16.11(FG02316);evm.TU.Contig16.18(fnx2);evm.TU.Contig17.1(mdr2);evm.TU.Contig2.22(cicA);evm.TU.Contig22.…
GO:0015424	ABC-type amino acid transporter activity	57	-0.5270402	-2.0005484	0	0.001064129	evm.TU.Contig31.437(abcB);evm.TU.Contig24.569(ABCA3);evm.TU.Contig31.189(SPAC4G9.12);evm.TU.Contig38.148(abc4);evm.TU.Contig47.249(cctS);evm.TU.Contig23.315(hmt1);evm.TU.Contig38.308(abcB);evm.TU.Contig48.68(YBT1);evm.TU.Contig22.623(RLI1);evm.TU.Contig38.498(MDN1);evm.TU.Contig35.19(CDC3);evm.TU.Contig17.1(mdr2);evm.TU.Contig23.51(SPAC323.04);evm.TU.Contig23.16(SMC2);evm.TU.Contig28.266(cicA);ev…	MSTRG.194(pif1);evm.TU.Contig1.421(braE);evm.TU.Contig1.43(mx1);evm.TU.Contig1.454(NEW1);evm.TU.Contig1.98(aclQ);evm.TU.Contig12.227(ARB1);evm.TU.Contig12.30(YCF1);evm.TU.Contig12.411(rhoC);evm.TU.Contig16.11(FG02316);evm.TU.Contig17.1(mdr2);evm.TU.Contig2.22(cicA);evm.TU.Contig22.122(--);evm.TU.Contig22.527(BEA3);evm.TU.Contig22.623(RLI1);evm.TU.Contig23.16(SMC2);evm.TU.Contig23.315(hmt1);evm.TU…
GO:0031106	septin ring organization	15	-0.720587	-2.0003307	0	0.001064812	evm.TU.Contig26.172(rhoA);evm.TU.Contig47.233(spn3);evm.TU.Contig35.19(CDC3);evm.TU.Contig12.402(vph-1);evm.TU.Contig28.14(spn4);evm.TU.Contig31.1171(scd1);evm.TU.Contig38.465(PPP2R5D);evm.TU.Contig31.275(BUD4);evm.TU.Contig47.325(pkc1);evm.TU.Contig20.30(BEM3);evm.TU.Contig24.528(PCL1);	evm.TU.Contig1.32(cdc42);evm.TU.Contig12.402(vph-1);evm.TU.Contig20.30(BEM3);evm.TU.Contig22.488(scon-3);evm.TU.Contig24.118(spn2);evm.TU.Contig24.528(PCL1);evm.TU.Contig26.172(rhoA);evm.TU.Contig28.14(spn4);evm.TU.Contig31.1171(scd1);evm.TU.Contig31.275(BUD4);evm.TU.Contig35.19(CDC3);evm.TU.Contig38.465(PPP2R5D);evm.TU.Contig47.233(spn3);evm.TU.Contig47.325(pkc1);evm.TU.Contig54.160(SPAC23C11.01)
GO:0033230	ABC-type cysteine transporter activity	57	-0.5270402	-2.0003088	0	0.001061525	evm.TU.Contig31.437(abcB);evm.TU.Contig24.569(ABCA3);evm.TU.Contig31.189(SPAC4G9.12);evm.TU.Contig38.148(abc4);evm.TU.Contig47.249(cctS);evm.TU.Contig23.315(hmt1);evm.TU.Contig38.308(abcB);evm.TU.Contig48.68(YBT1);evm.TU.Contig22.623(RLI1);evm.TU.Contig38.498(MDN1);evm.TU.Contig35.19(CDC3);evm.TU.Contig17.1(mdr2);evm.TU.Contig23.51(SPAC323.04);evm.TU.Contig23.16(SMC2);evm.TU.Contig28.266(cicA);ev…	MSTRG.194(pif1);evm.TU.Contig1.421(braE);evm.TU.Contig1.43(mx1);evm.TU.Contig1.454(NEW1);evm.TU.Contig1.98(aclQ);evm.TU.Contig12.227(ARB1);evm.TU.Contig12.30(YCF1);evm.TU.Contig12.411(rhoC);evm.TU.Contig16.11(FG02316);evm.TU.Contig17.1(mdr2);evm.TU.Contig2.22(cicA);evm.TU.Contig22.122(--);evm.TU.Contig22.527(BEA3);evm.TU.Contig22.623(RLI1);evm.TU.Contig23.16(SMC2);evm.TU.Contig23.315(hmt1);evm.TU…
GO:0015706	nitrate transport	57	-0.5321314	-1.9992269	0	0.001070414	evm.TU.Contig31.437(abcB);evm.TU.Contig24.569(ABCA3);evm.TU.Contig53.94(SPAC1002.16c);evm.TU.Contig31.478(MFS1);evm.TU.Contig38.148(abc4);evm.TU.Contig47.249(cctS);evm.TU.Contig23.315(hmt1);evm.TU.Contig38.308(abcB);evm.TU.Contig48.68(YBT1);evm.TU.Contig22.623(RLI1);evm.TU.Contig17.1(mdr2);evm.TU.Contig23.51(SPAC323.04);evm.TU.Contig28.266(cicA);evm.TU.Contig31.884(TEF3);evm.TU.Contig12.227(ARB1)…	evm.TU.Contig1.421(braE);evm.TU.Contig1.454(NEW1);evm.TU.Contig1.98(aclQ);evm.TU.Contig12.192(SPAC1002.16c);evm.TU.Contig12.227(ARB1);evm.TU.Contig12.30(YCF1);evm.TU.Contig16.11(FG02316);evm.TU.Contig17.1(mdr2);evm.TU.Contig2.22(cicA);evm.TU.Contig2.268(MCH2);evm.TU.Contig22.303(MCH2);evm.TU.Contig22.527(BEA3);evm.TU.Contig22.623(RLI1);evm.TU.Contig22.751(crnA);evm.TU.Contig23.315(hmt1);evm.TU.Co…
GO:0031097	medial cortex	32	-0.59905934	-1.9989071	0	0.001075134	evm.TU.Contig47.233(spn3);evm.TU.Contig31.643(rga5);evm.TU.Contig35.19(CDC3);evm.TU.Contig31.777(MYO2);evm.TU.Contig31.537(end4);evm.TU.Contig47.109(sec2);evm.TU.Contig28.14(spn4);evm.TU.Contig48.398(sepA);evm.TU.Contig31.506(LAS17);evm.TU.Contig31.275(BUD4);evm.TU.Contig23.363(BOI2);evm.TU.Contig1.393(myo2);evm.TU.Contig31.684(rng2);evm.TU.Contig1.292(PAL1);evm.TU.Contig31.724(rga8);evm.TU.Conti…	evm.TU.Contig1.239(acu-9);evm.TU.Contig1.292(PAL1);evm.TU.Contig1.393(myo2);evm.TU.Contig12.174(hob3);evm.TU.Contig12.398(arc5);evm.TU.Contig12.409(mob1-1);evm.TU.Contig12.453(dnmbp);evm.TU.Contig2.192(COF1);evm.TU.Contig20.188(CAP2);evm.TU.Contig20.2(dnmbp);evm.TU.Contig23.151(TAO3);evm.TU.Contig23.168(cdc4);evm.TU.Contig23.363(BOI2);evm.TU.Contig23.412(SAC6);evm.TU.Contig24.118(spn2);evm.TU.Con…
GO:0031399	regulation of protein modification process	357	-0.41087747	-1.9980097	0	0.001083833	evm.TU.Contig24.346(him1);evm.TU.Contig31.281(SPAC343.17c);evm.TU.Contig31.280(SWC5);evm.TU.Contig47.340(AP3B2);evm.TU.Contig1.233(mip1);evm.TU.Contig24.418(VPS27);evm.TU.Contig48.64(CYCP1-1);evm.TU.Contig2.181(RVB2);evm.TU.Contig24.508(creD);evm.TU.Contig24.135(--);evm.TU.Contig48.4(sem-1);evm.TU.Contig12.152(CCL1);evm.TU.Contig26.54(--);evm.TU.Contig22.699(--);evm.TU.Contig20.84(rmt1);evm.TU.Co…	MSTRG.11556(sal3);evm.TU.Contig1.100(cdc48);evm.TU.Contig1.111(NBP2);evm.TU.Contig1.146(EZH1);evm.TU.Contig1.233(mip1);evm.TU.Contig1.294(Pka-C3);evm.TU.Contig1.32(cdc42);evm.TU.Contig1.328(SPP1);evm.TU.Contig1.354(UBC35);evm.TU.Contig1.367(SOD1);evm.TU.Contig1.408(wis1);evm.TU.Contig1.442(kap95);evm.TU.Contig1.448(srb4);evm.TU.Contig1.45(MST11);evm.TU.Contig1.476(MOS1);evm.TU.Contig1.491(DIDO1);…
GO:0009432	SOS response	53	-0.53265613	-1.9970562	0	0.001096376	evm.TU.Contig23.45(DBP7);evm.TU.Contig23.133(DBP10);evm.TU.Contig1.235(smc5);evm.TU.Contig24.612(recQ);evm.TU.Contig22.576(TEB);evm.TU.Contig31.437(abcB);evm.TU.Contig48.97(DRS1);evm.TU.Contig2.243(DBP9);evm.TU.Contig35.149(RRP3);evm.TU.Contig38.148(abc4);evm.TU.Contig2.290(DBP2);evm.TU.Contig1.251(ded1);evm.TU.Contig38.308(abcB);evm.TU.Contig12.238(DED1);evm.TU.Contig23.14(cyt-19);evm.TU.Contig2…	evm.TU.Contig1.165(ROK1);evm.TU.Contig1.235(smc5);evm.TU.Contig1.251(ded1);evm.TU.Contig12.127(DHH1);evm.TU.Contig12.227(ARB1);evm.TU.Contig12.238(DED1);evm.TU.Contig12.248(dbp6);evm.TU.Contig12.307(MSS116);evm.TU.Contig12.340(BLM);evm.TU.Contig16.11(FG02316);evm.TU.Contig2.243(DBP9);evm.TU.Contig2.290(DBP2);evm.TU.Contig20.170(brr2);evm.TU.Contig22.447(MRH4);evm.TU.Contig22.45(mtr4);evm.TU.Conti…
GO:0090482	vitamin transmembrane transporter activity	54	-0.5317391	-1.9970384	0	0.001093044	evm.TU.Contig31.437(abcB);evm.TU.Contig24.569(ABCA3);evm.TU.Contig38.148(abc4);evm.TU.Contig47.249(cctS);evm.TU.Contig23.315(hmt1);evm.TU.Contig38.308(abcB);evm.TU.Contig48.68(YBT1);evm.TU.Contig22.623(RLI1);evm.TU.Contig22.235(Pa_1_2600);evm.TU.Contig17.1(mdr2);evm.TU.Contig23.51(SPAC323.04);evm.TU.Contig23.16(SMC2);evm.TU.Contig28.266(cicA);evm.TU.Contig31.884(TEF3);evm.TU.Contig12.227(ARB1);ev…	evm.TU.Contig1.411(dur3-1);evm.TU.Contig1.421(braE);evm.TU.Contig1.43(mx1);evm.TU.Contig1.454(NEW1);evm.TU.Contig1.98(aclQ);evm.TU.Contig12.227(ARB1);evm.TU.Contig12.30(YCF1);evm.TU.Contig12.447(tpc1);evm.TU.Contig16.11(FG02316);evm.TU.Contig17.1(mdr2);evm.TU.Contig2.22(cicA);evm.TU.Contig2.40(FLX1);evm.TU.Contig20.15(--);evm.TU.Contig22.235(Pa_1_2600);evm.TU.Contig22.527(BEA3);evm.TU.Contig22.62…
GO:0043332	mating projection tip	80	-0.49778882	-1.9962536	0	0.001097761	evm.TU.Contig48.487(sec8);evm.TU.Contig24.88(sec18);evm.TU.Contig2.34(ACT);evm.TU.Contig1.100(cdc48);evm.TU.Contig24.172(SPBC800.10c);evm.TU.Contig33.28(ABP1);evm.TU.Contig26.172(rhoA);evm.TU.Contig47.233(spn3);evm.TU.Contig12.26(CNOT7);evm.TU.Contig2.177(SEC31);evm.TU.Contig31.485(Arhgap27);evm.TU.Contig51.25(--);evm.TU.Contig31.777(MYO2);evm.TU.Contig31.537(end4);evm.TU.Contig23.142(RAS);evm.TU…	MSTRG.1685(--);evm.TU.Contig1.100(cdc48);evm.TU.Contig1.32(cdc42);evm.TU.Contig1.476(MOS1);evm.TU.Contig11.63(hymA);evm.TU.Contig12.117(SPBC4.03c);evm.TU.Contig12.174(hob3);evm.TU.Contig12.26(CNOT7);evm.TU.Contig12.341(--);evm.TU.Contig12.398(arc5);evm.TU.Contig17.20(paa1);evm.TU.Contig2.177(SEC31);evm.TU.Contig2.34(ACT);evm.TU.Contig20.139(cot-1);evm.TU.Contig20.159(rga1);evm.TU.Contig20.188(CAP…
GO:0015085	calcium ion transmembrane transporter activity	52	-0.5336754	-1.9961852	0	0.001098505	evm.TU.Contig26.215(Mcu);evm.TU.Contig31.981(ATP1A3);evm.TU.Contig22.190(mdm28);evm.TU.Contig39.2(cta3);evm.TU.Contig2.106(pma-1);evm.TU.Contig47.141(PCA1);evm.TU.Contig20.232(srcA);evm.TU.Contig22.612(SPAC3A12.06c);evm.TU.Contig48.372(mscA);evm.TU.Contig31.971(FLC2);evm.TU.Contig31.42(cog4);evm.TU.Contig31.881(YVC1);evm.TU.Contig24.435(VCX1);evm.TU.Contig23.136(VCX1);evm.TU.Contig24.372(PMC1);ev…	MSTRG.7471(--);evm.TU.Contig1.209(GDT1);evm.TU.Contig1.249(DNF1);evm.TU.Contig11.144(PCA1);evm.TU.Contig11.59(ANP1);evm.TU.Contig12.385(mscB);evm.TU.Contig12.78(--);evm.TU.Contig12.83(--);evm.TU.Contig13.1(ANP1);evm.TU.Contig15.17(cch1);evm.TU.Contig2.106(pma-1);evm.TU.Contig20.116(--);evm.TU.Contig20.117(SPCC1322.03);evm.TU.Contig20.15(--);evm.TU.Contig20.232(srcA);evm.TU.Contig22.190(mdm28);evm…
GO:0055051	ATP-binding cassette (ABC) transporter complex, integrated substrate binding	57	-0.5270402	-1.9960487	0	0.001099211	evm.TU.Contig31.437(abcB);evm.TU.Contig24.569(ABCA3);evm.TU.Contig31.189(SPAC4G9.12);evm.TU.Contig38.148(abc4);evm.TU.Contig47.249(cctS);evm.TU.Contig23.315(hmt1);evm.TU.Contig38.308(abcB);evm.TU.Contig48.68(YBT1);evm.TU.Contig22.623(RLI1);evm.TU.Contig38.498(MDN1);evm.TU.Contig35.19(CDC3);evm.TU.Contig17.1(mdr2);evm.TU.Contig23.51(SPAC323.04);evm.TU.Contig23.16(SMC2);evm.TU.Contig28.266(cicA);ev…	MSTRG.194(pif1);evm.TU.Contig1.421(braE);evm.TU.Contig1.43(mx1);evm.TU.Contig1.454(NEW1);evm.TU.Contig1.98(aclQ);evm.TU.Contig12.227(ARB1);evm.TU.Contig12.30(YCF1);evm.TU.Contig12.411(rhoC);evm.TU.Contig16.11(FG02316);evm.TU.Contig17.1(mdr2);evm.TU.Contig2.22(cicA);evm.TU.Contig22.122(--);evm.TU.Contig22.527(BEA3);evm.TU.Contig22.623(RLI1);evm.TU.Contig23.16(SMC2);evm.TU.Contig23.315(hmt1);evm.TU…
GO:0048315	conidium formation	24	-0.63010114	-1.9960322	0	0.00109591	evm.TU.Contig53.150(chs-1);evm.TU.Contig28.100(cbf5);evm.TU.Contig15.10(VEL2);evm.TU.Contig24.267(VOSA);evm.TU.Contig51.86(arp1);evm.TU.Contig31.616(chs-2);evm.TU.Contig24.691(--);evm.TU.Contig22.640(dop1);evm.TU.Contig54.125(rco-1);evm.TU.Contig31.551(apsA);evm.TU.Contig1.104(CTG1);evm.TU.Contig23.142(RAS);evm.TU.Contig23.360(chs-3);evm.TU.Contig28.131(NTH1);evm.TU.Contig26.156(nrc-2);evm.TU.Con…	evm.TU.Contig1.104(CTG1);evm.TU.Contig1.156(nudG);evm.TU.Contig11.63(hymA);evm.TU.Contig15.10(VEL2);evm.TU.Contig20.239(CHS4);evm.TU.Contig22.640(dop1);evm.TU.Contig23.142(RAS);evm.TU.Contig23.183(flbA);evm.TU.Contig23.360(chs-3);evm.TU.Contig24.267(VOSA);evm.TU.Contig24.691(--);evm.TU.Contig26.156(nrc-2);evm.TU.Contig28.100(cbf5);evm.TU.Contig28.131(NTH1);evm.TU.Contig31.1105(ungA');evm.TU.Conti…
GO:0031056	regulation of histone modification	65	-0.5125002	-1.995823	0	0.001092629	evm.TU.Contig23.184(cdc73);evm.TU.Contig22.364(RPD3);evm.TU.Contig12.452(trt1);evm.TU.Contig31.174(TAF7);evm.TU.Contig47.173(zuo1);evm.TU.Contig31.281(SPAC343.17c);evm.TU.Contig31.280(SWC5);evm.TU.Contig2.181(RVB2);evm.TU.Contig26.54(--);evm.TU.Contig1.100(cdc48);evm.TU.Contig24.281(SPAC12B10.01c);evm.TU.Contig12.91(RNA14);evm.TU.Contig1.89(CUL4A);evm.TU.Contig48.326(lid2);evm.TU.Contig28.122(SPT…	evm.TU.Contig1.100(cdc48);evm.TU.Contig1.146(EZH1);evm.TU.Contig1.354(UBC35);evm.TU.Contig1.491(DIDO1);evm.TU.Contig1.88(TEL1);evm.TU.Contig1.89(CUL4A);evm.TU.Contig12.133(--);evm.TU.Contig12.17(SET2);evm.TU.Contig12.441(trfA);evm.TU.Contig12.452(trt1);evm.TU.Contig12.90(ASF1);evm.TU.Contig12.91(RNA14);evm.TU.Contig15.3(phd1);evm.TU.Contig17.36(SEC);evm.TU.Contig2.102(--);evm.TU.Contig2.181(RVB2)…
GO:1903507	negative regulation of nucleic acid-templated transcription	319	-0.4133077	-1.9954553	0	0.001089368	evm.TU.Contig47.370(--);evm.TU.Contig48.454(orc2);evm.TU.Contig48.261(pacC);evm.TU.Contig48.530(HAT2);evm.TU.Contig23.133(DBP10);evm.TU.Contig23.184(cdc73);evm.TU.Contig22.703(NUP159);evm.TU.Contig22.364(RPD3);evm.TU.Contig47.194(hrr1);evm.TU.Contig20.255(ckb-2);evm.TU.Contig31.686(med-8);evm.TU.Contig12.69(morA);evm.TU.Contig31.174(TAF7);evm.TU.Contig47.173(zuo1);evm.TU.Contig22.558(artA);evm.TU…	MSTRG.13537(MPR1);MSTRG.13639(atf1);evm.TU.Contig1.1(HRD1);evm.TU.Contig1.128(swd1);evm.TU.Contig1.14(MRN1);evm.TU.Contig1.146(EZH1);evm.TU.Contig1.15(DED81);evm.TU.Contig1.207(DCAF11);evm.TU.Contig1.230(rdp1);evm.TU.Contig1.241(MCM1);evm.TU.Contig1.256(DDB_G0289697);evm.TU.Contig1.300(Blmh);evm.TU.Contig1.323(pncA);evm.TU.Contig1.356(EGD2);evm.TU.Contig1.368(snd1);evm.TU.Contig1.491(DIDO1);evm.T…
GO:0001932	regulation of protein phosphorylation	223	-0.43195912	-1.9952238	0	0.001086125	evm.TU.Contig22.217(UVRAG);evm.TU.Contig12.238(DED1);evm.TU.Contig22.344(cay1);evm.TU.Contig54.190(CYP6);evm.TU.Contig51.45(pgi-1);evm.TU.Contig1.88(TEL1);evm.TU.Contig48.400(hus1);evm.TU.Contig26.146(mpr1);evm.TU.Contig28.72(tsc2);evm.TU.Contig32.3(nuo-21);evm.TU.Contig22.398(NGG1);evm.TU.Contig31.884(TEF3);evm.TU.Contig53.255(wee1);evm.TU.Contig12.414(--);evm.TU.Contig51.8(lsc1);evm.TU.Contig20…	MSTRG.11556(sal3);evm.TU.Contig1.111(NBP2);evm.TU.Contig1.233(mip1);evm.TU.Contig1.294(Pka-C3);evm.TU.Contig1.32(cdc42);evm.TU.Contig1.354(UBC35);evm.TU.Contig1.367(SOD1);evm.TU.Contig1.408(wis1);evm.TU.Contig1.448(srb4);evm.TU.Contig1.45(MST11);evm.TU.Contig1.476(MOS1);evm.TU.Contig1.88(TEL1);evm.TU.Contig11.11(--);evm.TU.Contig11.51(DNJ1);evm.TU.Contig11.53(ATG9);evm.TU.Contig11.61(RAT1);evm.TU…
GO:0032880	regulation of protein localization	193	-0.43737647	-1.9949008	0	0.001094439	evm.TU.Contig12.92(SRO77);evm.TU.Contig26.215(Mcu);evm.TU.Contig28.163(GLN1);evm.TU.Contig1.233(mip1);evm.TU.Contig24.418(VPS27);evm.TU.Contig12.163(apm2);evm.TU.Contig11.10(ATS1);evm.TU.Contig31.92(rna1);evm.TU.Contig26.261(int-6);evm.TU.Contig48.487(sec8);evm.TU.Contig20.84(rmt1);evm.TU.Contig24.98(xpo1);evm.TU.Contig1.100(cdc48);evm.TU.Contig31.4(SCH9);evm.TU.Contig24.172(SPBC800.10c);evm.TU.C…	MSTRG.11556(sal3);MSTRG.1706(PBP1);MSTRG.2932(--);evm.TU.Contig1.100(cdc48);evm.TU.Contig1.104(CTG1);evm.TU.Contig1.203(Mboo_1886);evm.TU.Contig1.233(mip1);evm.TU.Contig1.281(PIK3C3);evm.TU.Contig1.314(SRP101);evm.TU.Contig1.32(cdc42);evm.TU.Contig1.34(vps18);evm.TU.Contig1.349(OOU_Y34scaffold00095g16.3);evm.TU.Contig1.354(UBC35);evm.TU.Contig1.362(MPC3);evm.TU.Contig1.408(wis1);evm.TU.Contig1.68…
GO:0043865	methionine transmembrane transporter activity	43	-0.5650711	-1.99396	0	0.001106711	evm.TU.Contig31.437(abcB);evm.TU.Contig24.569(ABCA3);evm.TU.Contig38.148(abc4);evm.TU.Contig47.249(cctS);evm.TU.Contig23.315(hmt1);evm.TU.Contig38.308(abcB);evm.TU.Contig48.68(YBT1);evm.TU.Contig22.623(RLI1);evm.TU.Contig17.1(mdr2);evm.TU.Contig23.51(SPAC323.04);evm.TU.Contig28.266(cicA);evm.TU.Contig31.884(TEF3);evm.TU.Contig12.227(ARB1);evm.TU.Contig31.694(PXA1);evm.TU.Contig22.527(BEA3);evm.TU…	evm.TU.Contig1.421(braE);evm.TU.Contig1.454(NEW1);evm.TU.Contig1.98(aclQ);evm.TU.Contig12.227(ARB1);evm.TU.Contig12.30(YCF1);evm.TU.Contig16.11(FG02316);evm.TU.Contig17.1(mdr2);evm.TU.Contig2.22(cicA);evm.TU.Contig22.527(BEA3);evm.TU.Contig22.623(RLI1);evm.TU.Contig23.315(hmt1);evm.TU.Contig23.51(SPAC323.04);evm.TU.Contig23.73(SPBC29A3.09c);evm.TU.Contig24.141(abcd1);evm.TU.Contig24.358(SPBC29A3.…
GO:1902679	negative regulation of RNA biosynthetic process	319	-0.4133077	-1.9939032	0	0.001103446	evm.TU.Contig47.370(--);evm.TU.Contig48.454(orc2);evm.TU.Contig48.261(pacC);evm.TU.Contig48.530(HAT2);evm.TU.Contig23.133(DBP10);evm.TU.Contig23.184(cdc73);evm.TU.Contig22.703(NUP159);evm.TU.Contig22.364(RPD3);evm.TU.Contig47.194(hrr1);evm.TU.Contig20.255(ckb-2);evm.TU.Contig31.686(med-8);evm.TU.Contig12.69(morA);evm.TU.Contig31.174(TAF7);evm.TU.Contig47.173(zuo1);evm.TU.Contig22.558(artA);evm.TU…	MSTRG.13537(MPR1);MSTRG.13639(atf1);evm.TU.Contig1.1(HRD1);evm.TU.Contig1.128(swd1);evm.TU.Contig1.14(MRN1);evm.TU.Contig1.146(EZH1);evm.TU.Contig1.15(DED81);evm.TU.Contig1.207(DCAF11);evm.TU.Contig1.230(rdp1);evm.TU.Contig1.241(MCM1);evm.TU.Contig1.256(DDB_G0289697);evm.TU.Contig1.300(Blmh);evm.TU.Contig1.323(pncA);evm.TU.Contig1.356(EGD2);evm.TU.Contig1.368(snd1);evm.TU.Contig1.491(DIDO1);evm.T…
GO:0043212	carbohydrate-exporting ABC transporter activity	42	-0.55478966	-1.9937633	0	0.001103964	evm.TU.Contig31.437(abcB);evm.TU.Contig24.569(ABCA3);evm.TU.Contig38.148(abc4);evm.TU.Contig47.249(cctS);evm.TU.Contig23.315(hmt1);evm.TU.Contig38.308(abcB);evm.TU.Contig48.68(YBT1);evm.TU.Contig22.623(RLI1);evm.TU.Contig17.1(mdr2);evm.TU.Contig23.51(SPAC323.04);evm.TU.Contig28.266(cicA);evm.TU.Contig31.884(TEF3);evm.TU.Contig12.227(ARB1);evm.TU.Contig31.694(PXA1);evm.TU.Contig22.527(BEA3);evm.TU…	evm.TU.Contig1.421(braE);evm.TU.Contig1.454(NEW1);evm.TU.Contig1.98(aclQ);evm.TU.Contig12.227(ARB1);evm.TU.Contig12.30(YCF1);evm.TU.Contig16.11(FG02316);evm.TU.Contig17.1(mdr2);evm.TU.Contig2.22(cicA);evm.TU.Contig22.527(BEA3);evm.TU.Contig22.623(RLI1);evm.TU.Contig23.315(hmt1);evm.TU.Contig23.51(SPAC323.04);evm.TU.Contig23.73(SPBC29A3.09c);evm.TU.Contig24.141(abcd1);evm.TU.Contig24.358(SPBC29A3.…
GO:0009749	response to glucose	39	-0.5670378	-1.9927999	0	0.001108399	evm.TU.Contig22.98(EIF2B3);evm.TU.Contig48.237(dgat1);evm.TU.Contig1.85(mip-1);evm.TU.Contig12.82(NOP9);evm.TU.Contig38.430(TPK2);evm.TU.Contig24.373(AN10449);evm.TU.Contig22.460(snf5);evm.TU.Contig22.162(HMGR);evm.TU.Contig38.118(PPX1);evm.TU.Contig26.69(gcs-1);evm.TU.Contig2.281(GB-1);evm.TU.Contig38.151(gna-3);evm.TU.Contig48.183(cgs2);evm.TU.Contig23.201(SPBC216.01c);evm.TU.Contig26.300(NOP9)…	MSTRG.13639(atf1);evm.TU.Contig1.32(cdc42);evm.TU.Contig1.362(MPC3);evm.TU.Contig1.85(mip-1);evm.TU.Contig12.319(zpr1);evm.TU.Contig12.66(--);evm.TU.Contig12.67(eif3h);evm.TU.Contig12.82(NOP9);evm.TU.Contig17.36(SEC);evm.TU.Contig2.281(GB-1);evm.TU.Contig22.162(HMGR);evm.TU.Contig22.460(snf5);evm.TU.Contig22.98(EIF2B3);evm.TU.Contig23.201(SPBC216.01c);evm.TU.Contig23.331(eif2b2);evm.TU.Contig23.3…
GO:0033285	ATPase-coupled monocarboxylic acid transmembrane transporter activity	44	-0.5582377	-1.9916735	0	0.001124196	evm.TU.Contig31.437(abcB);evm.TU.Contig24.569(ABCA3);evm.TU.Contig38.148(abc4);evm.TU.Contig47.249(cctS);evm.TU.Contig23.315(hmt1);evm.TU.Contig38.308(abcB);evm.TU.Contig48.68(YBT1);evm.TU.Contig22.623(RLI1);evm.TU.Contig17.1(mdr2);evm.TU.Contig23.51(SPAC323.04);evm.TU.Contig28.266(cicA);evm.TU.Contig31.884(TEF3);evm.TU.Contig12.227(ARB1);evm.TU.Contig31.694(PXA1);evm.TU.Contig22.527(BEA3);evm.TU…	evm.TU.Contig1.421(braE);evm.TU.Contig1.454(NEW1);evm.TU.Contig1.98(aclQ);evm.TU.Contig12.227(ARB1);evm.TU.Contig12.30(YCF1);evm.TU.Contig16.11(FG02316);evm.TU.Contig17.1(mdr2);evm.TU.Contig2.22(cicA);evm.TU.Contig22.527(BEA3);evm.TU.Contig22.623(RLI1);evm.TU.Contig23.315(hmt1);evm.TU.Contig23.51(SPAC323.04);evm.TU.Contig23.73(SPBC29A3.09c);evm.TU.Contig24.141(abcd1);evm.TU.Contig24.358(SPBC29A3.…
GO:0015846	polyamine transport	49	-0.53858346	-1.9914196	0	0.001124705	evm.TU.Contig48.72(AGP2);evm.TU.Contig31.437(abcB);evm.TU.Contig24.569(ABCA3);evm.TU.Contig38.148(abc4);evm.TU.Contig47.249(cctS);evm.TU.Contig23.315(hmt1);evm.TU.Contig38.308(abcB);evm.TU.Contig48.68(YBT1);evm.TU.Contig22.623(RLI1);evm.TU.Contig17.1(mdr2);evm.TU.Contig23.51(SPAC323.04);evm.TU.Contig28.266(cicA);evm.TU.Contig31.884(TEF3);evm.TU.Contig12.227(ARB1);evm.TU.Contig1.411(dur3-1);evm.TU…	evm.TU.Contig1.411(dur3-1);evm.TU.Contig1.421(braE);evm.TU.Contig1.454(NEW1);evm.TU.Contig1.98(aclQ);evm.TU.Contig12.227(ARB1);evm.TU.Contig12.30(YCF1);evm.TU.Contig16.11(FG02316);evm.TU.Contig17.1(mdr2);evm.TU.Contig2.142(SPBC15C4.04c);evm.TU.Contig2.22(cicA);evm.TU.Contig22.527(BEA3);evm.TU.Contig22.623(RLI1);evm.TU.Contig23.315(hmt1);evm.TU.Contig23.51(SPAC323.04);evm.TU.Contig23.73(SPBC29A3.0…
GO:0007349	cellularization	21	-0.661504	-1.9913961	0	0.001121435	evm.TU.Contig1.400(rad3);evm.TU.Contig22.450(ark1);evm.TU.Contig12.127(DHH1);evm.TU.Contig38.207(--);evm.TU.Contig48.517(vps54);evm.TU.Contig21.7(chc1);evm.TU.Contig55.14(cki1);evm.TU.Contig31.1057(cki1);	evm.TU.Contig1.100(cdc48);evm.TU.Contig1.32(cdc42);evm.TU.Contig1.400(rad3);evm.TU.Contig12.127(DHH1);evm.TU.Contig17.39(TAZ1);evm.TU.Contig21.7(chc1);evm.TU.Contig22.450(ark1);evm.TU.Contig22.602(NCU02813);evm.TU.Contig22.668(cul3b);evm.TU.Contig24.12(tca-9);evm.TU.Contig26.113(RAB11B);evm.TU.Contig30.6(chc1);evm.TU.Contig31.1057(cki1);evm.TU.Contig31.675(chk1);evm.TU.Contig31.940(SPBC13A2.03);e…
GO:0005217	intracellular ligand-gated ion channel activity	48	-0.5403262	-1.9913365	0	0.001118185	evm.TU.Contig31.437(abcB);evm.TU.Contig24.569(ABCA3);evm.TU.Contig38.148(abc4);evm.TU.Contig47.249(cctS);evm.TU.Contig23.315(hmt1);evm.TU.Contig38.308(abcB);evm.TU.Contig48.68(YBT1);evm.TU.Contig22.623(RLI1);evm.TU.Contig17.1(mdr2);evm.TU.Contig23.51(SPAC323.04);evm.TU.Contig28.266(cicA);evm.TU.Contig31.884(TEF3);evm.TU.Contig12.227(ARB1);evm.TU.Contig31.694(PXA1);evm.TU.Contig22.527(BEA3);evm.TU…	MSTRG.7471(--);evm.TU.Contig1.421(braE);evm.TU.Contig1.454(NEW1);evm.TU.Contig1.98(aclQ);evm.TU.Contig11.59(ANP1);evm.TU.Contig12.227(ARB1);evm.TU.Contig12.30(YCF1);evm.TU.Contig12.83(--);evm.TU.Contig13.1(ANP1);evm.TU.Contig16.11(FG02316);evm.TU.Contig17.1(mdr2);evm.TU.Contig2.22(cicA);evm.TU.Contig20.15(--);evm.TU.Contig22.527(BEA3);evm.TU.Contig22.623(RLI1);evm.TU.Contig23.315(hmt1);evm.TU.Con…
GO:0010623	programmed cell death involved in cell development	27	-0.63104063	-1.9907674	0	0.001126261	evm.TU.Contig1.233(mip1);evm.TU.Contig2.181(RVB2);evm.TU.Contig1.100(cdc48);evm.TU.Contig2.4(Pik3r4);evm.TU.Contig12.238(DED1);evm.TU.Contig48.237(dgat1);evm.TU.Contig35.165(NUP170);evm.TU.Contig47.397(UBA1);evm.TU.Contig22.469(--);evm.TU.Contig21.7(chc1);evm.TU.Contig12.441(trfA);evm.TU.Contig1.281(PIK3C3);evm.TU.Contig31.640(ATG1);evm.TU.Contig23.354(ATG2);evm.TU.Contig48.536(DED1);	evm.TU.Contig1.100(cdc48);evm.TU.Contig1.233(mip1);evm.TU.Contig1.281(PIK3C3);evm.TU.Contig11.53(ATG9);evm.TU.Contig12.1(ATG1);evm.TU.Contig12.2(ATG1);evm.TU.Contig12.238(DED1);evm.TU.Contig12.3(ATG1);evm.TU.Contig12.441(trfA);evm.TU.Contig2.181(RVB2);evm.TU.Contig2.4(Pik3r4);evm.TU.Contig21.7(chc1);evm.TU.Contig22.469(--);evm.TU.Contig23.354(ATG2);evm.TU.Contig24.344(ATG12);evm.TU.Contig30.6(chc…
GO:0035825	homologous recombination	73	-0.49554703	-1.9905682	0	0.001123016	evm.TU.Contig24.135(--);evm.TU.Contig26.246(pol2);evm.TU.Contig54.117(pli1);evm.TU.Contig2.57(TOF1);evm.TU.Contig22.317(GCN5);evm.TU.Contig31.37(mcm4);evm.TU.Contig31.209(Rev1);evm.TU.Contig31.637(lok);evm.TU.Contig1.88(TEL1);evm.TU.Contig17.2(pol1);evm.TU.Contig31.959(mus-11);evm.TU.Contig12.402(vph-1);evm.TU.Contig38.62(TOP2);evm.TU.Contig53.36(msh-2);evm.TU.Contig20.107(rhp51);evm.TU.Contig23.…	MSTRG.13639(atf1);MSTRG.3691(--);MSTRG.7318(--);evm.TU.Contig1.226(SPBC16A3.06);evm.TU.Contig1.235(smc5);evm.TU.Contig1.250(SPBC21C3.15c);evm.TU.Contig1.338(soh1);evm.TU.Contig1.400(rad3);evm.TU.Contig1.435(rec8);evm.TU.Contig1.88(TEL1);evm.TU.Contig11.32(rhp54);evm.TU.Contig12.123(FEN1);evm.TU.Contig12.17(SET2);evm.TU.Contig12.374(rhp57);evm.TU.Contig12.402(vph-1);evm.TU.Contig12.6(lok);evm.TU.C…
GO:0007018	microtubule-based movement	80	-0.4940875	-1.9903474	0	0.001127337	evm.TU.Contig48.152(--);evm.TU.Contig31.938(--);evm.TU.Contig22.177(klp5);evm.TU.Contig24.412(grp78);evm.TU.Contig38.498(MDN1);evm.TU.Contig22.217(UVRAG);evm.TU.Contig24.36(rng3);evm.TU.Contig1.85(mip-1);evm.TU.Contig31.551(apsA);evm.TU.Contig31.777(MYO2);evm.TU.Contig1.104(CTG1);evm.TU.Contig24.301(NDC80);evm.TU.Contig51.5(PAC1);evm.TU.Contig31.1012(unc-104);evm.TU.Contig12.197(klpA);evm.TU.Cont…	MSTRG.3213(--);MSTRG.6428(--);evm.TU.Contig1.104(CTG1);evm.TU.Contig1.156(nudG);evm.TU.Contig1.239(acu-9);evm.TU.Contig1.32(cdc42);evm.TU.Contig1.367(SOD1);evm.TU.Contig1.393(myo2);evm.TU.Contig1.442(kap95);evm.TU.Contig1.85(mip-1);evm.TU.Contig11.30(DAM1);evm.TU.Contig11.46(SPAC328.04);evm.TU.Contig12.1(ATG1);evm.TU.Contig12.167(--);evm.TU.Contig12.197(klpA);evm.TU.Contig12.2(ATG1);evm.TU.Contig…
GO:0032879	regulation of localization	429	-0.400492	-1.9895763	0	0.001142733	evm.TU.Contig31.86(--);evm.TU.Contig28.163(GLN1);evm.TU.Contig22.678(LAM1);evm.TU.Contig47.340(AP3B2);evm.TU.Contig1.233(mip1);evm.TU.Contig24.418(VPS27);evm.TU.Contig12.163(apm2);evm.TU.Contig11.10(ATS1);evm.TU.Contig31.92(rna1);evm.TU.Contig31.876(SEC7);evm.TU.Contig26.261(int-6);evm.TU.Contig24.566(SPCC320.03);evm.TU.Contig48.72(AGP2);evm.TU.Contig17.38(SEC23);evm.TU.Contig48.487(sec8);evm.TU.…	MSTRG.10693(DDI1);MSTRG.11556(sal3);MSTRG.1706(PBP1);MSTRG.2313(--);MSTRG.2530(--);MSTRG.2932(--);evm.TU.Contig1.100(cdc48);evm.TU.Contig1.104(CTG1);evm.TU.Contig1.163(Vps8);evm.TU.Contig1.203(Mboo_1886);evm.TU.Contig1.21(Tgfbrap1);evm.TU.Contig1.233(mip1);evm.TU.Contig1.281(PIK3C3);evm.TU.Contig1.29(Clcn3);evm.TU.Contig1.293(AN11010);evm.TU.Contig1.294(Pka-C3);evm.TU.Contig1.314(SRP101);evm.TU.C…
GO:0005260	intracellularly ATP-gated chloride channel activity	41	-0.5674477	-1.9893615	0	0.001143259	evm.TU.Contig31.437(abcB);evm.TU.Contig24.569(ABCA3);evm.TU.Contig38.148(abc4);evm.TU.Contig47.249(cctS);evm.TU.Contig23.315(hmt1);evm.TU.Contig38.308(abcB);evm.TU.Contig48.68(YBT1);evm.TU.Contig22.623(RLI1);evm.TU.Contig17.1(mdr2);evm.TU.Contig23.51(SPAC323.04);evm.TU.Contig28.266(cicA);evm.TU.Contig31.884(TEF3);evm.TU.Contig12.227(ARB1);evm.TU.Contig31.694(PXA1);evm.TU.Contig22.527(BEA3);evm.TU…	evm.TU.Contig1.421(braE);evm.TU.Contig1.454(NEW1);evm.TU.Contig1.98(aclQ);evm.TU.Contig12.227(ARB1);evm.TU.Contig12.30(YCF1);evm.TU.Contig16.11(FG02316);evm.TU.Contig17.1(mdr2);evm.TU.Contig2.22(cicA);evm.TU.Contig22.527(BEA3);evm.TU.Contig22.623(RLI1);evm.TU.Contig23.315(hmt1);evm.TU.Contig23.51(SPAC323.04);evm.TU.Contig23.73(SPBC29A3.09c);evm.TU.Contig24.141(abcd1);evm.TU.Contig24.358(SPBC29A3.…
GO:1903712	cysteine transmembrane transport	57	-0.5270402	-1.9892437	0	0.001143665	evm.TU.Contig31.437(abcB);evm.TU.Contig24.569(ABCA3);evm.TU.Contig31.189(SPAC4G9.12);evm.TU.Contig38.148(abc4);evm.TU.Contig47.249(cctS);evm.TU.Contig23.315(hmt1);evm.TU.Contig38.308(abcB);evm.TU.Contig48.68(YBT1);evm.TU.Contig22.623(RLI1);evm.TU.Contig38.498(MDN1);evm.TU.Contig35.19(CDC3);evm.TU.Contig17.1(mdr2);evm.TU.Contig23.51(SPAC323.04);evm.TU.Contig23.16(SMC2);evm.TU.Contig28.266(cicA);ev…	MSTRG.194(pif1);evm.TU.Contig1.421(braE);evm.TU.Contig1.43(mx1);evm.TU.Contig1.454(NEW1);evm.TU.Contig1.98(aclQ);evm.TU.Contig12.227(ARB1);evm.TU.Contig12.30(YCF1);evm.TU.Contig12.411(rhoC);evm.TU.Contig16.11(FG02316);evm.TU.Contig17.1(mdr2);evm.TU.Contig2.22(cicA);evm.TU.Contig22.122(--);evm.TU.Contig22.527(BEA3);evm.TU.Contig22.623(RLI1);evm.TU.Contig23.16(SMC2);evm.TU.Contig23.315(hmt1);evm.TU…
GO:0035381	ATP-gated ion channel activity	41	-0.5674477	-1.9892347	0	0.001140416	evm.TU.Contig31.437(abcB);evm.TU.Contig24.569(ABCA3);evm.TU.Contig38.148(abc4);evm.TU.Contig47.249(cctS);evm.TU.Contig23.315(hmt1);evm.TU.Contig38.308(abcB);evm.TU.Contig48.68(YBT1);evm.TU.Contig22.623(RLI1);evm.TU.Contig17.1(mdr2);evm.TU.Contig23.51(SPAC323.04);evm.TU.Contig28.266(cicA);evm.TU.Contig31.884(TEF3);evm.TU.Contig12.227(ARB1);evm.TU.Contig31.694(PXA1);evm.TU.Contig22.527(BEA3);evm.TU…	evm.TU.Contig1.421(braE);evm.TU.Contig1.454(NEW1);evm.TU.Contig1.98(aclQ);evm.TU.Contig12.227(ARB1);evm.TU.Contig12.30(YCF1);evm.TU.Contig16.11(FG02316);evm.TU.Contig17.1(mdr2);evm.TU.Contig2.22(cicA);evm.TU.Contig22.527(BEA3);evm.TU.Contig22.623(RLI1);evm.TU.Contig23.315(hmt1);evm.TU.Contig23.51(SPAC323.04);evm.TU.Contig23.73(SPBC29A3.09c);evm.TU.Contig24.141(abcd1);evm.TU.Contig24.358(SPBC29A3.…
GO:0009968	negative regulation of signal transduction	214	-0.42721424	-1.9890813	0	0.001148323	evm.TU.Contig47.262(SPBC3H7.13);evm.TU.Contig22.638(rrn3);evm.TU.Contig47.55(DCR2);evm.TU.Contig22.532(hdmA);evm.TU.Contig22.217(UVRAG);evm.TU.Contig12.238(DED1);evm.TU.Contig22.344(cay1);evm.TU.Contig51.45(pgi-1);evm.TU.Contig1.88(TEL1);evm.TU.Contig22.235(Pa_1_2600);evm.TU.Contig24.374(ppk32);evm.TU.Contig31.485(Arhgap27);evm.TU.Contig28.72(tsc2);evm.TU.Contig38.492(RAM2);evm.TU.Contig34.41(CDK…	MSTRG.13639(atf1);MSTRG.7511(--);evm.TU.Contig1.1(HRD1);evm.TU.Contig1.10(gtr2);evm.TU.Contig1.100(cdc48);evm.TU.Contig1.111(NBP2);evm.TU.Contig1.136(Sel1l);evm.TU.Contig1.19(THO1);evm.TU.Contig1.32(cdc42);evm.TU.Contig1.34(vps18);evm.TU.Contig1.88(TEL1);evm.TU.Contig11.53(ATG9);evm.TU.Contig11.66(rrp16);evm.TU.Contig12.1(ATG1);evm.TU.Contig12.108(cmkB);evm.TU.Contig12.133(--);evm.TU.Contig12.2(A…
GO:0045892	negative regulation of transcription, DNA-templated	314	-0.4145767	-1.9890076	0	0.00114508	evm.TU.Contig1.241(MCM1);evm.TU.Contig35.183(--);evm.TU.Contig31.572(tif5);evm.TU.Contig2.181(RVB2);evm.TU.Contig38.340(rtt109);evm.TU.Contig23.424(RPB2);evm.TU.Contig31.92(rna1);evm.TU.Contig24.566(SPCC320.03);evm.TU.Contig26.54(--);evm.TU.Contig26.246(pol2);evm.TU.Contig24.535(not1);evm.TU.Contig47.153(hac1);evm.TU.Contig20.84(rmt1);evm.TU.Contig24.98(xpo1);evm.TU.Contig12.28(CBF1);evm.TU.Conti…	MSTRG.13537(MPR1);MSTRG.13639(atf1);evm.TU.Contig1.1(HRD1);evm.TU.Contig1.128(swd1);evm.TU.Contig1.14(MRN1);evm.TU.Contig1.146(EZH1);evm.TU.Contig1.15(DED81);evm.TU.Contig1.207(DCAF11);evm.TU.Contig1.230(rdp1);evm.TU.Contig1.241(MCM1);evm.TU.Contig1.256(DDB_G0289697);evm.TU.Contig1.300(Blmh);evm.TU.Contig1.323(pncA);evm.TU.Contig1.356(EGD2);evm.TU.Contig1.368(snd1);evm.TU.Contig1.491(DIDO1);evm.T…
GO:0104004	cellular response to environmental stimulus	141	-0.44967455	-1.9887173	0	0.001141854	evm.TU.Contig31.72(cdcA);evm.TU.Contig31.530(SPBC4B4.01c);evm.TU.Contig31.215(POLI);evm.TU.Contig20.168(RFC2);evm.TU.Contig31.549(REV3);evm.TU.Contig22.532(hdmA);evm.TU.Contig34.20(PSD1);evm.TU.Contig28.77(vps1);evm.TU.Contig51.30(SUV3);evm.TU.Contig12.238(DED1);evm.TU.Contig1.88(TEL1);evm.TU.Contig48.400(hus1);evm.TU.Contig26.146(mpr1);evm.TU.Contig31.485(Arhgap27);evm.TU.Contig31.884(TEF3);evm.…	MSTRG.13639(atf1);MSTRG.3397(rhp14);evm.TU.Contig1.111(NBP2);evm.TU.Contig1.143(rad13);evm.TU.Contig1.354(UBC35);evm.TU.Contig1.400(rad3);evm.TU.Contig1.408(wis1);evm.TU.Contig1.45(MST11);evm.TU.Contig1.476(MOS1);evm.TU.Contig1.88(TEL1);evm.TU.Contig1.96(prr-4);evm.TU.Contig11.11(--);evm.TU.Contig11.32(rhp54);evm.TU.Contig11.54(SCW4);evm.TU.Contig11.77(ESA1);evm.TU.Contig11.79(PolD3);evm.TU.Conti…
GO:0030705	cytoskeleton-dependent intracellular transport	51	-0.53268725	-1.9885328	0	0.001142292	evm.TU.Contig1.85(mip-1);evm.TU.Contig31.551(apsA);evm.TU.Contig31.777(MYO2);evm.TU.Contig1.104(CTG1);evm.TU.Contig51.5(PAC1);evm.TU.Contig12.197(klpA);evm.TU.Contig22.582(--);evm.TU.Contig35.160(klp9);evm.TU.Contig2.214(ro-3);evm.TU.Contig38.173(DHC1);evm.TU.Contig31.725(apl5);evm.TU.Contig53.136(--);evm.TU.Contig23.37(KLP1);evm.TU.Contig26.189(IME2);evm.TU.Contig1.393(myo2);evm.TU.Contig24.506(…	evm.TU.Contig1.104(CTG1);evm.TU.Contig1.156(nudG);evm.TU.Contig1.239(acu-9);evm.TU.Contig1.32(cdc42);evm.TU.Contig1.367(SOD1);evm.TU.Contig1.393(myo2);evm.TU.Contig1.85(mip-1);evm.TU.Contig11.46(SPAC328.04);evm.TU.Contig12.1(ATG1);evm.TU.Contig12.197(klpA);evm.TU.Contig12.2(ATG1);evm.TU.Contig12.3(ATG1);evm.TU.Contig2.214(ro-3);evm.TU.Contig2.34(ACT);evm.TU.Contig20.203(--);evm.TU.Contig22.177(kl…
GO:0099095	ligand-gated anion channel activity	41	-0.5674477	-1.988443	0	0.001146395	evm.TU.Contig31.437(abcB);evm.TU.Contig24.569(ABCA3);evm.TU.Contig38.148(abc4);evm.TU.Contig47.249(cctS);evm.TU.Contig23.315(hmt1);evm.TU.Contig38.308(abcB);evm.TU.Contig48.68(YBT1);evm.TU.Contig22.623(RLI1);evm.TU.Contig17.1(mdr2);evm.TU.Contig23.51(SPAC323.04);evm.TU.Contig28.266(cicA);evm.TU.Contig31.884(TEF3);evm.TU.Contig12.227(ARB1);evm.TU.Contig31.694(PXA1);evm.TU.Contig22.527(BEA3);evm.TU…	evm.TU.Contig1.421(braE);evm.TU.Contig1.454(NEW1);evm.TU.Contig1.98(aclQ);evm.TU.Contig12.227(ARB1);evm.TU.Contig12.30(YCF1);evm.TU.Contig16.11(FG02316);evm.TU.Contig17.1(mdr2);evm.TU.Contig2.22(cicA);evm.TU.Contig22.527(BEA3);evm.TU.Contig22.623(RLI1);evm.TU.Contig23.315(hmt1);evm.TU.Contig23.51(SPAC323.04);evm.TU.Contig23.73(SPBC29A3.09c);evm.TU.Contig24.141(abcd1);evm.TU.Contig24.358(SPBC29A3.…
GO:0004713	protein tyrosine kinase activity	20	-0.67535925	-1.9880102	0	0.001150532	evm.TU.Contig53.255(wee1);evm.TU.Contig12.213(lkh1);evm.TU.Contig31.325(cdc37);evm.TU.Contig2.214(ro-3);evm.TU.Contig22.772(SKG3);evm.TU.Contig20.92(mph1);evm.TU.Contig48.186(lkh1);evm.TU.Contig37.13(iksA);evm.TU.Contig55.14(cki1);evm.TU.Contig17.15(YAK1);evm.TU.Contig53.62(MCK1);evm.TU.Contig31.1057(cki1);	evm.TU.Contig1.408(wis1);evm.TU.Contig12.213(lkh1);evm.TU.Contig17.15(YAK1);evm.TU.Contig2.214(ro-3);evm.TU.Contig2.28(GSK1);evm.TU.Contig20.92(mph1);evm.TU.Contig22.574(ENV7);evm.TU.Contig22.772(SKG3);evm.TU.Contig28.124(MST7);evm.TU.Contig31.1028(ppk3);evm.TU.Contig31.1057(cki1);evm.TU.Contig31.293(MKK2);evm.TU.Contig31.325(cdc37);evm.TU.Contig37.13(iksA);evm.TU.Contig48.149(twfA);evm.TU.Contig…
GO:0007052	mitotic spindle organization	87	-0.48578575	-1.9879837	0	0.001147327	evm.TU.Contig53.255(wee1);evm.TU.Contig24.301(NDC80);evm.TU.Contig23.171(--);evm.TU.Contig12.197(klpA);evm.TU.Contig31.327(sudA);evm.TU.Contig38.22(alp4);evm.TU.Contig22.582(--);evm.TU.Contig35.160(klp9);evm.TU.Contig31.587(srw1);evm.TU.Contig31.482(sid2);evm.TU.Contig2.214(ro-3);evm.TU.Contig38.173(DHC1);evm.TU.Contig48.53(--);evm.TU.Contig31.1171(scd1);evm.TU.Contig22.450(ark1);evm.TU.Contig31.…	MSTRG.1706(PBP1);evm.TU.Contig1.100(cdc48);evm.TU.Contig1.442(kap95);evm.TU.Contig1.477(SPC19);evm.TU.Contig1.70(bimB);evm.TU.Contig11.30(DAM1);evm.TU.Contig11.46(SPAC328.04);evm.TU.Contig12.197(klpA);evm.TU.Contig12.251(CFAP52);evm.TU.Contig12.412(DAD1);evm.TU.Contig2.117(CHGG_07938);evm.TU.Contig2.118(SPC25);evm.TU.Contig2.212(RVB1);evm.TU.Contig2.214(ro-3);evm.TU.Contig2.273(--);evm.TU.Contig2…
GO:0046873	metal ion transmembrane transporter activity	246	-0.41889024	-1.9868145	0	0.001162286	evm.TU.Contig22.654(pyc);evm.TU.Contig22.717(LAC1);evm.TU.Contig31.714(MYO1);evm.TU.Contig22.286(VIT);evm.TU.Contig20.174(--);evm.TU.Contig38.29(NOG1);evm.TU.Contig31.903(ZRT2);evm.TU.Contig38.174(--);evm.TU.Contig38.295(ZRT2);evm.TU.Contig24.614(abcI);evm.TU.Contig26.215(Mcu);evm.TU.Contig54.110(NIPAL2);MSTRG.12042(--);evm.TU.Contig24.701(abr1);evm.TU.Contig31.981(ATP1A3);evm.TU.Contig11.91(SOD2…	MSTRG.1058(--);MSTRG.11443(--);MSTRG.12042(--);MSTRG.13840(--);MSTRG.2355(ND2);MSTRG.314(--);MSTRG.320(kgd2);MSTRG.7239(--);MSTRG.7471(--);MSTRG.8197(--);MSTRG.8524(--);MSTRG.8538(--);MSTRG.9973(--);MSTRG.9974(--);evm.TU.Contig1.161(mug145);evm.TU.Contig1.209(GDT1);evm.TU.Contig1.240(ctrA2);evm.TU.Contig1.246(--);evm.TU.Contig1.249(DNF1);evm.TU.Contig1.25(slc39a9);evm.TU.Contig1.264(--);evm.TU.Co…
GO:0033229	cysteine transmembrane transporter activity	57	-0.5270402	-1.986739	0	0.001159067	evm.TU.Contig31.437(abcB);evm.TU.Contig24.569(ABCA3);evm.TU.Contig31.189(SPAC4G9.12);evm.TU.Contig38.148(abc4);evm.TU.Contig47.249(cctS);evm.TU.Contig23.315(hmt1);evm.TU.Contig38.308(abcB);evm.TU.Contig48.68(YBT1);evm.TU.Contig22.623(RLI1);evm.TU.Contig38.498(MDN1);evm.TU.Contig35.19(CDC3);evm.TU.Contig17.1(mdr2);evm.TU.Contig23.51(SPAC323.04);evm.TU.Contig23.16(SMC2);evm.TU.Contig28.266(cicA);ev…	MSTRG.194(pif1);evm.TU.Contig1.421(braE);evm.TU.Contig1.43(mx1);evm.TU.Contig1.454(NEW1);evm.TU.Contig1.98(aclQ);evm.TU.Contig12.227(ARB1);evm.TU.Contig12.30(YCF1);evm.TU.Contig12.411(rhoC);evm.TU.Contig16.11(FG02316);evm.TU.Contig17.1(mdr2);evm.TU.Contig2.22(cicA);evm.TU.Contig22.122(--);evm.TU.Contig22.527(BEA3);evm.TU.Contig22.623(RLI1);evm.TU.Contig23.16(SMC2);evm.TU.Contig23.315(hmt1);evm.TU…
GO:0005254	chloride channel activity	51	-0.53532654	-1.9864626	0	0.001155865	evm.TU.Contig31.437(abcB);evm.TU.Contig24.569(ABCA3);evm.TU.Contig38.148(abc4);evm.TU.Contig47.249(cctS);evm.TU.Contig23.315(hmt1);evm.TU.Contig38.308(abcB);evm.TU.Contig48.68(YBT1);evm.TU.Contig22.623(RLI1);evm.TU.Contig54.190(CYP6);evm.TU.Contig17.1(mdr2);evm.TU.Contig31.1197(YPR003C);evm.TU.Contig1.29(Clcn3);evm.TU.Contig23.51(SPAC323.04);evm.TU.Contig28.266(cicA);evm.TU.Contig31.884(TEF3);evm…	evm.TU.Contig1.29(Clcn3);evm.TU.Contig1.421(braE);evm.TU.Contig1.454(NEW1);evm.TU.Contig1.98(aclQ);evm.TU.Contig12.12(CLCN3);evm.TU.Contig12.227(ARB1);evm.TU.Contig12.30(YCF1);evm.TU.Contig16.11(FG02316);evm.TU.Contig17.1(mdr2);evm.TU.Contig2.12(UMAG_11084);evm.TU.Contig2.22(cicA);evm.TU.Contig22.527(BEA3);evm.TU.Contig22.623(RLI1);evm.TU.Contig23.315(hmt1);evm.TU.Contig23.51(SPAC323.04);evm.TU.C…
GO:0003678	DNA helicase activity	144	-0.4481546	-1.9858354	0	0.001170877	evm.TU.Contig38.436(SPAC644.07);evm.TU.Contig24.88(sec18);evm.TU.Contig1.100(cdc48);evm.TU.Contig31.189(SPAC4G9.12);evm.TU.Contig48.97(DRS1);evm.TU.Contig31.37(mcm4);evm.TU.Contig27.21(sna41);evm.TU.Contig2.243(DBP9);evm.TU.Contig35.149(RRP3);evm.TU.Contig24.609(TFB2);evm.TU.Contig2.290(DBP2);evm.TU.Contig12.325(YME1);evm.TU.Contig31.186(hsp78);evm.TU.Contig20.168(RFC2);evm.TU.Contig1.251(ded1);e…	MSTRG.194(pif1);MSTRG.4176(--);MSTRG.4177(--);MSTRG.5606(dna2);MSTRG.7905(SEN1);MSTRG.9591(--);evm.TU.Contig1.100(cdc48);evm.TU.Contig1.165(ROK1);evm.TU.Contig1.168(ARP4);evm.TU.Contig1.18(AQR);evm.TU.Contig1.251(ded1);evm.TU.Contig1.40(hsp98);evm.TU.Contig11.46(SPAC328.04);evm.TU.Contig11.73(mcm6);evm.TU.Contig12.127(DHH1);evm.TU.Contig12.132(tbpA);evm.TU.Contig12.141(VPS4);evm.TU.Contig12.223(m…
GO:0007127	meiosis I	119	-0.46258965	-1.9857792	0	0.00116766	evm.TU.Contig22.683(SPBC146.06c);evm.TU.Contig31.637(lok);evm.TU.Contig1.88(TEL1);evm.TU.Contig31.959(mus-11);evm.TU.Contig12.402(vph-1);evm.TU.Contig38.62(TOP2);evm.TU.Contig23.16(SMC2);evm.TU.Contig31.551(apsA);evm.TU.Contig53.36(msh-2);evm.TU.Contig24.301(NDC80);evm.TU.Contig20.107(rhp51);evm.TU.Contig23.55(MLH1);evm.TU.Contig31.395(--);evm.TU.Contig20.115(PMS1);evm.TU.Contig12.380(--);evm.TU.…	MSTRG.13639(atf1);MSTRG.1706(PBP1);MSTRG.3691(--);MSTRG.7318(--);evm.TU.Contig1.156(nudG);evm.TU.Contig1.218(RIM9);evm.TU.Contig1.226(SPBC16A3.06);evm.TU.Contig1.230(rdp1);evm.TU.Contig1.235(smc5);evm.TU.Contig1.250(SPBC21C3.15c);evm.TU.Contig1.400(rad3);evm.TU.Contig1.435(rec8);evm.TU.Contig1.477(SPC19);evm.TU.Contig1.70(bimB);evm.TU.Contig1.88(TEL1);evm.TU.Contig11.30(DAM1);evm.TU.Contig11.32(r…
GO:0005815	microtubule organizing center	180	-0.4389879	-1.9852444	0	0.001178862	evm.TU.Contig22.234(--);evm.TU.Contig22.484(SPAC19A8.02);evm.TU.Contig24.98(xpo1);evm.TU.Contig37.21(SEC9);evm.TU.Contig2.37(ELP2);evm.TU.Contig24.30(NDC1);evm.TU.Contig26.67(tbg);evm.TU.Contig38.382(CFD1);evm.TU.Contig31.1028(ppk3);evm.TU.Contig48.152(--);evm.TU.Contig27.21(sna41);evm.TU.Contig31.72(cdcA);evm.TU.Contig48.221(SPAC664.02c);evm.TU.Contig47.262(SPBC3H7.13);evm.TU.Contig22.217(UVRAG)…	MSTRG.1685(--);evm.TU.Contig1.150(utp17);evm.TU.Contig1.156(nudG);evm.TU.Contig1.160(CYP3);evm.TU.Contig1.294(Pka-C3);evm.TU.Contig1.315(--);evm.TU.Contig1.32(cdc42);evm.TU.Contig1.465(Spout1);evm.TU.Contig1.57(bimA);evm.TU.Contig1.70(bimB);evm.TU.Contig11.30(DAM1);evm.TU.Contig11.46(SPAC328.04);evm.TU.Contig11.63(hymA);evm.TU.Contig11.80(rad18);evm.TU.Contig12.197(klpA);evm.TU.Contig12.251(CFAP5…
GO:0000935	division septum	22	-0.6487073	-1.9848547	0	0.001179192	evm.TU.Contig31.1171(scd1);evm.TU.Contig12.109(its3);evm.TU.Contig1.45(MST11);evm.TU.Contig31.724(rga8);evm.TU.Contig12.89(gap1);evm.TU.Contig12.453(dnmbp);evm.TU.Contig20.2(dnmbp);evm.TU.Contig53.62(MCK1);evm.TU.Contig31.648(SPAC3G9.05);evm.TU.Contig1.234(tea1);evm.TU.Contig54.66(SPBC25B2.10);	evm.TU.Contig1.234(tea1);evm.TU.Contig1.235(smc5);evm.TU.Contig1.45(MST11);evm.TU.Contig11.20(--);evm.TU.Contig12.109(its3);evm.TU.Contig12.316(--);evm.TU.Contig12.411(rhoC);evm.TU.Contig12.453(dnmbp);evm.TU.Contig12.89(gap1);evm.TU.Contig20.2(dnmbp);evm.TU.Contig23.142(RAS);evm.TU.Contig24.436(ARB_01444);evm.TU.Contig24.459(exgD);evm.TU.Contig31.1171(scd1);evm.TU.Contig31.293(MKK2);evm.TU.Contig…
GO:0022885	bacteriocin transmembrane transporter activity	43	-0.5593494	-1.9847146	0	0.001179616	evm.TU.Contig31.437(abcB);evm.TU.Contig24.569(ABCA3);evm.TU.Contig38.148(abc4);evm.TU.Contig47.249(cctS);evm.TU.Contig23.315(hmt1);evm.TU.Contig38.308(abcB);evm.TU.Contig48.68(YBT1);evm.TU.Contig22.623(RLI1);evm.TU.Contig38.498(MDN1);evm.TU.Contig17.1(mdr2);evm.TU.Contig23.51(SPAC323.04);evm.TU.Contig28.266(cicA);evm.TU.Contig31.884(TEF3);evm.TU.Contig12.227(ARB1);evm.TU.Contig31.694(PXA1);evm.TU…	evm.TU.Contig1.421(braE);evm.TU.Contig1.454(NEW1);evm.TU.Contig1.98(aclQ);evm.TU.Contig12.227(ARB1);evm.TU.Contig12.30(YCF1);evm.TU.Contig16.11(FG02316);evm.TU.Contig17.1(mdr2);evm.TU.Contig2.22(cicA);evm.TU.Contig22.527(BEA3);evm.TU.Contig22.623(RLI1);evm.TU.Contig23.315(hmt1);evm.TU.Contig23.51(SPAC323.04);evm.TU.Contig23.73(SPBC29A3.09c);evm.TU.Contig24.141(abcd1);evm.TU.Contig24.358(SPBC29A3.…
GO:0071470	cellular response to osmotic stress	43	-0.5587967	-1.9845409	0	0.001183635	evm.TU.Contig28.77(vps1);evm.TU.Contig12.238(DED1);evm.TU.Contig26.146(mpr1);evm.TU.Contig31.485(Arhgap27);evm.TU.Contig31.325(cdc37);evm.TU.Contig22.361(srk1);evm.TU.Contig38.18(AN6010);evm.TU.Contig47.126(sska);evm.TU.Contig1.45(MST11);evm.TU.Contig22.745(wis4);MSTRG.13639(atf1);evm.TU.Contig22.607(NIK1);evm.TU.Contig12.377(hsps-1);evm.TU.Contig2.213(RFG1);evm.TU.Contig24.396(MST20);evm.TU.Cont…	MSTRG.13639(atf1);evm.TU.Contig1.111(NBP2);evm.TU.Contig1.408(wis1);evm.TU.Contig1.45(MST11);evm.TU.Contig1.476(MOS1);evm.TU.Contig12.238(DED1);evm.TU.Contig12.262(CLAH10);evm.TU.Contig12.377(hsps-1);evm.TU.Contig12.440(GPD-1);evm.TU.Contig2.191(hsp60);evm.TU.Contig2.213(RFG1);evm.TU.Contig20.139(cot-1);evm.TU.Contig22.361(srk1);evm.TU.Contig22.607(NIK1);evm.TU.Contig22.745(wis4);evm.TU.Contig22.…
GO:0015407	ABC-type monosaccharide transporter activity	42	-0.55478966	-1.9839307	0	0.001194598	evm.TU.Contig31.437(abcB);evm.TU.Contig24.569(ABCA3);evm.TU.Contig38.148(abc4);evm.TU.Contig47.249(cctS);evm.TU.Contig23.315(hmt1);evm.TU.Contig38.308(abcB);evm.TU.Contig48.68(YBT1);evm.TU.Contig22.623(RLI1);evm.TU.Contig17.1(mdr2);evm.TU.Contig23.51(SPAC323.04);evm.TU.Contig28.266(cicA);evm.TU.Contig31.884(TEF3);evm.TU.Contig12.227(ARB1);evm.TU.Contig31.694(PXA1);evm.TU.Contig22.527(BEA3);evm.TU…	evm.TU.Contig1.421(braE);evm.TU.Contig1.454(NEW1);evm.TU.Contig1.98(aclQ);evm.TU.Contig12.227(ARB1);evm.TU.Contig12.30(YCF1);evm.TU.Contig16.11(FG02316);evm.TU.Contig17.1(mdr2);evm.TU.Contig2.22(cicA);evm.TU.Contig22.527(BEA3);evm.TU.Contig22.623(RLI1);evm.TU.Contig23.315(hmt1);evm.TU.Contig23.51(SPAC323.04);evm.TU.Contig23.73(SPBC29A3.09c);evm.TU.Contig24.141(abcd1);evm.TU.Contig24.358(SPBC29A3.…
GO:0015112	nitrate transmembrane transporter activity	57	-0.5321314	-1.9836208	0	0.001198437	evm.TU.Contig31.437(abcB);evm.TU.Contig24.569(ABCA3);evm.TU.Contig53.94(SPAC1002.16c);evm.TU.Contig31.478(MFS1);evm.TU.Contig38.148(abc4);evm.TU.Contig47.249(cctS);evm.TU.Contig23.315(hmt1);evm.TU.Contig38.308(abcB);evm.TU.Contig48.68(YBT1);evm.TU.Contig22.623(RLI1);evm.TU.Contig17.1(mdr2);evm.TU.Contig23.51(SPAC323.04);evm.TU.Contig28.266(cicA);evm.TU.Contig31.884(TEF3);evm.TU.Contig12.227(ARB1)…	evm.TU.Contig1.421(braE);evm.TU.Contig1.454(NEW1);evm.TU.Contig1.98(aclQ);evm.TU.Contig12.192(SPAC1002.16c);evm.TU.Contig12.227(ARB1);evm.TU.Contig12.30(YCF1);evm.TU.Contig16.11(FG02316);evm.TU.Contig17.1(mdr2);evm.TU.Contig2.22(cicA);evm.TU.Contig2.268(MCH2);evm.TU.Contig22.303(MCH2);evm.TU.Contig22.527(BEA3);evm.TU.Contig22.623(RLI1);evm.TU.Contig22.751(crnA);evm.TU.Contig23.315(hmt1);evm.TU.Co…
GO:0043085	positive regulation of catalytic activity	341	-0.4088839	-1.9836185	0	0.001195207	evm.TU.Contig40.13(NCF2);evm.TU.Contig31.92(rna1);evm.TU.Contig31.876(SEC7);evm.TU.Contig12.152(CCL1);evm.TU.Contig22.699(--);evm.TU.Contig1.363(rgf1);evm.TU.Contig17.38(SEC23);evm.TU.Contig24.535(not1);evm.TU.Contig54.112(SPBC4F6.14);evm.TU.Contig2.37(ELP2);evm.TU.Contig1.100(cdc48);evm.TU.Contig1.10(gtr2);evm.TU.Contig35.70(NAA15);evm.TU.Contig23.161(--);evm.TU.Contig23.78(--);evm.TU.Contig20.2…	MSTRG.11471(CCS1);evm.TU.Contig1.10(gtr2);evm.TU.Contig1.100(cdc48);evm.TU.Contig1.104(CTG1);evm.TU.Contig1.111(NBP2);evm.TU.Contig1.156(nudG);evm.TU.Contig1.203(Mboo_1886);evm.TU.Contig1.233(mip1);evm.TU.Contig1.281(PIK3C3);evm.TU.Contig1.293(AN11010);evm.TU.Contig1.294(Pka-C3);evm.TU.Contig1.32(cdc42);evm.TU.Contig1.337(rpc11);evm.TU.Contig1.354(UBC35);evm.TU.Contig1.363(rgf1);evm.TU.Contig1.36…
GO:0009276	Gram-negative-bacterium-type cell wall	42	-0.55478966	-1.981213	0.001607717	0.001227029	evm.TU.Contig31.437(abcB);evm.TU.Contig24.569(ABCA3);evm.TU.Contig38.148(abc4);evm.TU.Contig47.249(cctS);evm.TU.Contig23.315(hmt1);evm.TU.Contig38.308(abcB);evm.TU.Contig48.68(YBT1);evm.TU.Contig22.623(RLI1);evm.TU.Contig17.1(mdr2);evm.TU.Contig23.51(SPAC323.04);evm.TU.Contig28.266(cicA);evm.TU.Contig31.884(TEF3);evm.TU.Contig12.227(ARB1);evm.TU.Contig31.694(PXA1);evm.TU.Contig22.527(BEA3);evm.TU…	evm.TU.Contig1.421(braE);evm.TU.Contig1.454(NEW1);evm.TU.Contig1.98(aclQ);evm.TU.Contig12.227(ARB1);evm.TU.Contig12.30(YCF1);evm.TU.Contig16.11(FG02316);evm.TU.Contig17.1(mdr2);evm.TU.Contig2.22(cicA);evm.TU.Contig22.527(BEA3);evm.TU.Contig22.623(RLI1);evm.TU.Contig23.315(hmt1);evm.TU.Contig23.51(SPAC323.04);evm.TU.Contig23.73(SPBC29A3.09c);evm.TU.Contig24.141(abcd1);evm.TU.Contig24.358(SPBC29A3.…
GO:0033231	carbohydrate export	42	-0.55478966	-1.9809597	0	0.001227215	evm.TU.Contig31.437(abcB);evm.TU.Contig24.569(ABCA3);evm.TU.Contig38.148(abc4);evm.TU.Contig47.249(cctS);evm.TU.Contig23.315(hmt1);evm.TU.Contig38.308(abcB);evm.TU.Contig48.68(YBT1);evm.TU.Contig22.623(RLI1);evm.TU.Contig17.1(mdr2);evm.TU.Contig23.51(SPAC323.04);evm.TU.Contig28.266(cicA);evm.TU.Contig31.884(TEF3);evm.TU.Contig12.227(ARB1);evm.TU.Contig31.694(PXA1);evm.TU.Contig22.527(BEA3);evm.TU…	evm.TU.Contig1.421(braE);evm.TU.Contig1.454(NEW1);evm.TU.Contig1.98(aclQ);evm.TU.Contig12.227(ARB1);evm.TU.Contig12.30(YCF1);evm.TU.Contig16.11(FG02316);evm.TU.Contig17.1(mdr2);evm.TU.Contig2.22(cicA);evm.TU.Contig22.527(BEA3);evm.TU.Contig22.623(RLI1);evm.TU.Contig23.315(hmt1);evm.TU.Contig23.51(SPAC323.04);evm.TU.Contig23.73(SPBC29A3.09c);evm.TU.Contig24.141(abcd1);evm.TU.Contig24.358(SPBC29A3.…
GO:0051253	negative regulation of RNA metabolic process	337	-0.40834096	-1.9802423	0	0.001234338	evm.TU.Contig48.261(pacC);evm.TU.Contig48.530(HAT2);evm.TU.Contig23.133(DBP10);evm.TU.Contig23.184(cdc73);evm.TU.Contig28.100(cbf5);evm.TU.Contig22.703(NUP159);evm.TU.Contig22.364(RPD3);evm.TU.Contig12.452(trt1);evm.TU.Contig47.194(hrr1);evm.TU.Contig20.255(ckb-2);evm.TU.Contig31.686(med-8);evm.TU.Contig12.69(morA);evm.TU.Contig31.174(TAF7);evm.TU.Contig47.173(zuo1);evm.TU.Contig22.558(artA);evm.…	MSTRG.13537(MPR1);MSTRG.13639(atf1);MSTRG.1706(PBP1);evm.TU.Contig1.1(HRD1);evm.TU.Contig1.128(swd1);evm.TU.Contig1.14(MRN1);evm.TU.Contig1.146(EZH1);evm.TU.Contig1.15(DED81);evm.TU.Contig1.207(DCAF11);evm.TU.Contig1.230(rdp1);evm.TU.Contig1.241(MCM1);evm.TU.Contig1.256(DDB_G0289697);evm.TU.Contig1.300(Blmh);evm.TU.Contig1.323(pncA);evm.TU.Contig1.356(EGD2);evm.TU.Contig1.368(snd1);evm.TU.Contig1…
GO:0051049	regulation of transport	286	-0.41336274	-1.9801925	0	0.001231047	evm.TU.Contig12.92(SRO77);evm.TU.Contig26.215(Mcu);evm.TU.Contig31.86(--);evm.TU.Contig28.163(GLN1);evm.TU.Contig22.678(LAM1);evm.TU.Contig1.233(mip1);evm.TU.Contig24.418(VPS27);evm.TU.Contig12.163(apm2);evm.TU.Contig11.10(ATS1);evm.TU.Contig31.92(rna1);evm.TU.Contig31.876(SEC7);evm.TU.Contig24.566(SPCC320.03);evm.TU.Contig48.72(AGP2);evm.TU.Contig17.38(SEC23);evm.TU.Contig48.487(sec8);evm.TU.Con…	MSTRG.10693(DDI1);MSTRG.11556(sal3);MSTRG.2313(--);MSTRG.2932(--);evm.TU.Contig1.104(CTG1);evm.TU.Contig1.163(Vps8);evm.TU.Contig1.203(Mboo_1886);evm.TU.Contig1.21(Tgfbrap1);evm.TU.Contig1.233(mip1);evm.TU.Contig1.281(PIK3C3);evm.TU.Contig1.29(Clcn3);evm.TU.Contig1.293(AN11010);evm.TU.Contig1.314(SRP101);evm.TU.Contig1.32(cdc42);evm.TU.Contig1.34(vps18);evm.TU.Contig1.349(OOU_Y34scaffold00095g16.…
GO:0090533	cation-transporting ATPase complex	21	-0.659647	-1.9795791	0	0.001238241	evm.TU.Contig31.981(ATP1A3);evm.TU.Contig39.2(cta3);evm.TU.Contig2.106(pma-1);evm.TU.Contig47.141(PCA1);evm.TU.Contig20.232(srcA);evm.TU.Contig22.162(HMGR);evm.TU.Contig24.372(PMC1);evm.TU.Contig23.306(mgtB);evm.TU.Contig38.402(ENA1);evm.TU.Contig31.315(DRS2);evm.TU.Contig26.20(spfA);evm.TU.Contig31.680(ATP7B);evm.TU.Contig48.403(NEO1);evm.TU.Contig31.119(DNF3);	evm.TU.Contig2.106(pma-1);evm.TU.Contig20.160(SPAC23C11.06c);evm.TU.Contig20.232(srcA);evm.TU.Contig22.162(HMGR);evm.TU.Contig23.306(mgtB);evm.TU.Contig24.211(ATP12A);evm.TU.Contig24.372(PMC1);evm.TU.Contig24.526(HMA5);evm.TU.Contig26.20(spfA);evm.TU.Contig31.119(DNF3);evm.TU.Contig31.1202(cta3);evm.TU.Contig31.1228(PMC1);evm.TU.Contig31.315(DRS2);evm.TU.Contig31.43(pmrA);evm.TU.Contig31.680(ATP7…
GO:0042325	regulation of phosphorylation	249	-0.42270947	-1.9793531	0	0.001238406	evm.TU.Contig55.23(NTE1);evm.TU.Contig53.266(cobC);evm.TU.Contig47.233(spn3);evm.TU.Contig24.365(mcm10);evm.TU.Contig31.514(pas1);evm.TU.Contig44.7(ste20);evm.TU.Contig22.217(UVRAG);evm.TU.Contig12.238(DED1);evm.TU.Contig22.344(cay1);evm.TU.Contig54.190(CYP6);evm.TU.Contig51.45(pgi-1);evm.TU.Contig1.88(TEL1);evm.TU.Contig48.400(hus1);evm.TU.Contig26.146(mpr1);evm.TU.Contig28.72(tsc2);evm.TU.Conti…	MSTRG.11556(sal3);evm.TU.Contig1.100(cdc48);evm.TU.Contig1.111(NBP2);evm.TU.Contig1.233(mip1);evm.TU.Contig1.294(Pka-C3);evm.TU.Contig1.32(cdc42);evm.TU.Contig1.354(UBC35);evm.TU.Contig1.367(SOD1);evm.TU.Contig1.408(wis1);evm.TU.Contig1.448(srb4);evm.TU.Contig1.45(MST11);evm.TU.Contig1.476(MOS1);evm.TU.Contig1.88(TEL1);evm.TU.Contig11.11(--);evm.TU.Contig11.3(SPBC25H2.03);evm.TU.Contig11.51(DNJ1)…
GO:0015920	lipopolysaccharide transport	43	-0.54829043	-1.9786463	0	0.001256007	evm.TU.Contig31.437(abcB);evm.TU.Contig24.569(ABCA3);evm.TU.Contig38.148(abc4);evm.TU.Contig47.249(cctS);evm.TU.Contig23.315(hmt1);evm.TU.Contig38.308(abcB);evm.TU.Contig48.68(YBT1);evm.TU.Contig22.623(RLI1);evm.TU.Contig17.1(mdr2);evm.TU.Contig23.51(SPAC323.04);evm.TU.Contig28.266(cicA);evm.TU.Contig31.884(TEF3);evm.TU.Contig12.227(ARB1);evm.TU.Contig31.694(PXA1);evm.TU.Contig22.527(BEA3);evm.TU…	evm.TU.Contig1.421(braE);evm.TU.Contig1.454(NEW1);evm.TU.Contig1.98(aclQ);evm.TU.Contig12.227(ARB1);evm.TU.Contig12.30(YCF1);evm.TU.Contig16.11(FG02316);evm.TU.Contig17.1(mdr2);evm.TU.Contig2.22(cicA);evm.TU.Contig22.527(BEA3);evm.TU.Contig22.623(RLI1);evm.TU.Contig23.315(hmt1);evm.TU.Contig23.51(SPAC323.04);evm.TU.Contig23.73(SPBC29A3.09c);evm.TU.Contig24.141(abcd1);evm.TU.Contig24.358(SPBC29A3.…
GO:0031321	ascospore-type prospore assembly	19	-0.66615766	-1.9783542	0	0.001252693	evm.TU.Contig24.418(VPS27);evm.TU.Contig22.234(--);evm.TU.Contig48.487(sec8);evm.TU.Contig37.21(SEC9);evm.TU.Contig31.666(psy1);evm.TU.Contig48.201(--);evm.TU.Contig27.27(vps17);evm.TU.Contig31.1183(VPS13);evm.TU.Contig23.149(shep);evm.TU.Contig12.109(its3);evm.TU.Contig28.242(ATG26);evm.TU.Contig1.281(PIK3C3);evm.TU.Contig26.56(pld1);	evm.TU.Contig1.281(PIK3C3);evm.TU.Contig12.109(its3);evm.TU.Contig12.129(sec14);evm.TU.Contig22.234(--);evm.TU.Contig23.149(shep);evm.TU.Contig23.204(ypt2);evm.TU.Contig24.118(spn2);evm.TU.Contig24.418(VPS27);evm.TU.Contig26.113(RAB11B);evm.TU.Contig26.56(pld1);evm.TU.Contig27.27(vps17);evm.TU.Contig28.242(ATG26);evm.TU.Contig31.1183(VPS13);evm.TU.Contig31.666(psy1);evm.TU.Contig37.21(SEC9);evm.T…
GO:0001736	establishment of planar polarity	15	-0.72759134	-1.9776634	0	0.001266752	evm.TU.Contig31.327(sudA);evm.TU.Contig31.558(SPCC550.11);evm.TU.Contig48.254(nxt3);evm.TU.Contig1.455(ERF2);evm.TU.Contig55.14(cki1);evm.TU.Contig53.28(grhl2);evm.TU.Contig1.63(pik1);evm.TU.Contig31.1057(cki1);	evm.TU.Contig1.32(cdc42);evm.TU.Contig1.455(ERF2);evm.TU.Contig1.63(pik1);evm.TU.Contig12.163(apm2);evm.TU.Contig20.209(SEC10);evm.TU.Contig23.31(APS2);evm.TU.Contig31.1057(cki1);evm.TU.Contig31.1091(SPAC9G1.05);evm.TU.Contig31.327(sudA);evm.TU.Contig31.558(SPCC550.11);evm.TU.Contig31.920(pep7);evm.TU.Contig48.254(nxt3);evm.TU.Contig53.28(grhl2);evm.TU.Contig54.163(fol3);evm.TU.Contig55.14(cki1)
GO:0005628	prospore membrane	45	-0.54066	-1.9774498	0	0.001266872	evm.TU.Contig2.170(mug30);evm.TU.Contig2.155(HOS3);evm.TU.Contig38.83(EXO84);evm.TU.Contig31.714(MYO1);evm.TU.Contig24.418(VPS27);evm.TU.Contig22.234(--);evm.TU.Contig48.487(sec8);evm.TU.Contig37.21(SEC9);evm.TU.Contig2.34(ACT);evm.TU.Contig31.666(psy1);evm.TU.Contig47.233(spn3);evm.TU.Contig27.27(vps17);evm.TU.Contig35.19(CDC3);evm.TU.Contig31.485(Arhgap27);evm.TU.Contig51.25(--);evm.TU.Contig22…	evm.TU.Contig1.265(--);evm.TU.Contig1.281(PIK3C3);evm.TU.Contig11.36(SPAC3H8.02);evm.TU.Contig12.129(sec14);evm.TU.Contig2.155(HOS3);evm.TU.Contig2.170(mug30);evm.TU.Contig2.255(chs7);evm.TU.Contig2.34(ACT);evm.TU.Contig20.139(cot-1);evm.TU.Contig20.239(CHS4);evm.TU.Contig22.234(--);evm.TU.Contig22.322(YGR266W);evm.TU.Contig22.666(ctrB);evm.TU.Contig23.204(ypt2);evm.TU.Contig23.31(APS2);evm.TU.Co…
GO:0061245	establishment or maintenance of bipolar cell polarity	26	-0.6224331	-1.9770355	0	0.001273896	evm.TU.Contig12.453(dnmbp);evm.TU.Contig48.14(tea4);evm.TU.Contig20.2(dnmbp);evm.TU.Contig24.396(MST20);evm.TU.Contig22.691(L1);evm.TU.Contig12.341(--);evm.TU.Contig1.234(tea1);	MSTRG.1685(--);evm.TU.Contig1.234(tea1);evm.TU.Contig1.32(cdc42);evm.TU.Contig11.55(lcb1);evm.TU.Contig11.63(hymA);evm.TU.Contig12.341(--);evm.TU.Contig12.420(alp11);evm.TU.Contig12.453(dnmbp);evm.TU.Contig20.139(cot-1);evm.TU.Contig20.2(dnmbp);evm.TU.Contig20.203(--);evm.TU.Contig22.691(L1);evm.TU.Contig23.151(TAO3);evm.TU.Contig23.426(uevld);evm.TU.Contig24.100(skb1);evm.TU.Contig24.31(syn7A);e…
GO:0061794	conidium development	24	-0.63010114	-1.9764661	0	0.001280799	evm.TU.Contig53.150(chs-1);evm.TU.Contig28.100(cbf5);evm.TU.Contig15.10(VEL2);evm.TU.Contig24.267(VOSA);evm.TU.Contig51.86(arp1);evm.TU.Contig31.616(chs-2);evm.TU.Contig24.691(--);evm.TU.Contig22.640(dop1);evm.TU.Contig54.125(rco-1);evm.TU.Contig31.551(apsA);evm.TU.Contig1.104(CTG1);evm.TU.Contig23.142(RAS);evm.TU.Contig23.360(chs-3);evm.TU.Contig28.131(NTH1);evm.TU.Contig26.156(nrc-2);evm.TU.Con…	evm.TU.Contig1.104(CTG1);evm.TU.Contig1.156(nudG);evm.TU.Contig11.63(hymA);evm.TU.Contig15.10(VEL2);evm.TU.Contig20.239(CHS4);evm.TU.Contig22.640(dop1);evm.TU.Contig23.142(RAS);evm.TU.Contig23.183(flbA);evm.TU.Contig23.360(chs-3);evm.TU.Contig24.267(VOSA);evm.TU.Contig24.691(--);evm.TU.Contig26.156(nrc-2);evm.TU.Contig28.100(cbf5);evm.TU.Contig28.131(NTH1);evm.TU.Contig31.1105(ungA');evm.TU.Conti…
GO:1901656	glycoside transport	42	-0.55478966	-1.9762015	0	0.001280866	evm.TU.Contig31.437(abcB);evm.TU.Contig24.569(ABCA3);evm.TU.Contig38.148(abc4);evm.TU.Contig47.249(cctS);evm.TU.Contig23.315(hmt1);evm.TU.Contig38.308(abcB);evm.TU.Contig48.68(YBT1);evm.TU.Contig22.623(RLI1);evm.TU.Contig17.1(mdr2);evm.TU.Contig23.51(SPAC323.04);evm.TU.Contig28.266(cicA);evm.TU.Contig31.884(TEF3);evm.TU.Contig12.227(ARB1);evm.TU.Contig31.694(PXA1);evm.TU.Contig22.527(BEA3);evm.TU…	evm.TU.Contig1.421(braE);evm.TU.Contig1.454(NEW1);evm.TU.Contig1.98(aclQ);evm.TU.Contig12.227(ARB1);evm.TU.Contig12.30(YCF1);evm.TU.Contig16.11(FG02316);evm.TU.Contig17.1(mdr2);evm.TU.Contig2.22(cicA);evm.TU.Contig22.527(BEA3);evm.TU.Contig22.623(RLI1);evm.TU.Contig23.315(hmt1);evm.TU.Contig23.51(SPAC323.04);evm.TU.Contig23.73(SPBC29A3.09c);evm.TU.Contig24.141(abcd1);evm.TU.Contig24.358(SPBC29A3.…
GO:0071214	cellular response to abiotic stimulus	141	-0.44967455	-1.9755974	0	0.001291157	evm.TU.Contig31.72(cdcA);evm.TU.Contig31.530(SPBC4B4.01c);evm.TU.Contig31.215(POLI);evm.TU.Contig20.168(RFC2);evm.TU.Contig31.549(REV3);evm.TU.Contig22.532(hdmA);evm.TU.Contig34.20(PSD1);evm.TU.Contig28.77(vps1);evm.TU.Contig51.30(SUV3);evm.TU.Contig12.238(DED1);evm.TU.Contig1.88(TEL1);evm.TU.Contig48.400(hus1);evm.TU.Contig26.146(mpr1);evm.TU.Contig31.485(Arhgap27);evm.TU.Contig31.884(TEF3);evm.…	MSTRG.13639(atf1);MSTRG.3397(rhp14);evm.TU.Contig1.111(NBP2);evm.TU.Contig1.143(rad13);evm.TU.Contig1.354(UBC35);evm.TU.Contig1.400(rad3);evm.TU.Contig1.408(wis1);evm.TU.Contig1.45(MST11);evm.TU.Contig1.476(MOS1);evm.TU.Contig1.88(TEL1);evm.TU.Contig1.96(prr-4);evm.TU.Contig11.11(--);evm.TU.Contig11.32(rhp54);evm.TU.Contig11.54(SCW4);evm.TU.Contig11.77(ESA1);evm.TU.Contig11.79(PolD3);evm.TU.Conti…
GO:0099142	intracellularly ATP-gated ion channel activity	41	-0.5674477	-1.9742284	0	0.001321683	evm.TU.Contig31.437(abcB);evm.TU.Contig24.569(ABCA3);evm.TU.Contig38.148(abc4);evm.TU.Contig47.249(cctS);evm.TU.Contig23.315(hmt1);evm.TU.Contig38.308(abcB);evm.TU.Contig48.68(YBT1);evm.TU.Contig22.623(RLI1);evm.TU.Contig17.1(mdr2);evm.TU.Contig23.51(SPAC323.04);evm.TU.Contig28.266(cicA);evm.TU.Contig31.884(TEF3);evm.TU.Contig12.227(ARB1);evm.TU.Contig31.694(PXA1);evm.TU.Contig22.527(BEA3);evm.TU…	evm.TU.Contig1.421(braE);evm.TU.Contig1.454(NEW1);evm.TU.Contig1.98(aclQ);evm.TU.Contig12.227(ARB1);evm.TU.Contig12.30(YCF1);evm.TU.Contig16.11(FG02316);evm.TU.Contig17.1(mdr2);evm.TU.Contig2.22(cicA);evm.TU.Contig22.527(BEA3);evm.TU.Contig22.623(RLI1);evm.TU.Contig23.315(hmt1);evm.TU.Contig23.51(SPAC323.04);evm.TU.Contig23.73(SPBC29A3.09c);evm.TU.Contig24.141(abcd1);evm.TU.Contig24.358(SPBC29A3.…
GO:0015750	pentose transmembrane transport	42	-0.55478966	-1.9741554	0	0.001321642	evm.TU.Contig31.437(abcB);evm.TU.Contig24.569(ABCA3);evm.TU.Contig38.148(abc4);evm.TU.Contig47.249(cctS);evm.TU.Contig23.315(hmt1);evm.TU.Contig38.308(abcB);evm.TU.Contig48.68(YBT1);evm.TU.Contig22.623(RLI1);evm.TU.Contig17.1(mdr2);evm.TU.Contig23.51(SPAC323.04);evm.TU.Contig28.266(cicA);evm.TU.Contig31.884(TEF3);evm.TU.Contig12.227(ARB1);evm.TU.Contig31.694(PXA1);evm.TU.Contig22.527(BEA3);evm.TU…	evm.TU.Contig1.421(braE);evm.TU.Contig1.454(NEW1);evm.TU.Contig1.98(aclQ);evm.TU.Contig12.227(ARB1);evm.TU.Contig12.30(YCF1);evm.TU.Contig16.11(FG02316);evm.TU.Contig17.1(mdr2);evm.TU.Contig2.22(cicA);evm.TU.Contig22.527(BEA3);evm.TU.Contig22.623(RLI1);evm.TU.Contig23.315(hmt1);evm.TU.Contig23.51(SPAC323.04);evm.TU.Contig23.73(SPBC29A3.09c);evm.TU.Contig24.141(abcd1);evm.TU.Contig24.358(SPBC29A3.…
GO:0030234	enzyme regulator activity	360	-0.4018315	-1.9734197	0	0.001324934	evm.TU.Contig24.547(ATG13);evm.TU.Contig12.92(SRO77);evm.TU.Contig22.188(KEX2);evm.TU.Contig23.367(--);evm.TU.Contig24.346(him1);evm.TU.Contig1.233(mip1);evm.TU.Contig31.572(tif5);evm.TU.Contig26.22(THYA);evm.TU.Contig48.228(mesA);evm.TU.Contig11.10(ATS1);evm.TU.Contig12.429(grpe);evm.TU.Contig24.402(--);evm.TU.Contig40.13(NCF2);evm.TU.Contig31.92(rna1);evm.TU.Contig31.876(SEC7);evm.TU.Contig12.1…	MSTRG.11471(CCS1);MSTRG.11556(sal3);MSTRG.11634(ART3);MSTRG.13486(--);MSTRG.13727(--);MSTRG.13961(--);MSTRG.194(pif1);evm.TU.Contig1.100(cdc48);evm.TU.Contig1.111(NBP2);evm.TU.Contig1.164(--);evm.TU.Contig1.203(Mboo_1886);evm.TU.Contig1.21(Tgfbrap1);evm.TU.Contig1.233(mip1);evm.TU.Contig1.290(rgf1);evm.TU.Contig1.293(AN11010);evm.TU.Contig1.363(rgf1);evm.TU.Contig1.384(--);evm.TU.Contig1.434(MRS6…
GO:0001738	morphogenesis of a polarized epithelium	15	-0.72759134	-1.9731048	0	0.001321528	evm.TU.Contig31.327(sudA);evm.TU.Contig31.558(SPCC550.11);evm.TU.Contig48.254(nxt3);evm.TU.Contig1.455(ERF2);evm.TU.Contig55.14(cki1);evm.TU.Contig53.28(grhl2);evm.TU.Contig1.63(pik1);evm.TU.Contig31.1057(cki1);	evm.TU.Contig1.32(cdc42);evm.TU.Contig1.455(ERF2);evm.TU.Contig1.63(pik1);evm.TU.Contig12.163(apm2);evm.TU.Contig20.209(SEC10);evm.TU.Contig23.31(APS2);evm.TU.Contig31.1057(cki1);evm.TU.Contig31.1091(SPAC9G1.05);evm.TU.Contig31.327(sudA);evm.TU.Contig31.558(SPCC550.11);evm.TU.Contig31.920(pep7);evm.TU.Contig48.254(nxt3);evm.TU.Contig53.28(grhl2);evm.TU.Contig54.163(fol3);evm.TU.Contig55.14(cki1)
GO:0010970	transport along microtubule	48	-0.5443029	-1.9725909	0	0.001335053	evm.TU.Contig1.85(mip-1);evm.TU.Contig31.551(apsA);evm.TU.Contig1.104(CTG1);evm.TU.Contig51.5(PAC1);evm.TU.Contig12.197(klpA);evm.TU.Contig22.582(--);evm.TU.Contig35.160(klp9);evm.TU.Contig2.214(ro-3);evm.TU.Contig38.173(DHC1);evm.TU.Contig31.725(apl5);evm.TU.Contig53.136(--);evm.TU.Contig23.37(KLP1);evm.TU.Contig26.189(IME2);evm.TU.Contig1.393(myo2);evm.TU.Contig24.506(GEM1);evm.TU.Contig48.75(N…	evm.TU.Contig1.104(CTG1);evm.TU.Contig1.156(nudG);evm.TU.Contig1.239(acu-9);evm.TU.Contig1.32(cdc42);evm.TU.Contig1.367(SOD1);evm.TU.Contig1.393(myo2);evm.TU.Contig1.85(mip-1);evm.TU.Contig11.46(SPAC328.04);evm.TU.Contig12.1(ATG1);evm.TU.Contig12.197(klpA);evm.TU.Contig12.2(ATG1);evm.TU.Contig12.3(ATG1);evm.TU.Contig2.214(ro-3);evm.TU.Contig20.203(--);evm.TU.Contig22.177(klp5);evm.TU.Contig22.198…
GO:0043405	regulation of MAP kinase activity	38	-0.56673074	-1.9720976	0	0.001344957	evm.TU.Contig28.72(tsc2);evm.TU.Contig1.354(UBC35);evm.TU.Contig54.93(csn-1);evm.TU.Contig22.162(HMGR);evm.TU.Contig28.105(PPS1);evm.TU.Contig47.464(svkA);evm.TU.Contig2.281(GB-1);evm.TU.Contig22.523(SPAPYUK71.03c);evm.TU.Contig47.126(sska);evm.TU.Contig22.435(MSG5);evm.TU.Contig1.45(MST11);evm.TU.Contig37.13(iksA);evm.TU.Contig22.745(wis4);evm.TU.Contig53.62(MCK1);evm.TU.Contig24.396(MST20);evm.…	evm.TU.Contig1.111(NBP2);evm.TU.Contig1.294(Pka-C3);evm.TU.Contig1.354(UBC35);evm.TU.Contig1.367(SOD1);evm.TU.Contig1.408(wis1);evm.TU.Contig1.45(MST11);evm.TU.Contig2.281(GB-1);evm.TU.Contig22.162(HMGR);evm.TU.Contig22.435(MSG5);evm.TU.Contig22.523(SPAPYUK71.03c);evm.TU.Contig22.560(NSP1);evm.TU.Contig22.745(wis4);evm.TU.Contig22.85(Ptpn6);evm.TU.Contig23.426(uevld);evm.TU.Contig24.193(ptc4);evm…
GO:0000794	condensed nuclear chromosome	90	-0.47329512	-1.9714769	0	0.001351579	evm.TU.Contig1.142(tfs1);evm.TU.Contig53.12(utp22);evm.TU.Contig31.44(rad21);evm.TU.Contig22.673(hap2);evm.TU.Contig31.202(cdc18);evm.TU.Contig31.72(cdcA);evm.TU.Contig26.166(SPCC1827.05c);evm.TU.Contig54.113(cnd3);evm.TU.Contig31.637(lok);evm.TU.Contig48.400(hus1);evm.TU.Contig12.402(vph-1);evm.TU.Contig1.447(SPBC23E6.02);evm.TU.Contig38.62(TOP2);evm.TU.Contig23.16(SMC2);evm.TU.Contig24.301(NDC8…	MSTRG.7318(--);evm.TU.Contig1.142(tfs1);evm.TU.Contig1.193(--);evm.TU.Contig1.226(SPBC16A3.06);evm.TU.Contig1.235(smc5);evm.TU.Contig1.400(rad3);evm.TU.Contig1.435(rec8);evm.TU.Contig1.447(SPBC23E6.02);evm.TU.Contig1.477(SPC19);evm.TU.Contig11.11(--);evm.TU.Contig11.30(DAM1);evm.TU.Contig12.118(hhoA);evm.TU.Contig12.130(--);evm.TU.Contig12.197(klpA);evm.TU.Contig12.362(DAD3);evm.TU.Contig12.380(-…
GO:0000165	MAPK cascade	97	-0.47534758	-1.9706528	0	0.001358191	evm.TU.Contig26.146(mpr1);evm.TU.Contig28.72(tsc2);evm.TU.Contig12.414(--);evm.TU.Contig1.354(UBC35);evm.TU.Contig23.142(RAS);evm.TU.Contig22.454(CLA4);evm.TU.Contig53.279(prr-1);evm.TU.Contig31.325(cdc37);evm.TU.Contig22.237(MIG1);evm.TU.Contig54.93(csn-1);evm.TU.Contig26.65(JOKA2);evm.TU.Contig22.162(HMGR);evm.TU.Contig28.105(PPS1);evm.TU.Contig2.38(URM1);evm.TU.Contig48.303(TIF32);evm.TU.Conti…	MSTRG.13639(atf1);MSTRG.7905(SEN1);evm.TU.Contig1.111(NBP2);evm.TU.Contig1.203(Mboo_1886);evm.TU.Contig1.294(Pka-C3);evm.TU.Contig1.32(cdc42);evm.TU.Contig1.354(UBC35);evm.TU.Contig1.367(SOD1);evm.TU.Contig1.408(wis1);evm.TU.Contig1.45(MST11);evm.TU.Contig1.476(MOS1);evm.TU.Contig11.53(ATG9);evm.TU.Contig12.133(--);evm.TU.Contig12.333(sitA);evm.TU.Contig12.414(--);evm.TU.Contig12.438(--);evm.TU.C…
GO:0071554	cell wall organization or biogenesis	255	-0.41850823	-1.9693795	0	0.001401312	evm.TU.Contig1.111(NBP2);evm.TU.Contig54.163(fol3);evm.TU.Contig48.261(pacC);evm.TU.Contig48.486(cot-2);evm.TU.Contig23.80(RSN1);evm.TU.Contig31.974(--);evm.TU.Contig35.60(arp2);evm.TU.Contig54.199(arp2);evm.TU.Contig1.405(MCCC1);evm.TU.Contig38.183(Chdh);evm.TU.Contig48.470(cna-1);evm.TU.Contig31.129(PMT4);evm.TU.Contig47.395(ppzA);evm.TU.Contig2.244(crf2);evm.TU.Contig22.654(pyc);evm.TU.Contig2…	MSTRG.13639(atf1);MSTRG.7029(--);evm.TU.Contig1.1(HRD1);evm.TU.Contig1.111(NBP2);evm.TU.Contig1.164(--);evm.TU.Contig1.166(TOS1);evm.TU.Contig1.178(easD);evm.TU.Contig1.210(--);evm.TU.Contig1.265(--);evm.TU.Contig1.292(PAL1);evm.TU.Contig1.363(rgf1);evm.TU.Contig1.367(SOD1);evm.TU.Contig1.38(PBN1);evm.TU.Contig1.405(MCCC1);evm.TU.Contig1.409(--);evm.TU.Contig1.418(chiA1);evm.TU.Contig1.45(MST11);…
GO:0000082	G1/S transition of mitotic cell cycle	105	-0.46970433	-1.9691074	0	0.001397764	evm.TU.Contig48.423(CDC34);evm.TU.Contig2.155(HOS3);evm.TU.Contig48.454(orc2);evm.TU.Contig23.184(cdc73);evm.TU.Contig22.364(RPD3);evm.TU.Contig12.452(trt1);evm.TU.Contig48.470(cna-1);evm.TU.Contig31.321(Haspin);evm.TU.Contig47.173(zuo1);evm.TU.Contig35.26(NUP56);evm.TU.Contig24.274(SPAC16C9.04c);evm.TU.Contig1.233(mip1);evm.TU.Contig26.22(THYA);evm.TU.Contig38.163(cul1);evm.TU.Contig26.246(pol2)…	evm.TU.Contig1.233(mip1);evm.TU.Contig1.88(TEL1);evm.TU.Contig11.69(GID8);evm.TU.Contig11.73(mcm6);evm.TU.Contig12.171(grrA);evm.TU.Contig12.213(lkh1);evm.TU.Contig12.217(ccr4);evm.TU.Contig12.234(exo2);evm.TU.Contig12.238(DED1);evm.TU.Contig12.319(zpr1);evm.TU.Contig12.333(sitA);evm.TU.Contig12.347(rps602);evm.TU.Contig12.452(trt1);evm.TU.Contig17.2(pol1);evm.TU.Contig2.155(HOS3);evm.TU.Contig2.…
GO:0042943	D-amino acid transmembrane transporter activity	42	-0.55478966	-1.968765	0	0.001400868	evm.TU.Contig31.437(abcB);evm.TU.Contig24.569(ABCA3);evm.TU.Contig38.148(abc4);evm.TU.Contig47.249(cctS);evm.TU.Contig23.315(hmt1);evm.TU.Contig38.308(abcB);evm.TU.Contig48.68(YBT1);evm.TU.Contig22.623(RLI1);evm.TU.Contig17.1(mdr2);evm.TU.Contig23.51(SPAC323.04);evm.TU.Contig28.266(cicA);evm.TU.Contig31.884(TEF3);evm.TU.Contig12.227(ARB1);evm.TU.Contig31.694(PXA1);evm.TU.Contig22.527(BEA3);evm.TU…	evm.TU.Contig1.421(braE);evm.TU.Contig1.454(NEW1);evm.TU.Contig1.98(aclQ);evm.TU.Contig12.227(ARB1);evm.TU.Contig12.30(YCF1);evm.TU.Contig16.11(FG02316);evm.TU.Contig17.1(mdr2);evm.TU.Contig2.22(cicA);evm.TU.Contig22.527(BEA3);evm.TU.Contig22.623(RLI1);evm.TU.Contig23.315(hmt1);evm.TU.Contig23.51(SPAC323.04);evm.TU.Contig23.73(SPBC29A3.09c);evm.TU.Contig24.141(abcd1);evm.TU.Contig24.358(SPBC29A3.…
GO:0010648	negative regulation of cell communication	225	-0.4230197	-1.9674627	0	0.001430375	evm.TU.Contig47.262(SPBC3H7.13);evm.TU.Contig22.638(rrn3);evm.TU.Contig47.55(DCR2);evm.TU.Contig22.532(hdmA);evm.TU.Contig22.98(EIF2B3);evm.TU.Contig22.217(UVRAG);evm.TU.Contig12.238(DED1);evm.TU.Contig22.344(cay1);evm.TU.Contig51.45(pgi-1);evm.TU.Contig1.88(TEL1);evm.TU.Contig38.220(sre);evm.TU.Contig22.235(Pa_1_2600);evm.TU.Contig24.374(ppk32);evm.TU.Contig31.485(Arhgap27);evm.TU.Contig28.72(ts…	MSTRG.13639(atf1);MSTRG.7511(--);evm.TU.Contig1.1(HRD1);evm.TU.Contig1.10(gtr2);evm.TU.Contig1.100(cdc48);evm.TU.Contig1.111(NBP2);evm.TU.Contig1.136(Sel1l);evm.TU.Contig1.19(THO1);evm.TU.Contig1.233(mip1);evm.TU.Contig1.32(cdc42);evm.TU.Contig1.34(vps18);evm.TU.Contig1.68(BATDEDRAFT_20316);evm.TU.Contig1.88(TEL1);evm.TU.Contig10.5(mgl1);evm.TU.Contig11.46(SPAC328.04);evm.TU.Contig11.53(ATG9);evm…
GO:0005516	calmodulin binding	30	-0.5926116	-1.9671754	0	0.001436669	evm.TU.Contig47.47(PRR1);evm.TU.Contig22.603(fhkC);evm.TU.Contig31.637(lok);evm.TU.Contig53.16(pcp1);evm.TU.Contig31.777(MYO2);evm.TU.Contig22.529(cmkA);evm.TU.Contig22.138(--);evm.TU.Contig22.361(srk1);evm.TU.Contig12.264(hsf1);evm.TU.Contig22.66(pro11);evm.TU.Contig1.393(myo2);evm.TU.Contig31.684(rng2);evm.TU.Contig22.29(ssp1);evm.TU.Contig26.210(apsB);	evm.TU.Contig1.101(kti12);evm.TU.Contig1.393(myo2);evm.TU.Contig12.108(cmkB);evm.TU.Contig12.264(hsf1);evm.TU.Contig12.6(lok);evm.TU.Contig16.35(pgk1);evm.TU.Contig17.29(clc1);evm.TU.Contig20.128(CYS3);evm.TU.Contig22.138(--);evm.TU.Contig22.29(ssp1);evm.TU.Contig22.361(srk1);evm.TU.Contig22.388(--);evm.TU.Contig22.529(cmkA);evm.TU.Contig22.603(fhkC);evm.TU.Contig22.66(pro11);evm.TU.Contig24.670(…
GO:0043215	daunorubicin transport	42	-0.55478966	-1.9656487	0	0.001462495	evm.TU.Contig31.437(abcB);evm.TU.Contig24.569(ABCA3);evm.TU.Contig38.148(abc4);evm.TU.Contig47.249(cctS);evm.TU.Contig23.315(hmt1);evm.TU.Contig38.308(abcB);evm.TU.Contig48.68(YBT1);evm.TU.Contig22.623(RLI1);evm.TU.Contig17.1(mdr2);evm.TU.Contig23.51(SPAC323.04);evm.TU.Contig28.266(cicA);evm.TU.Contig31.884(TEF3);evm.TU.Contig12.227(ARB1);evm.TU.Contig31.694(PXA1);evm.TU.Contig22.527(BEA3);evm.TU…	evm.TU.Contig1.421(braE);evm.TU.Contig1.454(NEW1);evm.TU.Contig1.98(aclQ);evm.TU.Contig12.227(ARB1);evm.TU.Contig12.30(YCF1);evm.TU.Contig16.11(FG02316);evm.TU.Contig17.1(mdr2);evm.TU.Contig2.22(cicA);evm.TU.Contig22.527(BEA3);evm.TU.Contig22.623(RLI1);evm.TU.Contig23.315(hmt1);evm.TU.Contig23.51(SPAC323.04);evm.TU.Contig23.73(SPBC29A3.09c);evm.TU.Contig24.141(abcd1);evm.TU.Contig24.358(SPBC29A3.…
GO:0006470	protein dephosphorylation	76	-0.48788416	-1.965576	0	0.001458838	evm.TU.Contig31.113(PPE1);evm.TU.Contig47.55(DCR2);evm.TU.Contig31.696(SDS22);evm.TU.Contig24.270(RRD1);evm.TU.Contig23.330(nem1);evm.TU.Contig48.355(ucp7);evm.TU.Contig24.677(atrA);evm.TU.Contig31.719(--);evm.TU.Contig26.68(mug134);evm.TU.Contig38.118(PPX1);evm.TU.Contig35.51(BRO1);evm.TU.Contig28.105(PPS1);evm.TU.Contig20.200(cr-1);evm.TU.Contig38.465(PPP2R5D);evm.TU.Contig31.1178(atnA);evm.TU.…	evm.TU.Contig1.100(cdc48);evm.TU.Contig1.110(SSU72);evm.TU.Contig1.328(SPP1);evm.TU.Contig1.70(bimB);evm.TU.Contig11.13(PHO8);evm.TU.Contig11.35(SDS23);evm.TU.Contig11.85(tfg1);evm.TU.Contig12.333(sitA);evm.TU.Contig12.65(azr1);evm.TU.Contig17.10(SPAC19A8.03);evm.TU.Contig17.20(paa1);evm.TU.Contig17.36(SEC);evm.TU.Contig2.206(SPAC10F6.17c);evm.TU.Contig2.68(RCAN2);evm.TU.Contig20.200(cr-1);evm.TU…
GO:0004386	helicase activity	222	-0.41965586	-1.9654646	0	0.001458429	evm.TU.Contig24.700(--);evm.TU.Contig35.183(--);evm.TU.Contig2.181(RVB2);evm.TU.Contig22.576(TEB);evm.TU.Contig38.52(bms1);evm.TU.Contig38.436(SPAC644.07);evm.TU.Contig24.88(sec18);evm.TU.Contig1.157(mrd-1);evm.TU.Contig1.100(cdc48);evm.TU.Contig31.189(SPAC4G9.12);evm.TU.Contig48.97(DRS1);evm.TU.Contig31.37(mcm4);evm.TU.Contig27.21(sna41);evm.TU.Contig2.243(DBP9);evm.TU.Contig35.149(RRP3);evm.TU.…	MSTRG.194(pif1);MSTRG.4176(--);MSTRG.4177(--);MSTRG.5606(dna2);MSTRG.7905(SEN1);MSTRG.9591(--);evm.TU.Contig1.100(cdc48);evm.TU.Contig1.157(mrd-1);evm.TU.Contig1.165(ROK1);evm.TU.Contig1.168(ARP4);evm.TU.Contig1.18(AQR);evm.TU.Contig1.251(ded1);evm.TU.Contig1.40(hsp98);evm.TU.Contig1.447(SPBC23E6.02);evm.TU.Contig1.454(NEW1);evm.TU.Contig11.32(rhp54);evm.TU.Contig11.46(SPAC328.04);evm.TU.Contig11…
GO:0042940	D-amino acid transport	42	-0.55478966	-1.9651847	0	0.001454801	evm.TU.Contig31.437(abcB);evm.TU.Contig24.569(ABCA3);evm.TU.Contig38.148(abc4);evm.TU.Contig47.249(cctS);evm.TU.Contig23.315(hmt1);evm.TU.Contig38.308(abcB);evm.TU.Contig48.68(YBT1);evm.TU.Contig22.623(RLI1);evm.TU.Contig17.1(mdr2);evm.TU.Contig23.51(SPAC323.04);evm.TU.Contig28.266(cicA);evm.TU.Contig31.884(TEF3);evm.TU.Contig12.227(ARB1);evm.TU.Contig31.694(PXA1);evm.TU.Contig22.527(BEA3);evm.TU…	evm.TU.Contig1.421(braE);evm.TU.Contig1.454(NEW1);evm.TU.Contig1.98(aclQ);evm.TU.Contig12.227(ARB1);evm.TU.Contig12.30(YCF1);evm.TU.Contig16.11(FG02316);evm.TU.Contig17.1(mdr2);evm.TU.Contig2.22(cicA);evm.TU.Contig22.527(BEA3);evm.TU.Contig22.623(RLI1);evm.TU.Contig23.315(hmt1);evm.TU.Contig23.51(SPAC323.04);evm.TU.Contig23.73(SPBC29A3.09c);evm.TU.Contig24.141(abcd1);evm.TU.Contig24.358(SPBC29A3.…
GO:0034284	response to monosaccharide	42	-0.5494537	-1.9649972	0	0.001457693	evm.TU.Contig22.98(EIF2B3);evm.TU.Contig48.237(dgat1);evm.TU.Contig1.85(mip-1);evm.TU.Contig12.82(NOP9);evm.TU.Contig38.430(TPK2);evm.TU.Contig24.373(AN10449);evm.TU.Contig22.460(snf5);evm.TU.Contig22.162(HMGR);evm.TU.Contig38.118(PPX1);evm.TU.Contig26.69(gcs-1);evm.TU.Contig2.281(GB-1);evm.TU.Contig38.151(gna-3);evm.TU.Contig48.183(cgs2);evm.TU.Contig23.201(SPBC216.01c);evm.TU.Contig26.300(NOP9)…	MSTRG.13639(atf1);evm.TU.Contig1.32(cdc42);evm.TU.Contig1.362(MPC3);evm.TU.Contig1.85(mip-1);evm.TU.Contig12.319(zpr1);evm.TU.Contig12.66(--);evm.TU.Contig12.67(eif3h);evm.TU.Contig12.82(NOP9);evm.TU.Contig17.36(SEC);evm.TU.Contig2.281(GB-1);evm.TU.Contig20.13(SPAC6F6.11c);evm.TU.Contig22.162(HMGR);evm.TU.Contig22.460(snf5);evm.TU.Contig22.98(EIF2B3);evm.TU.Contig23.201(SPBC216.01c);evm.TU.Contig…
GO:0015691	cadmium ion transport	23	-0.62848973	-1.9641774	0.00166113	0.001476687	evm.TU.Contig39.2(cta3);evm.TU.Contig2.106(pma-1);evm.TU.Contig47.141(PCA1);evm.TU.Contig20.232(srcA);evm.TU.Contig24.372(PMC1);evm.TU.Contig23.306(mgtB);evm.TU.Contig38.402(ENA1);evm.TU.Contig31.315(DRS2);evm.TU.Contig26.20(spfA);evm.TU.Contig31.680(ATP7B);evm.TU.Contig48.403(NEO1);evm.TU.Contig31.119(DNF3);evm.TU.Contig1.249(DNF1);evm.TU.Contig1.98(aclQ);	evm.TU.Contig1.249(DNF1);evm.TU.Contig1.457(SCO1808);evm.TU.Contig1.98(aclQ);evm.TU.Contig11.144(PCA1);evm.TU.Contig2.106(pma-1);evm.TU.Contig20.232(srcA);evm.TU.Contig23.306(mgtB);evm.TU.Contig24.211(ATP12A);evm.TU.Contig24.372(PMC1);evm.TU.Contig24.526(HMA5);evm.TU.Contig26.20(spfA);evm.TU.Contig31.119(DNF3);evm.TU.Contig31.1202(cta3);evm.TU.Contig31.1228(PMC1);evm.TU.Contig31.315(DRS2);evm.TU.…
GO:0042393	histone binding	63	-0.5059008	-1.9639916	0	0.001476226	evm.TU.Contig35.31(ssr2);evm.TU.Contig22.317(GCN5);MSTRG.8093(--);evm.TU.Contig28.122(SPT6);evm.TU.Contig1.275(CTI6);evm.TU.Contig1.168(ARP4);evm.TU.Contig31.10(cyp15);evm.TU.Contig54.125(rco-1);evm.TU.Contig38.492(RAM2);evm.TU.Contig28.148(SPT16);evm.TU.Contig23.393(PRP24);evm.TU.Contig24.373(AN10449);evm.TU.Contig24.199(rrb1);evm.TU.Contig38.202(Kmt2e);evm.TU.Contig47.367(kap114);evm.TU.Contig4…	MSTRG.11634(ART3);MSTRG.8093(--);evm.TU.Contig1.128(swd1);evm.TU.Contig1.168(ARP4);evm.TU.Contig1.193(--);evm.TU.Contig1.275(CTI6);evm.TU.Contig1.491(DIDO1);evm.TU.Contig12.233(HAT2);evm.TU.Contig12.404(ING1);evm.TU.Contig12.90(ASF1);evm.TU.Contig2.117(CHGG_07938);evm.TU.Contig2.84(--);evm.TU.Contig22.224(CKS1);evm.TU.Contig22.317(GCN5);evm.TU.Contig22.458(SPAC2F7.07c);evm.TU.Contig22.589(SPAC2E1…
GO:0033232	ABC-type D-methionine transporter activity	42	-0.55478966	-1.9632097	0	0.001491778	evm.TU.Contig31.437(abcB);evm.TU.Contig24.569(ABCA3);evm.TU.Contig38.148(abc4);evm.TU.Contig47.249(cctS);evm.TU.Contig23.315(hmt1);evm.TU.Contig38.308(abcB);evm.TU.Contig48.68(YBT1);evm.TU.Contig22.623(RLI1);evm.TU.Contig17.1(mdr2);evm.TU.Contig23.51(SPAC323.04);evm.TU.Contig28.266(cicA);evm.TU.Contig31.884(TEF3);evm.TU.Contig12.227(ARB1);evm.TU.Contig31.694(PXA1);evm.TU.Contig22.527(BEA3);evm.TU…	evm.TU.Contig1.421(braE);evm.TU.Contig1.454(NEW1);evm.TU.Contig1.98(aclQ);evm.TU.Contig12.227(ARB1);evm.TU.Contig12.30(YCF1);evm.TU.Contig16.11(FG02316);evm.TU.Contig17.1(mdr2);evm.TU.Contig2.22(cicA);evm.TU.Contig22.527(BEA3);evm.TU.Contig22.623(RLI1);evm.TU.Contig23.315(hmt1);evm.TU.Contig23.51(SPAC323.04);evm.TU.Contig23.73(SPBC29A3.09c);evm.TU.Contig24.141(abcd1);evm.TU.Contig24.358(SPBC29A3.…
GO:0006821	chloride transport	51	-0.53357106	-1.9619837	0	0.001536312	evm.TU.Contig31.437(abcB);evm.TU.Contig24.569(ABCA3);evm.TU.Contig38.148(abc4);evm.TU.Contig47.249(cctS);evm.TU.Contig23.315(hmt1);evm.TU.Contig38.308(abcB);evm.TU.Contig48.68(YBT1);evm.TU.Contig22.623(RLI1);evm.TU.Contig54.190(CYP6);evm.TU.Contig17.1(mdr2);evm.TU.Contig31.1197(YPR003C);evm.TU.Contig1.29(Clcn3);evm.TU.Contig23.51(SPAC323.04);evm.TU.Contig28.266(cicA);evm.TU.Contig31.884(TEF3);evm…	evm.TU.Contig1.106(CDC123);evm.TU.Contig1.29(Clcn3);evm.TU.Contig1.421(braE);evm.TU.Contig1.454(NEW1);evm.TU.Contig1.98(aclQ);evm.TU.Contig12.12(CLCN3);evm.TU.Contig12.227(ARB1);evm.TU.Contig12.30(YCF1);evm.TU.Contig16.11(FG02316);evm.TU.Contig17.1(mdr2);evm.TU.Contig2.12(UMAG_11084);evm.TU.Contig2.22(cicA);evm.TU.Contig22.527(BEA3);evm.TU.Contig22.623(RLI1);evm.TU.Contig23.315(hmt1);evm.TU.Conti…
GO:0015276	ligand-gated ion channel activity	48	-0.5403262	-1.9606394	0	0.001558225	evm.TU.Contig31.437(abcB);evm.TU.Contig24.569(ABCA3);evm.TU.Contig38.148(abc4);evm.TU.Contig47.249(cctS);evm.TU.Contig23.315(hmt1);evm.TU.Contig38.308(abcB);evm.TU.Contig48.68(YBT1);evm.TU.Contig22.623(RLI1);evm.TU.Contig17.1(mdr2);evm.TU.Contig23.51(SPAC323.04);evm.TU.Contig28.266(cicA);evm.TU.Contig31.884(TEF3);evm.TU.Contig12.227(ARB1);evm.TU.Contig31.694(PXA1);evm.TU.Contig22.527(BEA3);evm.TU…	MSTRG.7471(--);evm.TU.Contig1.421(braE);evm.TU.Contig1.454(NEW1);evm.TU.Contig1.98(aclQ);evm.TU.Contig11.59(ANP1);evm.TU.Contig12.227(ARB1);evm.TU.Contig12.30(YCF1);evm.TU.Contig12.83(--);evm.TU.Contig13.1(ANP1);evm.TU.Contig16.11(FG02316);evm.TU.Contig17.1(mdr2);evm.TU.Contig2.22(cicA);evm.TU.Contig20.15(--);evm.TU.Contig22.527(BEA3);evm.TU.Contig22.623(RLI1);evm.TU.Contig23.315(hmt1);evm.TU.Con…
GO:0000041	transition metal ion transport	167	-0.43100166	-1.9593825	0	0.001564046	evm.TU.Contig24.614(abcI);evm.TU.Contig31.86(--);evm.TU.Contig22.678(LAM1);MSTRG.12042(--);evm.TU.Contig24.701(abr1);evm.TU.Contig31.981(ATP1A3);evm.TU.Contig54.54(ZRT2);evm.TU.Contig31.437(abcB);evm.TU.Contig24.569(ABCA3);evm.TU.Contig54.133(pi066);evm.TU.Contig39.2(cta3);evm.TU.Contig48.295(isp4);evm.TU.Contig2.106(pma-1);evm.TU.Contig38.148(abc4);evm.TU.Contig47.249(cctS);evm.TU.Contig47.141(P…	MSTRG.1058(--);MSTRG.11443(--);MSTRG.11471(CCS1);MSTRG.12042(--);MSTRG.3474(--);MSTRG.8197(--);MSTRG.8524(--);MSTRG.8538(--);evm.TU.Contig1.240(ctrA2);evm.TU.Contig1.249(DNF1);evm.TU.Contig1.25(slc39a9);evm.TU.Contig1.289(vma-11);evm.TU.Contig1.421(braE);evm.TU.Contig1.454(NEW1);evm.TU.Contig1.457(SCO1808);evm.TU.Contig1.492(SCO1);evm.TU.Contig1.66(MMT2);evm.TU.Contig1.98(aclQ);evm.TU.Contig11.14…
GO:0015651	quaternary ammonium group transmembrane transporter activity	47	-0.53866655	-1.9591626	0	0.00156663	evm.TU.Contig24.614(abcI);evm.TU.Contig24.69(SPBC29A3.11c);evm.TU.Contig31.437(abcB);evm.TU.Contig24.569(ABCA3);evm.TU.Contig38.148(abc4);evm.TU.Contig47.249(cctS);evm.TU.Contig23.315(hmt1);evm.TU.Contig38.308(abcB);evm.TU.Contig48.68(YBT1);evm.TU.Contig22.623(RLI1);evm.TU.Contig17.1(mdr2);evm.TU.Contig23.51(SPAC323.04);evm.TU.Contig28.266(cicA);evm.TU.Contig31.884(TEF3);evm.TU.Contig12.227(ARB1)…	evm.TU.Contig1.421(braE);evm.TU.Contig1.454(NEW1);evm.TU.Contig1.98(aclQ);evm.TU.Contig12.227(ARB1);evm.TU.Contig12.30(YCF1);evm.TU.Contig12.447(tpc1);evm.TU.Contig16.11(FG02316);evm.TU.Contig17.1(mdr2);evm.TU.Contig2.22(cicA);evm.TU.Contig22.527(BEA3);evm.TU.Contig22.623(RLI1);evm.TU.Contig23.315(hmt1);evm.TU.Contig23.51(SPAC323.04);evm.TU.Contig23.73(SPBC29A3.09c);evm.TU.Contig24.141(abcd1);evm…
GO:0015630	microtubule cytoskeleton	314	-0.40387282	-1.9590483	0	0.00157866	evm.TU.Contig22.234(--);evm.TU.Contig22.484(SPAC19A8.02);evm.TU.Contig48.487(sec8);evm.TU.Contig24.98(xpo1);evm.TU.Contig37.21(SEC9);evm.TU.Contig2.37(ELP2);evm.TU.Contig1.100(cdc48);evm.TU.Contig24.30(NDC1);evm.TU.Contig26.67(tbg);evm.TU.Contig38.382(CFD1);evm.TU.Contig31.1028(ppk3);evm.TU.Contig1.475(--);evm.TU.Contig48.152(--);evm.TU.Contig27.21(sna41);evm.TU.Contig22.177(klp5);evm.TU.Contig2.…	MSTRG.1685(--);MSTRG.8529(--);evm.TU.Contig1.100(cdc48);evm.TU.Contig1.128(swd1);evm.TU.Contig1.150(utp17);evm.TU.Contig1.156(nudG);evm.TU.Contig1.160(CYP3);evm.TU.Contig1.234(tea1);evm.TU.Contig1.294(Pka-C3);evm.TU.Contig1.315(--);evm.TU.Contig1.32(cdc42);evm.TU.Contig1.435(rec8);evm.TU.Contig1.442(kap95);evm.TU.Contig1.465(Spout1);evm.TU.Contig1.475(--);evm.TU.Contig1.477(SPC19);evm.TU.Contig1.…
GO:0015614	ABC-type D-xylose transporter activity	42	-0.55478966	-1.958911	0	0.001584428	evm.TU.Contig31.437(abcB);evm.TU.Contig24.569(ABCA3);evm.TU.Contig38.148(abc4);evm.TU.Contig47.249(cctS);evm.TU.Contig23.315(hmt1);evm.TU.Contig38.308(abcB);evm.TU.Contig48.68(YBT1);evm.TU.Contig22.623(RLI1);evm.TU.Contig17.1(mdr2);evm.TU.Contig23.51(SPAC323.04);evm.TU.Contig28.266(cicA);evm.TU.Contig31.884(TEF3);evm.TU.Contig12.227(ARB1);evm.TU.Contig31.694(PXA1);evm.TU.Contig22.527(BEA3);evm.TU…	evm.TU.Contig1.421(braE);evm.TU.Contig1.454(NEW1);evm.TU.Contig1.98(aclQ);evm.TU.Contig12.227(ARB1);evm.TU.Contig12.30(YCF1);evm.TU.Contig16.11(FG02316);evm.TU.Contig17.1(mdr2);evm.TU.Contig2.22(cicA);evm.TU.Contig22.527(BEA3);evm.TU.Contig22.623(RLI1);evm.TU.Contig23.315(hmt1);evm.TU.Contig23.51(SPAC323.04);evm.TU.Contig23.73(SPBC29A3.09c);evm.TU.Contig24.141(abcd1);evm.TU.Contig24.358(SPBC29A3.…
GO:0030866	cortical actin cytoskeleton organization	84	-0.4827709	-1.9588358	0	0.001580591	evm.TU.Contig38.83(EXO84);evm.TU.Contig53.10(dip1);evm.TU.Contig22.693(arc2);evm.TU.Contig33.43(sla1);evm.TU.Contig35.60(arp2);evm.TU.Contig54.199(arp2);evm.TU.Contig31.258(ain1);evm.TU.Contig31.714(MYO1);evm.TU.Contig22.558(artA);evm.TU.Contig48.487(sec8);evm.TU.Contig2.34(ACT);evm.TU.Contig24.172(SPBC800.10c);evm.TU.Contig33.28(ABP1);evm.TU.Contig31.616(chs-2);evm.TU.Contig31.72(cdcA);evm.TU.Co…	evm.TU.Contig1.32(cdc42);evm.TU.Contig1.393(myo2);evm.TU.Contig1.409(--);evm.TU.Contig1.63(pik1);evm.TU.Contig12.174(hob3);evm.TU.Contig12.176(IP5P9);evm.TU.Contig12.333(sitA);evm.TU.Contig12.398(arc5);evm.TU.Contig12.409(mob1-1);evm.TU.Contig12.411(rhoC);evm.TU.Contig12.453(dnmbp);evm.TU.Contig17.20(paa1);evm.TU.Contig2.192(COF1);evm.TU.Contig2.281(GB-1);evm.TU.Contig2.34(ACT);evm.TU.Contig2.44(…
GO:0005875	microtubule associated complex	37	-0.569248	-1.9576485	0	0.001608577	evm.TU.Contig2.37(ELP2);evm.TU.Contig1.475(--);evm.TU.Contig48.152(--);evm.TU.Contig22.177(klp5);evm.TU.Contig38.498(MDN1);evm.TU.Contig22.189(ATG24);evm.TU.Contig51.5(PAC1);evm.TU.Contig23.171(--);evm.TU.Contig12.197(klpA);evm.TU.Contig38.22(alp4);evm.TU.Contig23.15(pic1);evm.TU.Contig35.160(klp9);evm.TU.Contig53.40(KIF22);evm.TU.Contig2.214(ro-3);evm.TU.Contig38.173(DHC1);evm.TU.Contig22.450(ar…	evm.TU.Contig1.150(utp17);evm.TU.Contig1.156(nudG);evm.TU.Contig1.234(tea1);evm.TU.Contig1.475(--);evm.TU.Contig12.197(klpA);evm.TU.Contig2.214(ro-3);evm.TU.Contig2.37(ELP2);evm.TU.Contig20.10(--);evm.TU.Contig20.188(CAP2);evm.TU.Contig20.203(--);evm.TU.Contig22.177(klp5);evm.TU.Contig22.189(ATG24);evm.TU.Contig22.450(ark1);evm.TU.Contig22.768(dync1i2a);evm.TU.Contig23.15(pic1);evm.TU.Contig23.17…
GO:0048232	male gamete generation	140	-0.444043	-1.9574406	0	0.001604701	evm.TU.Contig53.255(wee1);evm.TU.Contig53.36(msh-2);evm.TU.Contig23.55(MLH1);evm.TU.Contig35.165(NUP170);evm.TU.Contig24.373(AN10449);evm.TU.Contig53.279(prr-1);evm.TU.Contig48.483(TRA1);evm.TU.Contig37.7(NUP84);evm.TU.Contig23.89(PEX12);evm.TU.Contig38.22(alp4);evm.TU.Contig35.46(ctf18);evm.TU.Contig20.83(AGM1);evm.TU.Contig24.484(PAB1);evm.TU.Contig48.236(PFS2);evm.TU.Contig47.397(UBA1);evm.TU.…	MSTRG.1706(PBP1);MSTRG.7905(SEN1);evm.TU.Contig1.168(ARP4);evm.TU.Contig1.32(cdc42);evm.TU.Contig1.367(SOD1);evm.TU.Contig1.368(snd1);evm.TU.Contig1.435(rec8);evm.TU.Contig1.55(trs20);evm.TU.Contig1.63(pik1);evm.TU.Contig1.88(TEL1);evm.TU.Contig11.52(SPAC8C9.12c);evm.TU.Contig11.61(RAT1);evm.TU.Contig11.80(rad18);evm.TU.Contig12.127(DHH1);evm.TU.Contig12.220(ELP3);evm.TU.Contig12.234(exo2);evm.TU…
GO:0007124	pseudohyphal growth	32	-0.58906853	-1.957112	0	0.001613372	evm.TU.Contig38.492(RAM2);evm.TU.Contig24.477(srbA);evm.TU.Contig23.33(spt3);evm.TU.Contig26.150(BUD6);evm.TU.Contig31.589(FKH2);evm.TU.Contig38.151(gna-3);evm.TU.Contig53.137(stuA);evm.TU.Contig1.45(MST11);evm.TU.Contig24.715(KAP123);evm.TU.Contig53.198(osh3);evm.TU.Contig35.24(TMN7);evm.TU.Contig31.648(SPAC3G9.05);evm.TU.Contig24.396(MST20);evm.TU.Contig22.647(adv-1);	evm.TU.Contig1.241(MCM1);evm.TU.Contig1.27(CTHT_0069820);evm.TU.Contig1.32(cdc42);evm.TU.Contig1.45(MST11);evm.TU.Contig12.233(HAT2);evm.TU.Contig12.409(mob1-1);evm.TU.Contig22.64(POF1);evm.TU.Contig22.647(adv-1);evm.TU.Contig23.33(spt3);evm.TU.Contig24.396(MST20);evm.TU.Contig24.477(srbA);evm.TU.Contig24.535(not1);evm.TU.Contig24.715(KAP123);evm.TU.Contig26.150(BUD6);evm.TU.Contig28.124(MST7);ev…
GO:0015698	inorganic anion transport	148	-0.4433641	-1.9559659	0	0.001644134	evm.TU.Contig53.94(SPAC1002.16c);evm.TU.Contig31.478(MFS1);evm.TU.Contig38.148(abc4);evm.TU.Contig35.108(GIT4);evm.TU.Contig47.249(cctS);evm.TU.Contig23.315(hmt1);evm.TU.Contig38.308(abcB);evm.TU.Contig48.68(YBT1);evm.TU.Contig22.623(RLI1);evm.TU.Contig31.273(CEX1);evm.TU.Contig38.498(MDN1);evm.TU.Contig54.190(CYP6);evm.TU.Contig38.92(SSU1);evm.TU.Contig17.1(mdr2);evm.TU.Contig31.1197(YPR003C);ev…	MSTRG.2605(SPBC16E9.02c);MSTRG.3051(--);MSTRG.3660(--);evm.TU.Contig1.106(CDC123);evm.TU.Contig1.29(Clcn3);evm.TU.Contig1.333(glkA);evm.TU.Contig1.421(braE);evm.TU.Contig1.454(NEW1);evm.TU.Contig1.98(aclQ);evm.TU.Contig11.98(mfsd5);evm.TU.Contig12.12(CLCN3);evm.TU.Contig12.192(SPAC1002.16c);evm.TU.Contig12.207(HGT1);evm.TU.Contig12.227(ARB1);evm.TU.Contig12.30(YCF1);evm.TU.Contig12.390(galP);evm.…
GO:0007283	spermatogenesis	121	-0.45692936	-1.955916	0	0.001643307	evm.TU.Contig53.255(wee1);evm.TU.Contig53.36(msh-2);evm.TU.Contig23.55(MLH1);evm.TU.Contig35.165(NUP170);evm.TU.Contig24.373(AN10449);evm.TU.Contig53.279(prr-1);evm.TU.Contig48.483(TRA1);evm.TU.Contig37.7(NUP84);evm.TU.Contig23.89(PEX12);evm.TU.Contig38.22(alp4);evm.TU.Contig35.46(ctf18);evm.TU.Contig20.83(AGM1);evm.TU.Contig24.484(PAB1);evm.TU.Contig48.236(PFS2);evm.TU.Contig47.397(UBA1);evm.TU.…	MSTRG.1706(PBP1);MSTRG.7905(SEN1);evm.TU.Contig1.32(cdc42);evm.TU.Contig1.367(SOD1);evm.TU.Contig1.368(snd1);evm.TU.Contig1.435(rec8);evm.TU.Contig1.55(trs20);evm.TU.Contig1.63(pik1);evm.TU.Contig11.52(SPAC8C9.12c);evm.TU.Contig11.61(RAT1);evm.TU.Contig11.80(rad18);evm.TU.Contig12.127(DHH1);evm.TU.Contig12.220(ELP3);evm.TU.Contig12.234(exo2);evm.TU.Contig12.238(DED1);evm.TU.Contig12.275(csn-2);ev…
GO:0000749	response to pheromone triggering conjugation with cellular fusion	30	-0.5924191	-1.9558953	0.001712329	0.001639385	evm.TU.Contig2.281(GB-1);evm.TU.Contig12.171(grrA);evm.TU.Contig22.66(pro11);evm.TU.Contig31.315(DRS2);evm.TU.Contig22.435(MSG5);evm.TU.Contig1.45(MST11);evm.TU.Contig47.310(FAB1);evm.TU.Contig24.397(HDLBP);evm.TU.Contig24.396(MST20);evm.TU.Contig23.183(flbA);evm.TU.Contig38.509(--);	evm.TU.Contig1.104(CTG1);evm.TU.Contig1.32(cdc42);evm.TU.Contig1.45(MST11);evm.TU.Contig12.171(grrA);evm.TU.Contig2.281(GB-1);evm.TU.Contig22.435(MSG5);evm.TU.Contig22.439(EFG1);evm.TU.Contig22.66(pro11);evm.TU.Contig23.142(RAS);evm.TU.Contig23.183(flbA);evm.TU.Contig23.22(not2);evm.TU.Contig23.243(--);evm.TU.Contig23.427(--);evm.TU.Contig24.396(MST20);evm.TU.Contig24.397(HDLBP);evm.TU.Contig24.5…
GO:0045814	negative regulation of gene expression, epigenetic	160	-0.43687582	-1.9551593	0	0.001660564	evm.TU.Contig35.183(--);evm.TU.Contig2.181(RVB2);evm.TU.Contig38.340(rtt109);evm.TU.Contig23.424(RPB2);evm.TU.Contig31.92(rna1);evm.TU.Contig22.245(EFTUD2);evm.TU.Contig26.246(pol2);evm.TU.Contig26.14(HST3);evm.TU.Contig24.243(HIR1);evm.TU.Contig12.91(RNA14);evm.TU.Contig23.181(--);evm.TU.Contig1.89(CUL4A);evm.TU.Contig48.326(lid2);evm.TU.Contig28.122(SPT6);evm.TU.Contig31.307(YAF9);evm.TU.Contig…	MSTRG.13537(MPR1);evm.TU.Contig1.128(swd1);evm.TU.Contig1.230(rdp1);evm.TU.Contig1.275(CTI6);evm.TU.Contig1.323(pncA);evm.TU.Contig1.368(snd1);evm.TU.Contig1.392(--);evm.TU.Contig1.491(DIDO1);evm.TU.Contig1.68(BATDEDRAFT_20316);evm.TU.Contig1.88(TEL1);evm.TU.Contig1.89(CUL4A);evm.TU.Contig11.23(hh2a);evm.TU.Contig11.32(rhp54);evm.TU.Contig11.50(--);evm.TU.Contig11.64(--);evm.TU.Contig11.77(ESA1);…
GO:0032886	regulation of microtubule-based process	61	-0.5114818	-1.9551111	0	0.001656619	evm.TU.Contig53.255(wee1);evm.TU.Contig53.279(prr-1);evm.TU.Contig12.197(klpA);evm.TU.Contig31.327(sudA);evm.TU.Contig22.582(--);evm.TU.Contig35.160(klp9);evm.TU.Contig31.587(srw1);evm.TU.Contig12.42(MAK11);evm.TU.Contig2.214(ro-3);evm.TU.Contig31.1171(scd1);evm.TU.Contig22.450(ark1);evm.TU.Contig23.106(asp1);evm.TU.Contig38.151(gna-3);evm.TU.Contig23.95(Tbcd);evm.TU.Contig26.93(alp6);evm.TU.Cont…	MSTRG.1706(PBP1);evm.TU.Contig1.234(tea1);evm.TU.Contig1.438(pfkA);evm.TU.Contig1.477(SPC19);evm.TU.Contig1.70(bimB);evm.TU.Contig11.30(DAM1);evm.TU.Contig11.46(SPAC328.04);evm.TU.Contig12.167(--);evm.TU.Contig12.197(klpA);evm.TU.Contig12.236(ulp2);evm.TU.Contig12.374(rhp57);evm.TU.Contig12.412(DAD1);evm.TU.Contig12.42(MAK11);evm.TU.Contig2.214(ro-3);evm.TU.Contig2.28(GSK1);evm.TU.Contig2.284(sbp…
GO:0099111	microtubule-based transport	52	-0.5263514	-1.9544532	0	0.00168659	evm.TU.Contig1.85(mip-1);evm.TU.Contig31.551(apsA);evm.TU.Contig1.104(CTG1);evm.TU.Contig51.5(PAC1);evm.TU.Contig12.197(klpA);evm.TU.Contig38.22(alp4);evm.TU.Contig22.582(--);evm.TU.Contig35.160(klp9);evm.TU.Contig2.214(ro-3);evm.TU.Contig38.173(DHC1);evm.TU.Contig31.725(apl5);evm.TU.Contig53.136(--);evm.TU.Contig23.37(KLP1);evm.TU.Contig26.189(IME2);evm.TU.Contig1.393(myo2);evm.TU.Contig24.506(G…	evm.TU.Contig1.104(CTG1);evm.TU.Contig1.156(nudG);evm.TU.Contig1.239(acu-9);evm.TU.Contig1.32(cdc42);evm.TU.Contig1.367(SOD1);evm.TU.Contig1.393(myo2);evm.TU.Contig1.85(mip-1);evm.TU.Contig11.46(SPAC328.04);evm.TU.Contig12.1(ATG1);evm.TU.Contig12.197(klpA);evm.TU.Contig12.2(ATG1);evm.TU.Contig12.3(ATG1);evm.TU.Contig2.181(RVB2);evm.TU.Contig2.214(ro-3);evm.TU.Contig20.203(--);evm.TU.Contig22.177(…
GO:1904680	peptide transmembrane transporter activity	73	-0.49653664	-1.9535983	0	0.001710587	evm.TU.Contig31.437(abcB);evm.TU.Contig48.65(pgt1);evm.TU.Contig24.569(ABCA3);evm.TU.Contig48.295(isp4);evm.TU.Contig38.148(abc4);evm.TU.Contig47.249(cctS);evm.TU.Contig35.79(TIM44);evm.TU.Contig23.315(hmt1);evm.TU.Contig38.426(sec-61);evm.TU.Contig38.308(abcB);evm.TU.Contig48.68(YBT1);evm.TU.Contig22.623(RLI1);evm.TU.Contig12.284(OPT2);evm.TU.Contig38.498(MDN1);evm.TU.Contig2.30(tom40);evm.TU.Co…	evm.TU.Contig1.228(isp4);evm.TU.Contig1.421(braE);evm.TU.Contig1.454(NEW1);evm.TU.Contig1.98(aclQ);evm.TU.Contig12.227(ARB1);evm.TU.Contig12.284(OPT2);evm.TU.Contig12.30(YCF1);evm.TU.Contig12.35(tim23);evm.TU.Contig16.11(FG02316);evm.TU.Contig17.1(mdr2);evm.TU.Contig2.22(cicA);evm.TU.Contig2.30(tom40);evm.TU.Contig20.140(tim54);evm.TU.Contig20.147(9G6.310);evm.TU.Contig20.192(PTR_C);evm.TU.Contig…
GO:0015086	cadmium ion transmembrane transporter activity	23	-0.62848973	-1.9535662	0.00170068	0.001709666	evm.TU.Contig39.2(cta3);evm.TU.Contig2.106(pma-1);evm.TU.Contig47.141(PCA1);evm.TU.Contig20.232(srcA);evm.TU.Contig24.372(PMC1);evm.TU.Contig23.306(mgtB);evm.TU.Contig38.402(ENA1);evm.TU.Contig31.315(DRS2);evm.TU.Contig26.20(spfA);evm.TU.Contig31.680(ATP7B);evm.TU.Contig48.403(NEO1);evm.TU.Contig31.119(DNF3);evm.TU.Contig1.249(DNF1);evm.TU.Contig1.98(aclQ);	evm.TU.Contig1.249(DNF1);evm.TU.Contig1.457(SCO1808);evm.TU.Contig1.98(aclQ);evm.TU.Contig11.144(PCA1);evm.TU.Contig2.106(pma-1);evm.TU.Contig20.232(srcA);evm.TU.Contig23.306(mgtB);evm.TU.Contig24.211(ATP12A);evm.TU.Contig24.372(PMC1);evm.TU.Contig24.526(HMA5);evm.TU.Contig26.20(spfA);evm.TU.Contig31.119(DNF3);evm.TU.Contig31.1202(cta3);evm.TU.Contig31.1228(PMC1);evm.TU.Contig31.315(DRS2);evm.TU.…
GO:0019829	ATPase-coupled cation transmembrane transporter activity	114	-0.4588831	-1.953537	0	0.001705643	evm.TU.Contig31.437(abcB);evm.TU.Contig20.39(atp-1);evm.TU.Contig24.569(ABCA3);evm.TU.Contig39.2(cta3);evm.TU.Contig2.106(pma-1);evm.TU.Contig38.148(abc4);evm.TU.Contig47.249(cctS);evm.TU.Contig47.141(PCA1);evm.TU.Contig23.315(hmt1);evm.TU.Contig38.308(abcB);evm.TU.Contig48.68(YBT1);evm.TU.Contig22.623(RLI1);evm.TU.Contig20.232(srcA);evm.TU.Contig38.498(MDN1);evm.TU.Contig12.402(vph-1);evm.TU.Con…	MSTRG.11556(sal3);evm.TU.Contig1.147(SPAC9E9.04);evm.TU.Contig1.232(FCR3);evm.TU.Contig1.247(vma-4);evm.TU.Contig1.249(DNF1);evm.TU.Contig1.289(vma-11);evm.TU.Contig1.30(SPCC16C4.02c);evm.TU.Contig1.35(VMA3);evm.TU.Contig1.355(atp7);evm.TU.Contig1.40(hsp98);evm.TU.Contig1.421(braE);evm.TU.Contig1.454(NEW1);evm.TU.Contig1.457(SCO1808);evm.TU.Contig1.98(aclQ);evm.TU.Contig11.144(PCA1);evm.TU.Contig…
GO:0009966	regulation of signal transduction	458	-0.39201972	-1.9523737	0	0.001704714	evm.TU.Contig22.217(UVRAG);evm.TU.Contig12.238(DED1);evm.TU.Contig47.387(fkr-3);evm.TU.Contig22.344(cay1);evm.TU.Contig51.45(pgi-1);evm.TU.Contig35.89(GAL1);evm.TU.Contig22.243(taf2);evm.TU.Contig1.88(TEL1);evm.TU.Contig47.348(SPAC6F12.06);evm.TU.Contig22.235(Pa_1_2600);evm.TU.Contig24.374(ppk32);evm.TU.Contig22.650(YPL162C);evm.TU.Contig26.146(mpr1);evm.TU.Contig31.485(Arhgap27);evm.TU.Contig28.…	MSTRG.13639(atf1);MSTRG.6153(--);MSTRG.7511(--);evm.TU.Contig1.1(HRD1);evm.TU.Contig1.10(gtr2);evm.TU.Contig1.100(cdc48);evm.TU.Contig1.104(CTG1);evm.TU.Contig1.111(NBP2);evm.TU.Contig1.136(Sel1l);evm.TU.Contig1.19(THO1);evm.TU.Contig1.203(Mboo_1886);evm.TU.Contig1.21(Tgfbrap1);evm.TU.Contig1.233(mip1);evm.TU.Contig1.289(vma-11);evm.TU.Contig1.294(Pka-C3);evm.TU.Contig1.302(mtr1);evm.TU.Contig1.3…
GO:0040029	regulation of gene expression, epigenetic	221	-0.41990292	-1.9522243	0	0.001700721	evm.TU.Contig35.183(--);evm.TU.Contig2.181(RVB2);evm.TU.Contig38.340(rtt109);evm.TU.Contig23.424(RPB2);evm.TU.Contig31.92(rna1);evm.TU.Contig22.245(EFTUD2);evm.TU.Contig26.246(pol2);evm.TU.Contig24.535(not1);evm.TU.Contig1.19(THO1);evm.TU.Contig26.14(HST3);evm.TU.Contig24.243(HIR1);evm.TU.Contig12.91(RNA14);evm.TU.Contig23.181(--);evm.TU.Contig1.89(CUL4A);evm.TU.Contig48.326(lid2);evm.TU.Contig28…	MSTRG.13537(MPR1);evm.TU.Contig1.128(swd1);evm.TU.Contig1.146(EZH1);evm.TU.Contig1.151(RPB10);evm.TU.Contig1.19(THO1);evm.TU.Contig1.230(rdp1);evm.TU.Contig1.275(CTI6);evm.TU.Contig1.323(pncA);evm.TU.Contig1.368(snd1);evm.TU.Contig1.392(--);evm.TU.Contig1.465(Spout1);evm.TU.Contig1.491(DIDO1);evm.TU.Contig1.68(BATDEDRAFT_20316);evm.TU.Contig1.88(TEL1);evm.TU.Contig1.89(CUL4A);evm.TU.Contig11.15(R…
GO:0051647	nucleus localization	32	-0.5824006	-1.9522127	0	0.001696748	evm.TU.Contig48.152(--);evm.TU.Contig22.177(klp5);evm.TU.Contig47.233(spn3);evm.TU.Contig22.534(TOP1);evm.TU.Contig31.551(apsA);evm.TU.Contig1.104(CTG1);evm.TU.Contig51.5(PAC1);evm.TU.Contig12.197(klpA);evm.TU.Contig38.22(alp4);evm.TU.Contig22.582(--);evm.TU.Contig35.160(klp9);evm.TU.Contig2.214(ro-3);evm.TU.Contig38.173(DHC1);evm.TU.Contig23.37(KLP1);evm.TU.Contig1.393(myo2);evm.TU.Contig48.75(N…	evm.TU.Contig1.104(CTG1);evm.TU.Contig1.156(nudG);evm.TU.Contig1.32(cdc42);evm.TU.Contig1.393(myo2);evm.TU.Contig11.46(SPAC328.04);evm.TU.Contig12.174(hob3);evm.TU.Contig12.197(klpA);evm.TU.Contig2.214(ro-3);evm.TU.Contig20.203(--);evm.TU.Contig22.177(klp5);evm.TU.Contig22.198(nudC);evm.TU.Contig22.215(rbm8a);evm.TU.Contig22.47(IMA1);evm.TU.Contig22.534(TOP1);evm.TU.Contig22.582(--);evm.TU.Contig…
GO:0008556	P-type potassium transmembrane transporter activity	21	-0.6483466	-1.9521	0	0.001692793	evm.TU.Contig31.981(ATP1A3);evm.TU.Contig39.2(cta3);evm.TU.Contig2.106(pma-1);evm.TU.Contig47.141(PCA1);evm.TU.Contig20.232(srcA);evm.TU.Contig24.372(PMC1);evm.TU.Contig23.306(mgtB);evm.TU.Contig38.402(ENA1);evm.TU.Contig31.315(DRS2);evm.TU.Contig26.20(spfA);evm.TU.Contig31.680(ATP7B);evm.TU.Contig48.403(NEO1);evm.TU.Contig31.119(DNF3);	evm.TU.Contig2.106(pma-1);evm.TU.Contig20.160(SPAC23C11.06c);evm.TU.Contig20.232(srcA);evm.TU.Contig23.306(mgtB);evm.TU.Contig24.211(ATP12A);evm.TU.Contig24.372(PMC1);evm.TU.Contig24.526(HMA5);evm.TU.Contig26.20(spfA);evm.TU.Contig31.119(DNF3);evm.TU.Contig31.1202(cta3);evm.TU.Contig31.1228(PMC1);evm.TU.Contig31.315(DRS2);evm.TU.Contig31.43(pmrA);evm.TU.Contig31.601(hem13);evm.TU.Contig31.680(ATP…
GO:0042593	glucose homeostasis	41	-0.5486205	-1.9518685	0.0016	0.001691897	evm.TU.Contig51.45(pgi-1);evm.TU.Contig22.612(SPAC3A12.06c);evm.TU.Contig24.113(B14D6.310);evm.TU.Contig1.85(mip-1);evm.TU.Contig38.430(TPK2);evm.TU.Contig24.373(AN10449);evm.TU.Contig22.460(snf5);evm.TU.Contig22.162(HMGR);evm.TU.Contig38.118(PPX1);evm.TU.Contig47.397(UBA1);evm.TU.Contig26.69(gcs-1);evm.TU.Contig2.281(GB-1);evm.TU.Contig38.151(gna-3);evm.TU.Contig48.183(cgs2);evm.TU.Contig23.201(…	MSTRG.13639(atf1);evm.TU.Contig1.333(glkA);evm.TU.Contig1.362(MPC3);evm.TU.Contig1.438(pfkA);evm.TU.Contig1.85(mip-1);evm.TU.Contig12.28(CBF1);evm.TU.Contig12.347(rps602);evm.TU.Contig12.415(dys-1);evm.TU.Contig17.36(SEC);evm.TU.Contig2.281(GB-1);evm.TU.Contig20.230(Aspscr1);evm.TU.Contig20.62(GND1);evm.TU.Contig22.162(HMGR);evm.TU.Contig22.300(cyb5r4);evm.TU.Contig22.460(snf5);evm.TU.Contig22.61…
GO:0048285	organelle fission	396	-0.3972664	-1.9512599	0	0.001703174	evm.TU.Contig23.330(nem1);evm.TU.Contig22.683(SPBC146.06c);evm.TU.Contig28.77(vps1);evm.TU.Contig12.238(DED1);evm.TU.Contig31.637(lok);evm.TU.Contig1.88(TEL1);evm.TU.Contig31.959(mus-11);evm.TU.Contig48.400(hus1);evm.TU.Contig12.402(vph-1);evm.TU.Contig48.481(cut9);evm.TU.Contig38.62(TOP2);evm.TU.Contig22.534(TOP1);evm.TU.Contig23.16(SMC2);evm.TU.Contig34.41(CDKG-2);evm.TU.Contig31.551(apsA);evm.…	MSTRG.11556(sal3);MSTRG.12096(--);MSTRG.13639(atf1);MSTRG.1706(PBP1);MSTRG.3691(--);MSTRG.7318(--);MSTRG.8616(--);evm.TU.Contig1.100(cdc48);evm.TU.Contig1.110(SSU72);evm.TU.Contig1.156(nudG);evm.TU.Contig1.193(--);evm.TU.Contig1.218(RIM9);evm.TU.Contig1.225(rpl-24);evm.TU.Contig1.226(SPBC16A3.06);evm.TU.Contig1.230(rdp1);evm.TU.Contig1.235(smc5);evm.TU.Contig1.250(SPBC21C3.15c);evm.TU.Contig1.32(…
GO:0005388	P-type calcium transporter activity	22	-0.6320775	-1.951146	0	0.001702244	evm.TU.Contig39.2(cta3);evm.TU.Contig2.106(pma-1);evm.TU.Contig47.141(PCA1);evm.TU.Contig20.232(srcA);evm.TU.Contig31.42(cog4);evm.TU.Contig24.372(PMC1);evm.TU.Contig23.306(mgtB);evm.TU.Contig38.402(ENA1);evm.TU.Contig31.315(DRS2);evm.TU.Contig26.20(spfA);evm.TU.Contig31.680(ATP7B);evm.TU.Contig48.403(NEO1);evm.TU.Contig31.119(DNF3);evm.TU.Contig1.249(DNF1);	evm.TU.Contig1.249(DNF1);evm.TU.Contig11.144(PCA1);evm.TU.Contig2.106(pma-1);evm.TU.Contig20.232(srcA);evm.TU.Contig23.306(mgtB);evm.TU.Contig24.211(ATP12A);evm.TU.Contig24.372(PMC1);evm.TU.Contig24.526(HMA5);evm.TU.Contig26.20(spfA);evm.TU.Contig31.119(DNF3);evm.TU.Contig31.1202(cta3);evm.TU.Contig31.1228(PMC1);evm.TU.Contig31.315(DRS2);evm.TU.Contig31.42(cog4);evm.TU.Contig31.43(pmrA);evm.TU.Co…
GO:0072531	pyrimidine-containing compound transmembrane transport	49	-0.53014094	-1.9502623	0	0.001725455	evm.TU.Contig31.437(abcB);evm.TU.Contig24.569(ABCA3);evm.TU.Contig38.148(abc4);evm.TU.Contig47.249(cctS);evm.TU.Contig23.315(hmt1);evm.TU.Contig38.308(abcB);evm.TU.Contig48.68(YBT1);evm.TU.Contig22.623(RLI1);evm.TU.Contig17.1(mdr2);evm.TU.Contig23.51(SPAC323.04);evm.TU.Contig23.16(SMC2);evm.TU.Contig28.266(cicA);evm.TU.Contig31.884(TEF3);evm.TU.Contig12.227(ARB1);evm.TU.Contig31.694(PXA1);evm.TU.…	evm.TU.Contig1.421(braE);evm.TU.Contig1.43(mx1);evm.TU.Contig1.454(NEW1);evm.TU.Contig1.98(aclQ);evm.TU.Contig12.227(ARB1);evm.TU.Contig12.30(YCF1);evm.TU.Contig12.447(tpc1);evm.TU.Contig16.11(FG02316);evm.TU.Contig17.1(mdr2);evm.TU.Contig2.22(cicA);evm.TU.Contig22.527(BEA3);evm.TU.Contig22.623(RLI1);evm.TU.Contig23.16(SMC2);evm.TU.Contig23.315(hmt1);evm.TU.Contig23.51(SPAC323.04);evm.TU.Contig23…
GO:0051345	positive regulation of hydrolase activity	188	-0.42682558	-1.9501305	0	0.001727599	evm.TU.Contig22.98(EIF2B3);evm.TU.Contig31.643(rga5);evm.TU.Contig44.7(ste20);evm.TU.Contig20.232(srcA);evm.TU.Contig23.330(nem1);evm.TU.Contig22.581(mas5);evm.TU.Contig12.238(DED1);evm.TU.Contig48.201(--);evm.TU.Contig47.348(SPAC6F12.06);evm.TU.Contig38.51(EVI5L);evm.TU.Contig31.485(Arhgap27);evm.TU.Contig28.72(tsc2);evm.TU.Contig1.104(CTG1);evm.TU.Contig53.36(msh-2);evm.TU.Contig48.355(ucp7);ev…	evm.TU.Contig1.10(gtr2);evm.TU.Contig1.100(cdc48);evm.TU.Contig1.104(CTG1);evm.TU.Contig1.156(nudG);evm.TU.Contig1.203(Mboo_1886);evm.TU.Contig1.281(PIK3C3);evm.TU.Contig1.293(AN11010);evm.TU.Contig1.294(Pka-C3);evm.TU.Contig1.337(rpc11);evm.TU.Contig1.363(rgf1);evm.TU.Contig1.434(MRS6);evm.TU.Contig1.442(kap95);evm.TU.Contig11.1(DNAJC21);evm.TU.Contig11.21(SQS1);evm.TU.Contig11.32(rhp54);evm.TU.…
GO:0015171	amino acid transmembrane transporter activity	92	-0.47387743	-1.9495888	0	0.0017357	evm.TU.Contig24.614(abcI);evm.TU.Contig48.78(CAN1);evm.TU.Contig24.69(SPBC29A3.11c);evm.TU.Contig38.52(bms1);evm.TU.Contig48.72(AGP2);evm.TU.Contig48.450(SLC7A5);evm.TU.Contig20.186(ATG22);evm.TU.Contig31.437(abcB);evm.TU.Contig24.569(ABCA3);evm.TU.Contig31.189(SPAC4G9.12);evm.TU.Contig38.148(abc4);evm.TU.Contig47.249(cctS);evm.TU.Contig31.135(GAP2);evm.TU.Contig23.315(hmt1);evm.TU.Contig38.308(a…	MSTRG.194(pif1);MSTRG.7108(--);evm.TU.Contig1.411(dur3-1);evm.TU.Contig1.421(braE);evm.TU.Contig1.43(mx1);evm.TU.Contig1.454(NEW1);evm.TU.Contig1.470(prnB);evm.TU.Contig1.474(AVT6);evm.TU.Contig1.98(aclQ);evm.TU.Contig12.227(ARB1);evm.TU.Contig12.30(YCF1);evm.TU.Contig12.34(YPQ1);evm.TU.Contig12.411(rhoC);evm.TU.Contig12.98(SPCPB1C11.02);evm.TU.Contig16.11(FG02316);evm.TU.Contig16.18(fnx2);evm.TU…
GO:0071444	cellular response to pheromone	34	-0.560036	-1.9490579	0	0.001740545	evm.TU.Contig47.47(PRR1);evm.TU.Contig28.74(--);evm.TU.Contig1.104(CTG1);evm.TU.Contig23.142(RAS);evm.TU.Contig2.281(GB-1);evm.TU.Contig12.171(grrA);evm.TU.Contig22.66(pro11);evm.TU.Contig31.315(DRS2);evm.TU.Contig22.435(MSG5);evm.TU.Contig1.45(MST11);evm.TU.Contig47.310(FAB1);evm.TU.Contig24.397(HDLBP);evm.TU.Contig24.396(MST20);evm.TU.Contig23.183(flbA);evm.TU.Contig38.509(--);	evm.TU.Contig1.104(CTG1);evm.TU.Contig1.32(cdc42);evm.TU.Contig1.45(MST11);evm.TU.Contig12.171(grrA);evm.TU.Contig15.4(--);evm.TU.Contig2.281(GB-1);evm.TU.Contig22.435(MSG5);evm.TU.Contig22.439(EFG1);evm.TU.Contig22.66(pro11);evm.TU.Contig23.142(RAS);evm.TU.Contig23.183(flbA);evm.TU.Contig23.22(not2);evm.TU.Contig23.243(--);evm.TU.Contig23.427(--);evm.TU.Contig24.396(MST20);evm.TU.Contig24.397(HD…
GO:0031047	gene silencing by RNA	74	-0.49103293	-1.9490408	0	0.001736562	evm.TU.Contig22.364(RPD3);evm.TU.Contig12.452(trt1);evm.TU.Contig47.194(hrr1);evm.TU.Contig20.259(PAC1);evm.TU.Contig1.230(rdp1);evm.TU.Contig28.99(ltv1);evm.TU.Contig47.340(AP3B2);evm.TU.Contig23.424(RPB2);evm.TU.Contig26.246(pol2);evm.TU.Contig24.535(not1);evm.TU.Contig1.19(THO1);evm.TU.Contig12.91(RNA14);evm.TU.Contig1.89(CUL4A);evm.TU.Contig12.74(DDL);evm.TU.Contig31.307(YAF9);evm.TU.Contig22…	MSTRG.1706(PBP1);evm.TU.Contig1.127(rpb1);evm.TU.Contig1.151(RPB10);evm.TU.Contig1.168(ARP4);evm.TU.Contig1.19(THO1);evm.TU.Contig1.226(SPBC16A3.06);evm.TU.Contig1.230(rdp1);evm.TU.Contig1.368(snd1);evm.TU.Contig1.465(Spout1);evm.TU.Contig1.53(Cbp20);evm.TU.Contig1.89(CUL4A);evm.TU.Contig11.61(RAT1);evm.TU.Contig12.127(DHH1);evm.TU.Contig12.175(Dcp1b);evm.TU.Contig12.234(exo2);evm.TU.Contig12.238…
GO:0007059	chromosome segregation	401	-0.39860296	-1.9490104	0	0.001732597	evm.TU.Contig1.274(--);evm.TU.Contig31.72(cdcA);evm.TU.Contig23.259(PSF2);evm.TU.Contig31.530(SPBC4B4.01c);evm.TU.Contig54.113(cnd3);evm.TU.Contig47.262(SPBC3H7.13);evm.TU.Contig31.186(hsp78);evm.TU.Contig20.168(RFC2);evm.TU.Contig22.623(RLI1);evm.TU.Contig31.696(SDS22);evm.TU.Contig22.683(SPBC146.06c);evm.TU.Contig22.217(UVRAG);evm.TU.Contig12.238(DED1);evm.TU.Contig26.186(--);evm.TU.Contig2.182…	MSTRG.12096(--);MSTRG.1706(PBP1);MSTRG.23(--);MSTRG.314(--);MSTRG.5457(--);MSTRG.8529(--);MSTRG.8616(--);MSTRG.9900(--);evm.TU.Contig1.100(cdc48);evm.TU.Contig1.110(SSU72);evm.TU.Contig1.145(PIL1);evm.TU.Contig1.193(--);evm.TU.Contig1.22(COY1);evm.TU.Contig1.226(SPBC16A3.06);evm.TU.Contig1.230(rdp1);evm.TU.Contig1.234(tea1);evm.TU.Contig1.235(smc5);evm.TU.Contig1.263(sos7);evm.TU.Contig1.274(--);…
GO:0048473	D-methionine transport	42	-0.55478966	-1.9481465	0	0.001737607	evm.TU.Contig31.437(abcB);evm.TU.Contig24.569(ABCA3);evm.TU.Contig38.148(abc4);evm.TU.Contig47.249(cctS);evm.TU.Contig23.315(hmt1);evm.TU.Contig38.308(abcB);evm.TU.Contig48.68(YBT1);evm.TU.Contig22.623(RLI1);evm.TU.Contig17.1(mdr2);evm.TU.Contig23.51(SPAC323.04);evm.TU.Contig28.266(cicA);evm.TU.Contig31.884(TEF3);evm.TU.Contig12.227(ARB1);evm.TU.Contig31.694(PXA1);evm.TU.Contig22.527(BEA3);evm.TU…	evm.TU.Contig1.421(braE);evm.TU.Contig1.454(NEW1);evm.TU.Contig1.98(aclQ);evm.TU.Contig12.227(ARB1);evm.TU.Contig12.30(YCF1);evm.TU.Contig16.11(FG02316);evm.TU.Contig17.1(mdr2);evm.TU.Contig2.22(cicA);evm.TU.Contig22.527(BEA3);evm.TU.Contig22.623(RLI1);evm.TU.Contig23.315(hmt1);evm.TU.Contig23.51(SPAC323.04);evm.TU.Contig23.73(SPBC29A3.09c);evm.TU.Contig24.141(abcd1);evm.TU.Contig24.358(SPBC29A3.…
GO:0015871	choline transport	43	-0.5431037	-1.9476393	0	0.001751502	evm.TU.Contig31.437(abcB);evm.TU.Contig24.569(ABCA3);evm.TU.Contig38.148(abc4);evm.TU.Contig47.249(cctS);evm.TU.Contig23.315(hmt1);evm.TU.Contig38.308(abcB);evm.TU.Contig48.68(YBT1);evm.TU.Contig22.623(RLI1);evm.TU.Contig17.1(mdr2);evm.TU.Contig23.51(SPAC323.04);evm.TU.Contig28.266(cicA);evm.TU.Contig31.884(TEF3);evm.TU.Contig12.227(ARB1);evm.TU.Contig31.694(PXA1);evm.TU.Contig22.527(BEA3);evm.TU…	evm.TU.Contig1.421(braE);evm.TU.Contig1.454(NEW1);evm.TU.Contig1.98(aclQ);evm.TU.Contig12.227(ARB1);evm.TU.Contig12.30(YCF1);evm.TU.Contig16.11(FG02316);evm.TU.Contig17.1(mdr2);evm.TU.Contig2.22(cicA);evm.TU.Contig22.527(BEA3);evm.TU.Contig22.623(RLI1);evm.TU.Contig23.315(hmt1);evm.TU.Contig23.51(SPAC323.04);evm.TU.Contig23.73(SPBC29A3.09c);evm.TU.Contig24.141(abcd1);evm.TU.Contig24.358(SPBC29A3.…
GO:0008047	enzyme activator activity	164	-0.43188107	-1.9475876	0	0.00174753	evm.TU.Contig24.346(him1);evm.TU.Contig1.233(mip1);evm.TU.Contig31.572(tif5);evm.TU.Contig40.13(NCF2);evm.TU.Contig31.92(rna1);evm.TU.Contig12.152(CCL1);evm.TU.Contig17.38(SEC23);evm.TU.Contig24.535(not1);evm.TU.Contig2.37(ELP2);evm.TU.Contig1.100(cdc48);evm.TU.Contig35.70(NAA15);evm.TU.Contig23.68(glo3);evm.TU.Contig38.347(rga6);evm.TU.Contig33.28(ABP1);evm.TU.Contig38.235(GCS1);evm.TU.Contig24.…	MSTRG.11471(CCS1);evm.TU.Contig1.100(cdc48);evm.TU.Contig1.111(NBP2);evm.TU.Contig1.203(Mboo_1886);evm.TU.Contig1.233(mip1);evm.TU.Contig1.293(AN11010);evm.TU.Contig1.434(MRS6);evm.TU.Contig11.1(DNAJC21);evm.TU.Contig11.11(--);evm.TU.Contig11.3(SPBC25H2.03);evm.TU.Contig11.85(tfg1);evm.TU.Contig12.132(tbpA);evm.TU.Contig12.152(CCL1);evm.TU.Contig12.175(Dcp1b);evm.TU.Contig12.176(IP5P9);evm.TU.Con…
GO:0015146	pentose transmembrane transporter activity	42	-0.55478966	-1.9472792	0	0.001746508	evm.TU.Contig31.437(abcB);evm.TU.Contig24.569(ABCA3);evm.TU.Contig38.148(abc4);evm.TU.Contig47.249(cctS);evm.TU.Contig23.315(hmt1);evm.TU.Contig38.308(abcB);evm.TU.Contig48.68(YBT1);evm.TU.Contig22.623(RLI1);evm.TU.Contig17.1(mdr2);evm.TU.Contig23.51(SPAC323.04);evm.TU.Contig28.266(cicA);evm.TU.Contig31.884(TEF3);evm.TU.Contig12.227(ARB1);evm.TU.Contig31.694(PXA1);evm.TU.Contig22.527(BEA3);evm.TU…	evm.TU.Contig1.421(braE);evm.TU.Contig1.454(NEW1);evm.TU.Contig1.98(aclQ);evm.TU.Contig12.227(ARB1);evm.TU.Contig12.30(YCF1);evm.TU.Contig16.11(FG02316);evm.TU.Contig17.1(mdr2);evm.TU.Contig2.22(cicA);evm.TU.Contig22.527(BEA3);evm.TU.Contig22.623(RLI1);evm.TU.Contig23.315(hmt1);evm.TU.Contig23.51(SPAC323.04);evm.TU.Contig23.73(SPBC29A3.09c);evm.TU.Contig24.141(abcd1);evm.TU.Contig24.358(SPBC29A3.…
GO:0005700	polytene chromosome	48	-0.5244597	-1.9460951	0	0.001763419	evm.TU.Contig22.534(TOP1);evm.TU.Contig22.398(NGG1);evm.TU.Contig12.414(--);evm.TU.Contig48.483(TRA1);evm.TU.Contig38.202(Kmt2e);evm.TU.Contig12.264(hsf1);evm.TU.Contig26.83(ISW1);evm.TU.Contig15.14(SPT5);evm.TU.Contig28.12(ubp15);evm.TU.Contig22.622(hrp3);evm.TU.Contig47.19(INO80);evm.TU.Contig12.441(trfA);evm.TU.Contig24.397(HDLBP);evm.TU.Contig20.76(rpb4);evm.TU.Contig31.761(SET1);evm.TU.Conti…	evm.TU.Contig1.127(rpb1);evm.TU.Contig1.70(bimB);evm.TU.Contig11.15(RSC1);evm.TU.Contig11.77(ESA1);evm.TU.Contig12.233(HAT2);evm.TU.Contig12.264(hsf1);evm.TU.Contig12.410(ELC1);evm.TU.Contig12.414(--);evm.TU.Contig12.441(trfA);evm.TU.Contig12.90(ASF1);evm.TU.Contig15.14(SPT5);evm.TU.Contig2.72(rpb3);evm.TU.Contig20.76(rpb4);evm.TU.Contig22.317(GCN5);evm.TU.Contig22.364(RPD3);evm.TU.Contig22.398(N…
GO:0015665	alcohol transmembrane transporter activity	45	-0.54945844	-1.9458951	0	0.00176535	evm.TU.Contig31.437(abcB);evm.TU.Contig24.569(ABCA3);evm.TU.Contig38.148(abc4);evm.TU.Contig47.249(cctS);evm.TU.Contig23.315(hmt1);evm.TU.Contig38.308(abcB);evm.TU.Contig48.68(YBT1);evm.TU.Contig22.623(RLI1);evm.TU.Contig17.1(mdr2);evm.TU.Contig23.51(SPAC323.04);evm.TU.Contig28.266(cicA);evm.TU.Contig31.884(TEF3);evm.TU.Contig12.227(ARB1);evm.TU.Contig31.694(PXA1);evm.TU.Contig22.527(BEA3);evm.TU…	evm.TU.Contig1.421(braE);evm.TU.Contig1.454(NEW1);evm.TU.Contig1.98(aclQ);evm.TU.Contig12.227(ARB1);evm.TU.Contig12.30(YCF1);evm.TU.Contig16.11(FG02316);evm.TU.Contig17.1(mdr2);evm.TU.Contig2.22(cicA);evm.TU.Contig22.527(BEA3);evm.TU.Contig22.623(RLI1);evm.TU.Contig23.315(hmt1);evm.TU.Contig23.51(SPAC323.04);evm.TU.Contig23.73(SPBC29A3.09c);evm.TU.Contig24.141(abcd1);evm.TU.Contig24.358(SPBC29A3.…
GO:0023057	negative regulation of signaling	223	-0.4193603	-1.9448338	0	0.001787874	evm.TU.Contig22.217(UVRAG);evm.TU.Contig12.238(DED1);evm.TU.Contig22.344(cay1);evm.TU.Contig51.45(pgi-1);evm.TU.Contig1.88(TEL1);evm.TU.Contig22.235(Pa_1_2600);evm.TU.Contig24.374(ppk32);evm.TU.Contig31.485(Arhgap27);evm.TU.Contig28.72(tsc2);evm.TU.Contig38.492(RAM2);evm.TU.Contig34.41(CDKG-2);evm.TU.Contig48.323(FAL1);evm.TU.Contig12.414(--);evm.TU.Contig12.213(lkh1);evm.TU.Contig31.395(--);evm.…	MSTRG.13639(atf1);MSTRG.7511(--);evm.TU.Contig1.1(HRD1);evm.TU.Contig1.10(gtr2);evm.TU.Contig1.100(cdc48);evm.TU.Contig1.111(NBP2);evm.TU.Contig1.136(Sel1l);evm.TU.Contig1.19(THO1);evm.TU.Contig1.233(mip1);evm.TU.Contig1.32(cdc42);evm.TU.Contig1.34(vps18);evm.TU.Contig1.68(BATDEDRAFT_20316);evm.TU.Contig1.88(TEL1);evm.TU.Contig10.5(mgl1);evm.TU.Contig11.46(SPAC328.04);evm.TU.Contig11.53(ATG9);evm…
GO:1903436	regulation of mitotic cytokinetic process	37	-0.55817974	-1.9445914	0	0.0017956	evm.TU.Contig2.44(svkA);evm.TU.Contig38.363(spg1);evm.TU.Contig31.1171(scd1);evm.TU.Contig53.175(pom1);evm.TU.Contig22.66(pro11);evm.TU.Contig22.33(cdc11);evm.TU.Contig54.165(sepH);evm.TU.Contig53.166(cdc14);evm.TU.Contig12.453(dnmbp);evm.TU.Contig53.67(nim-1);evm.TU.Contig20.2(dnmbp);evm.TU.Contig24.396(MST20);evm.TU.Contig20.238(CDC5);	MSTRG.1706(PBP1);evm.TU.Contig1.32(cdc42);evm.TU.Contig12.409(mob1-1);evm.TU.Contig12.411(rhoC);evm.TU.Contig12.453(dnmbp);evm.TU.Contig17.20(paa1);evm.TU.Contig2.44(svkA);evm.TU.Contig20.2(dnmbp);evm.TU.Contig20.238(CDC5);evm.TU.Contig22.33(cdc11);evm.TU.Contig22.558(artA);evm.TU.Contig22.560(NSP1);evm.TU.Contig22.66(pro11);evm.TU.Contig23.321(MPS1);evm.TU.Contig23.458(mad2);evm.TU.Contig24.310(…
GO:0000724	double-strand break repair via homologous recombination	98	-0.46911213	-1.9434063	0	0.001812207	evm.TU.Contig38.340(rtt109);evm.TU.Contig22.576(TEB);evm.TU.Contig24.135(--);evm.TU.Contig48.4(sem-1);evm.TU.Contig54.117(pli1);evm.TU.Contig26.14(HST3);evm.TU.Contig31.44(rad21);evm.TU.Contig31.37(mcm4);evm.TU.Contig27.21(sna41);evm.TU.Contig53.74(--);evm.TU.Contig31.209(Rev1);evm.TU.Contig23.259(PSF2);evm.TU.Contig24.365(mcm10);evm.TU.Contig31.549(REV3);evm.TU.Contig22.532(hdmA);evm.TU.Contig22…	MSTRG.194(pif1);evm.TU.Contig1.235(smc5);evm.TU.Contig1.354(UBC35);evm.TU.Contig1.400(rad3);evm.TU.Contig1.435(rec8);evm.TU.Contig1.88(TEL1);evm.TU.Contig11.11(--);evm.TU.Contig11.32(rhp54);evm.TU.Contig11.45(smc6);evm.TU.Contig11.73(mcm6);evm.TU.Contig11.79(PolD3);evm.TU.Contig12.123(FEN1);evm.TU.Contig12.127(DHH1);evm.TU.Contig12.135(SLD2);evm.TU.Contig12.17(SET2);evm.TU.Contig12.374(rhp57);evm…
GO:0040001	establishment of mitotic spindle localization	35	-0.5603489	-1.9424711	0	0.001822586	evm.TU.Contig31.777(MYO2);evm.TU.Contig24.301(NDC80);evm.TU.Contig51.5(PAC1);evm.TU.Contig1.87(NUP192);evm.TU.Contig22.547(ELMO1);evm.TU.Contig38.363(spg1);evm.TU.Contig2.214(ro-3);evm.TU.Contig38.173(DHC1);evm.TU.Contig48.398(sepA);evm.TU.Contig2.281(GB-1);evm.TU.Contig1.442(kap95);evm.TU.Contig48.75(NDE1);evm.TU.Contig2.93(NIC96);evm.TU.Contig1.70(bimB);	MSTRG.1706(PBP1);evm.TU.Contig1.156(nudG);evm.TU.Contig1.32(cdc42);evm.TU.Contig1.442(kap95);evm.TU.Contig1.70(bimB);evm.TU.Contig1.87(NUP192);evm.TU.Contig12.333(sitA);evm.TU.Contig2.214(ro-3);evm.TU.Contig2.252(DCN1);evm.TU.Contig2.281(GB-1);evm.TU.Contig2.34(ACT);evm.TU.Contig2.93(NIC96);evm.TU.Contig20.203(--);evm.TU.Contig22.177(klp5);evm.TU.Contig22.547(ELMO1);evm.TU.Contig22.560(NSP1);evm.…
GO:0030863	cortical cytoskeleton	94	-0.46620086	-1.9421635	0	0.001824388	evm.TU.Contig53.10(dip1);evm.TU.Contig22.693(arc2);evm.TU.Contig33.43(sla1);evm.TU.Contig35.60(arp2);evm.TU.Contig54.199(arp2);evm.TU.Contig48.470(cna-1);evm.TU.Contig48.98(APP1);evm.TU.Contig31.258(ain1);evm.TU.Contig31.714(MYO1);evm.TU.Contig22.558(artA);evm.TU.Contig11.30(DAM1);evm.TU.Contig24.388(SPAPJ696.02);evm.TU.Contig1.363(rgf1);evm.TU.Contig2.34(ACT);evm.TU.Contig24.172(SPBC800.10c);evm…	evm.TU.Contig1.363(rgf1);evm.TU.Contig1.393(myo2);evm.TU.Contig11.30(DAM1);evm.TU.Contig12.171(grrA);evm.TU.Contig12.174(hob3);evm.TU.Contig12.197(klpA);evm.TU.Contig12.27(FYV10);evm.TU.Contig12.398(arc5);evm.TU.Contig12.453(dnmbp);evm.TU.Contig17.20(paa1);evm.TU.Contig17.29(clc1);evm.TU.Contig2.192(COF1);evm.TU.Contig2.34(ACT);evm.TU.Contig2.43(cyk3);evm.TU.Contig20.188(CAP2);evm.TU.Contig20.2(d…
GO:0048017	inositol lipid-mediated signaling	32	-0.57748	-1.9408547	0	0.001852568	evm.TU.Contig2.4(Pik3r4);evm.TU.Contig20.111(stt4);evm.TU.Contig28.72(tsc2);evm.TU.Contig1.104(CTG1);evm.TU.Contig24.373(AN10449);evm.TU.Contig20.223(syj1);evm.TU.Contig38.462(SPAC9G1.10c);evm.TU.Contig1.281(PIK3C3);evm.TU.Contig24.294(Exoc1);evm.TU.Contig31.640(ATG1);evm.TU.Contig1.63(pik1);evm.TU.Contig38.469(plc1);evm.TU.Contig26.56(pld1);evm.TU.Contig23.354(ATG2);	evm.TU.Contig1.104(CTG1);evm.TU.Contig1.281(PIK3C3);evm.TU.Contig1.63(pik1);evm.TU.Contig11.66(rrp16);evm.TU.Contig12.1(ATG1);evm.TU.Contig12.2(ATG1);evm.TU.Contig12.3(ATG1);evm.TU.Contig17.10(SPAC19A8.03);evm.TU.Contig17.36(SEC);evm.TU.Contig2.28(GSK1);evm.TU.Contig2.4(Pik3r4);evm.TU.Contig20.111(stt4);evm.TU.Contig20.223(syj1);evm.TU.Contig20.224(syj1);evm.TU.Contig23.354(ATG2);evm.TU.Contig24.…
GO:0033037	polysaccharide localization	46	-0.53128934	-1.9405118	0	0.001857208	evm.TU.Contig31.437(abcB);evm.TU.Contig24.569(ABCA3);evm.TU.Contig38.148(abc4);evm.TU.Contig47.249(cctS);evm.TU.Contig47.233(spn3);evm.TU.Contig23.315(hmt1);evm.TU.Contig38.308(abcB);evm.TU.Contig48.68(YBT1);evm.TU.Contig22.623(RLI1);evm.TU.Contig38.498(MDN1);evm.TU.Contig17.1(mdr2);evm.TU.Contig23.51(SPAC323.04);evm.TU.Contig28.266(cicA);evm.TU.Contig31.884(TEF3);evm.TU.Contig12.227(ARB1);evm.TU…	evm.TU.Contig1.421(braE);evm.TU.Contig1.454(NEW1);evm.TU.Contig1.98(aclQ);evm.TU.Contig12.227(ARB1);evm.TU.Contig12.30(YCF1);evm.TU.Contig16.11(FG02316);evm.TU.Contig17.1(mdr2);evm.TU.Contig2.22(cicA);evm.TU.Contig22.527(BEA3);evm.TU.Contig22.53(--);evm.TU.Contig22.623(RLI1);evm.TU.Contig23.315(hmt1);evm.TU.Contig23.51(SPAC323.04);evm.TU.Contig23.73(SPBC29A3.09c);evm.TU.Contig24.118(spn2);evm.TU.…
GO:0046915	transition metal ion transmembrane transporter activity	142	-0.44535112	-1.9404937	0	0.001853099	evm.TU.Contig22.717(LAC1);evm.TU.Contig31.714(MYO1);evm.TU.Contig22.286(VIT);evm.TU.Contig38.29(NOG1);evm.TU.Contig24.614(abcI);MSTRG.12042(--);evm.TU.Contig24.701(abr1);evm.TU.Contig31.981(ATP1A3);evm.TU.Contig54.54(ZRT2);evm.TU.Contig31.437(abcB);evm.TU.Contig24.569(ABCA3);evm.TU.Contig54.133(pi066);evm.TU.Contig39.2(cta3);evm.TU.Contig2.106(pma-1);evm.TU.Contig38.148(abc4);evm.TU.Contig47.249(…	MSTRG.1058(--);MSTRG.11443(--);MSTRG.12042(--);MSTRG.8197(--);MSTRG.8524(--);MSTRG.8538(--);evm.TU.Contig1.240(ctrA2);evm.TU.Contig1.249(DNF1);evm.TU.Contig1.25(slc39a9);evm.TU.Contig1.421(braE);evm.TU.Contig1.454(NEW1);evm.TU.Contig1.457(SCO1808);evm.TU.Contig1.66(MMT2);evm.TU.Contig1.98(aclQ);evm.TU.Contig11.144(PCA1);evm.TU.Contig11.52(SPAC8C9.12c);evm.TU.Contig12.17(SET2);evm.TU.Contig12.224(…
GO:0015774	polysaccharide transport	44	-0.52941126	-1.9404848	0	0.001849009	evm.TU.Contig31.437(abcB);evm.TU.Contig24.569(ABCA3);evm.TU.Contig38.148(abc4);evm.TU.Contig47.249(cctS);evm.TU.Contig23.315(hmt1);evm.TU.Contig38.308(abcB);evm.TU.Contig48.68(YBT1);evm.TU.Contig22.623(RLI1);evm.TU.Contig38.498(MDN1);evm.TU.Contig17.1(mdr2);evm.TU.Contig23.51(SPAC323.04);evm.TU.Contig28.266(cicA);evm.TU.Contig31.884(TEF3);evm.TU.Contig12.227(ARB1);evm.TU.Contig31.694(PXA1);evm.TU…	evm.TU.Contig1.421(braE);evm.TU.Contig1.454(NEW1);evm.TU.Contig1.98(aclQ);evm.TU.Contig12.227(ARB1);evm.TU.Contig12.30(YCF1);evm.TU.Contig16.11(FG02316);evm.TU.Contig17.1(mdr2);evm.TU.Contig2.22(cicA);evm.TU.Contig22.527(BEA3);evm.TU.Contig22.53(--);evm.TU.Contig22.623(RLI1);evm.TU.Contig23.315(hmt1);evm.TU.Contig23.51(SPAC323.04);evm.TU.Contig23.73(SPBC29A3.09c);evm.TU.Contig24.141(abcd1);evm.TU…
[truncated: 3,604 more rows]
