# Supplementary material for: Fusarium pseudonygamai Promotes Blastospore Transformation in Ophiocordyceps sinensis: Insights into Microbial Interaction and Key Mechanisms
Source: J Fungi (Basel). 2025 Oct 18;11(10):746. doi: 10.3390/jof11100746 (PMC12565527; doi:10.3390/jof11100746)
Supplement: Supplementary file 1 [file jof-11-00746-s001.zip › Supplementary file S3-DEGs-FCK8-vs-FT8 at day 8.xls]

				Differentially expressed genes (DEGs) in Ophiocordyceps sinensis following treatment with Fusarium pseudonygamai supernatant at day 8.
id	FCK8-1_count	FCK8-2_count	FCK8-3_count	FT8-1_count	FT8-2_count	FT8-3_count	FCK8-1_tpm	FCK8-2_tpm	FCK8-3_tpm	FT8-1_tpm	FT8-2_tpm	FT8-3_tpm	FCK8_mean	FT8_mean	log2(fc)	Foldchange	PValue	FDR	Symbol	Description	KEGG_A_class	KEGG_B_class	Pathway	K_ID	GO Component	GO Function	GO Process
evm.TU.Contig47.83	1144	995	3469	370	644	503	101.923	95.259	271.542	37.027	76.914	60.907	156.2413333	58.28266667	-1.422637373	0.373029757	3.24E-06	0.008654213	--	KAF4508804.1 taxid=72228 hypothetical protein G6O67_005139 [Ophiocordyceps sinensis]	-	-	-	-	-	GO:0000981//DNA-binding transcription factor activity, RNA polymerase II-specific;GO:0008270//zinc ion binding	GO:0006355//regulation of transcription, DNA-templated
evm.TU.Contig27.33	83	57	75	12	18	16	4.883	3.613	3.871	0.799	1.448	1.277	4.122333333	1.174666667	-1.811209743	0.284951888	4.74E-06	0.008654213	Chdh	KAF4513114.1 taxid=72228 hypothetical protein G6O67_000431 [Ophiocordyceps sinensis]	-	-	-	-	-	GO:0004148//dihydrolipoyl dehydrogenase activity;GO:0004362//glutathione-disulfide reductase (NADPH) activity;GO:0008677//2-dehydropantoate 2-reductase activity;GO:0008767//UDP-galactopyranose mutase activity;GO:0008812//choline dehydrogenase activity;GO:0016166//phytoene dehydrogenase activity;GO:0016491//oxidoreductase activity;GO:0016614//oxidoreductase activity, acting on CH-OH group of donor…	GO:0000271//polysaccharide biosynthetic process;GO:0006744//ubiquinone biosynthetic process;GO:0006749//glutathione metabolic process;GO:0009273//peptidoglycan-based cell wall biogenesis;GO:0015940//pantothenate biosynthetic process;GO:0015995//chlorophyll biosynthetic process;GO:0016117//carotenoid biosynthetic process;GO:0019285//glycine betaine biosynthetic process from choline;GO:0030494//bac…
evm.TU.Contig16.25	170	121	135	48	55	26	10.52	8.046	7.34	3.336	4.563	2.187	8.635333333	3.362	-1.360932144	0.389330657	1.16E-05	0.008654213	--	EQL01808.1 taxid=911162 beta-1,3-endoglucanase [Ophiocordyceps sinensis CO18]	-	-	-	-	-	GO:0004553//hydrolase activity, hydrolyzing O-glycosyl compounds	GO:0005975//carbohydrate metabolic process
evm.TU.Contig31.109	415	354	1719	166	258	181	20.155	18.474	73.348	9.055	16.796	11.947	37.32566667	12.59933333	-1.56682063	0.337551461	1.52E-05	0.008864647	FLC1	KAF4512503.1 taxid=72228 hypothetical protein G6O67_001635 [Ophiocordyceps sinensis]	-	-	-	-	GO:0000139//Golgi membrane;GO:0005575//cellular_component;GO:0005622//intracellular anatomical structure;GO:0005737//cytoplasm;GO:0005794//Golgi apparatus;GO:0005886//plasma membrane;GO:0005887//integral component of plasma membrane;GO:0012505//endomembrane system;GO:0016020//membrane;GO:0016021//integral component of membrane;GO:0031090//organelle membrane;GO:0031224//intrinsic component of memb…	GO:0003674//molecular_function;GO:0005215//transporter activity;GO:0005216//ion channel activity;GO:0005261//cation channel activity;GO:0005262//calcium channel activity;GO:0008324//cation transmembrane transporter activity;GO:0015075//ion transmembrane transporter activity;GO:0015085//calcium ion transmembrane transporter activity;GO:0015267//channel activity;GO:0015318//inorganic molecular enti…	GO:0006810//transport;GO:0006811//ion transport;GO:0006812//cation transport;GO:0006816//calcium ion transport;GO:0006873//cellular ion homeostasis;GO:0006874//cellular calcium ion homeostasis;GO:0006875//cellular metal ion homeostasis;GO:0007204//positive regulation of cytosolic calcium ion concentration;GO:0008150//biological_process;GO:0009987//cellular process;GO:0017157//regulation of exocyt…
MSTRG.2344	272	123	257	102	64	62	3.35	1.624	2.792	1.418	1.057	1.034	2.588666667	1.169666667	-1.14611176	0.45184136	8.70E-05	0.011814916	NCU16010	YP_009364288.1 taxid=72228 LAGLIDADG endonuclease [Ophiocordyceps sinensis]	-	-	-	-	-	GO:0003677//DNA binding;GO:0004057//arginyltransferase activity;GO:0004519//endonuclease activity	GO:0006316//movement of group I intron;GO:0016598//protein arginylation
evm.TU.Contig53.130	422	430	1427	202	324	253	47.759	52.294	141.89	25.678	49.154	38.915	80.64766667	37.91566667	-1.088838703	0.470139661	0.000212617	0.015041896	--	KAF4511944.1 taxid=72228 hypothetical protein G6O67_001140 [Ophiocordyceps sinensis]	-	-	-	-	-	-	-
evm.TU.Contig12.75	24	34	46	0	0	9	6.1	9.129	10.087	0	0	3.205	8.438666667	1.068333333	-2.981653211	0.126599779	0.000348965	0.018595521	--	EQK97911.1 taxid=911162 YisB protein [Ophiocordyceps sinensis CO18]	-	-	-	-	-	GO:0003676//nucleic acid binding;GO:0004519//endonuclease activity;GO:0008270//zinc ion binding	-
evm.TU.Contig54.81	735	405	1768	243	414	369	96.852	57.347	204.687	35.966	73.129	66.085	119.6286667	58.39333333	-1.034687571	0.488121576	0.000359437	0.018595521	--	EQK97636.1 taxid=911162 Amidohydrolase family protein [Ophiocordyceps sinensis CO18]	-	-	-	-	-	GO:0016787//hydrolase activity	-
evm.TU.Contig35.130	49	62	61	18	19	5	2.506	3.407	2.741	1.034	1.302	0.347	2.884666667	0.894333333	-1.689520066	0.310030044	0.000383845	0.018629527	het-6	KAF4506186.1 taxid=72228 hypothetical protein G6O67_006292 [Ophiocordyceps sinensis]	-	-	-	-	-	-	-
evm.TU.Contig31.835	89	59	465	51	38	63	16.771	11.947	76.983	10.794	9.599	16.134	35.23366667	12.17566667	-1.532953852	0.345569105	0.000705877	0.02357698	--	EQL03713.1 taxid=911162 hypothetical protein OCS_00558 [Ophiocordyceps sinensis CO18]	-	-	-	-	-	-	-
MSTRG.846	51	29	66	18	11	6	3.915	2.387	4.445	1.588	1.13	0.596	3.582333333	1.104666667	-1.697288483	0.308365125	0.000885553	0.026002547	--	-	-	-	-	-	-	GO:0003723//RNA binding;GO:0003968//RNA-directed 5'-3' RNA polymerase activity	GO:0039694//viral RNA genome replication
MSTRG.13326	66	75	81	9	26	34	9.461	11.595	10.121	1.374	5.028	6.612	10.39233333	4.338	-1.260417653	0.4174231	0.001099244	0.028039653	--	-	-	-	-	-	-	-	-
MSTRG.13148	1	8	22	0	0	0	0.117	1.457	3.052	0	0	0	1.542	0.001	-10.59058705	0.000648508	0.001701144	0.032353403	--	-	-	-	-	-	-	-	-
MSTRG.7029	283	94	665	82	135	132	42.661	15.227	88.075	13.884	27.28	27.044	48.65433333	22.736	-1.097589843	0.467296507	0.001749515	0.032608645	--	EQL02409.1 taxid=911162 hypothetical protein OCS_01881 [Ophiocordyceps sinensis CO18]	-	-	-	-	GO:0005737//cytoplasm	GO:0000287//magnesium ion binding;GO:0008966//phosphoglucosamine mutase activity;GO:0016868//intramolecular transferase activity, phosphotransferases;GO:0030976//thiamine pyrophosphate binding;GO:0050487//sulfoacetaldehyde acetyltransferase activity	GO:0005975//carbohydrate metabolic process;GO:0009252//peptidoglycan biosynthetic process;GO:0019529//taurine catabolic process
evm.TU.Contig24.644	128	147	735	94	101	142	17.478	21.569	88.176	14.417	18.487	26.352	42.40766667	19.752	-1.102326364	0.465764838	0.002632851	0.038555145	--	KAF4504527.1 taxid=72228 hypothetical protein G6O67_007971 [Ophiocordyceps sinensis]	-	-	-	-	-	-	-
MSTRG.3096	10	2	14	0	0	0	4.339	0.954	5.308	0	0.154	0	3.533666667	0.051333333	-6.105126201	0.014526931	0.002676448	0.038663891	--	-	-	-	-	-	-	-	-
evm.TU.Contig38.81	112	74	387	82	61	60	12.342	8.763	37.468	10.149	9.011	8.986	19.52433333	9.382	-1.057305882	0.480528571	0.003644046	0.044640733	--	KAF4513590.1 taxid=72228 hypothetical protein G6O67_000842 [Ophiocordyceps sinensis]	-	-	-	-	-	-	-
