# Supplementary material for: Fusarium pseudonygamai Promotes Blastospore Transformation in Ophiocordyceps sinensis: Insights into Microbial Interaction and Key Mechanisms
Source: J Fungi (Basel). 2025 Oct 18;11(10):746. doi: 10.3390/jof11100746 (PMC12565527; doi:10.3390/jof11100746)
Supplement: Supplementary file 1 [file jof-11-00746-s001.zip › Supplementary file S4-GO enrichment FCK8-vs-FT8 at day 8.Gsea.xls]

				Gene Ontology (GO) enrichment analysis of differentially expressed genes in Ophiocordyceps sinensis following Fusarium pseudonygamai supernatant treatment at day 8
GO_id	GO_Term	Gene_Count	ES	NES	NOM p-val	FDR q-val	Core_Genes	Genes
GO:0007266	Rho protein signal transduction	23	-0.67467624	-2.1163971	0	0.049550246	evm.TU.Contig23.363(BOI2);evm.TU.Contig24.396(MST20);evm.TU.Contig47.379(scd2);evm.TU.Contig20.159(rga1);evm.TU.Contig31.485(Arhgap27);evm.TU.Contig47.371(gef2);evm.TU.Contig31.943(ceh-14);evm.TU.Contig22.668(cul3b);evm.TU.Contig1.363(rgf1);evm.TU.Contig31.1171(scd1);evm.TU.Contig31.814(ral2);evm.TU.Contig12.133(--);evm.TU.Contig31.648(SPAC3G9.05);evm.TU.Contig12.453(dnmbp);evm.TU.Contig20.2(dnmb…	evm.TU.Contig1.32(cdc42);evm.TU.Contig1.363(rgf1);evm.TU.Contig12.133(--);evm.TU.Contig12.453(dnmbp);evm.TU.Contig20.159(rga1);evm.TU.Contig20.2(dnmbp);evm.TU.Contig20.30(BEM3);evm.TU.Contig22.454(CLA4);evm.TU.Contig22.668(cul3b);evm.TU.Contig23.142(RAS);evm.TU.Contig23.363(BOI2);evm.TU.Contig24.396(MST20);evm.TU.Contig26.172(rhoA);evm.TU.Contig31.1171(scd1);evm.TU.Contig31.240(EXO70);evm.TU.Cont…
GO:0015774	polysaccharide transport	44	-0.5509767	-2.0582898	0	0.058832645	evm.TU.Contig1.454(NEW1);evm.TU.Contig22.527(BEA3);evm.TU.Contig24.614(abcI);evm.TU.Contig35.85(hmt1);evm.TU.Contig2.22(cicA);evm.TU.Contig22.53(--);evm.TU.Contig16.11(FG02316);evm.TU.Contig24.569(ABCA3);evm.TU.Contig24.596(ZRA1);evm.TU.Contig28.261(atrF);evm.TU.Contig47.385(MDR4);evm.TU.Contig23.73(SPBC29A3.09c);evm.TU.Contig31.346(atrD);evm.TU.Contig24.677(atrA);evm.TU.Contig47.175(MDR5);evm.TU…	evm.TU.Contig1.421(braE);evm.TU.Contig1.454(NEW1);evm.TU.Contig1.98(aclQ);evm.TU.Contig12.227(ARB1);evm.TU.Contig12.30(YCF1);evm.TU.Contig16.11(FG02316);evm.TU.Contig17.1(mdr2);evm.TU.Contig2.22(cicA);evm.TU.Contig22.527(BEA3);evm.TU.Contig22.53(--);evm.TU.Contig22.623(RLI1);evm.TU.Contig23.315(hmt1);evm.TU.Contig23.51(SPAC323.04);evm.TU.Contig23.73(SPBC29A3.09c);evm.TU.Contig24.141(abcd1);evm.TU…
GO:0030729	acetoacetate-CoA ligase activity	33	-0.6052539	-2.0570314	0	0.04003303	evm.TU.Contig48.130(ATRR);evm.TU.Contig31.813(FAT1);evm.TU.Contig48.321(sfmB);evm.TU.Contig22.58(acdB);evm.TU.Contig24.215(NRPS2);evm.TU.Contig24.703(oryP);evm.TU.Contig12.435(acu-5);evm.TU.Contig47.230(SID4);evm.TU.Contig26.119(sidI);evm.TU.Contig38.153(NRPS4);evm.TU.Contig31.1105(ungA');evm.TU.Contig1.178(easD);evm.TU.Contig24.636(SID4);evm.TU.Contig22.135(oryP);evm.TU.Contig24.220(NPS2);evm.TU…	evm.TU.Contig1.178(easD);evm.TU.Contig11.122(apmA);evm.TU.Contig12.435(acu-5);evm.TU.Contig12.55(CCL7);evm.TU.Contig2.101(PROQFM164_S04g000523);evm.TU.Contig2.280(vrtB);evm.TU.Contig22.135(oryP);evm.TU.Contig22.140(dtxS1);evm.TU.Contig22.58(acdB);evm.TU.Contig24.215(NRPS2);evm.TU.Contig24.220(NPS2);evm.TU.Contig24.636(SID4);evm.TU.Contig24.703(oryP);evm.TU.Contig26.119(sidI);evm.TU.Contig28.164(p…
GO:0030974	thiamine pyrophosphate transmembrane transport	48	-0.5465995	-2.0538142	0	0.031453226	evm.TU.Contig23.51(SPAC323.04);evm.TU.Contig31.694(PXA1);evm.TU.Contig31.327(sudA);evm.TU.Contig1.454(NEW1);evm.TU.Contig23.16(SMC2);evm.TU.Contig22.527(BEA3);evm.TU.Contig24.614(abcI);evm.TU.Contig35.85(hmt1);evm.TU.Contig2.22(cicA);evm.TU.Contig16.11(FG02316);evm.TU.Contig24.569(ABCA3);evm.TU.Contig24.596(ZRA1);evm.TU.Contig28.261(atrF);evm.TU.Contig47.385(MDR4);evm.TU.Contig23.73(SPBC29A3.09c)…	evm.TU.Contig1.421(braE);evm.TU.Contig1.43(mx1);evm.TU.Contig1.454(NEW1);evm.TU.Contig1.98(aclQ);evm.TU.Contig12.227(ARB1);evm.TU.Contig12.30(YCF1);evm.TU.Contig12.447(tpc1);evm.TU.Contig16.11(FG02316);evm.TU.Contig17.1(mdr2);evm.TU.Contig2.22(cicA);evm.TU.Contig22.527(BEA3);evm.TU.Contig22.623(RLI1);evm.TU.Contig23.16(SMC2);evm.TU.Contig23.315(hmt1);evm.TU.Contig23.51(SPAC323.04);evm.TU.Contig23…
GO:0072531	pyrimidine-containing compound transmembrane transport	49	-0.54873466	-2.0506778	0	0.026624328	evm.TU.Contig23.51(SPAC323.04);evm.TU.Contig31.694(PXA1);evm.TU.Contig31.327(sudA);evm.TU.Contig28.182(RSP5);evm.TU.Contig1.454(NEW1);evm.TU.Contig23.16(SMC2);evm.TU.Contig22.527(BEA3);evm.TU.Contig24.614(abcI);evm.TU.Contig35.85(hmt1);evm.TU.Contig2.22(cicA);evm.TU.Contig16.11(FG02316);evm.TU.Contig24.569(ABCA3);evm.TU.Contig24.596(ZRA1);evm.TU.Contig28.261(atrF);evm.TU.Contig47.385(MDR4);evm.TU…	evm.TU.Contig1.421(braE);evm.TU.Contig1.43(mx1);evm.TU.Contig1.454(NEW1);evm.TU.Contig1.98(aclQ);evm.TU.Contig12.227(ARB1);evm.TU.Contig12.30(YCF1);evm.TU.Contig12.447(tpc1);evm.TU.Contig16.11(FG02316);evm.TU.Contig17.1(mdr2);evm.TU.Contig2.22(cicA);evm.TU.Contig22.527(BEA3);evm.TU.Contig22.623(RLI1);evm.TU.Contig23.16(SMC2);evm.TU.Contig23.315(hmt1);evm.TU.Contig23.51(SPAC323.04);evm.TU.Contig23…
GO:0007231	osmosensory signaling pathway	15	-0.7237821	-2.044625	0	0.024616746	evm.TU.Contig24.396(MST20);evm.TU.Contig47.126(sska);evm.TU.Contig31.485(Arhgap27);evm.TU.Contig22.361(srk1);evm.TU.Contig38.149(HOG1);evm.TU.Contig1.45(MST11);evm.TU.Contig1.476(MOS1);evm.TU.Contig22.85(Ptpn6);evm.TU.Contig22.607(NIK1);	evm.TU.Contig1.111(NBP2);evm.TU.Contig1.408(wis1);evm.TU.Contig1.45(MST11);evm.TU.Contig1.476(MOS1);evm.TU.Contig22.361(srk1);evm.TU.Contig22.607(NIK1);evm.TU.Contig22.85(Ptpn6);evm.TU.Contig24.396(MST20);evm.TU.Contig26.146(mpr1);evm.TU.Contig31.325(cdc37);evm.TU.Contig31.485(Arhgap27);evm.TU.Contig35.170(tcsB);evm.TU.Contig38.149(HOG1);evm.TU.Contig47.126(sska);evm.TU.Contig48.19(ptc1)
GO:0015697	quaternary ammonium group transport	53	-0.5372065	-2.0383503	0	0.023420736	evm.TU.Contig1.454(NEW1);evm.TU.Contig23.16(SMC2);evm.TU.Contig22.527(BEA3);evm.TU.Contig24.614(abcI);evm.TU.Contig35.85(hmt1);evm.TU.Contig2.22(cicA);evm.TU.Contig16.11(FG02316);evm.TU.Contig24.569(ABCA3);evm.TU.Contig24.596(ZRA1);evm.TU.Contig28.261(atrF);evm.TU.Contig24.69(SPBC29A3.11c);evm.TU.Contig48.72(AGP2);evm.TU.Contig47.385(MDR4);evm.TU.Contig23.73(SPBC29A3.09c);evm.TU.Contig31.346(atrD…	evm.TU.Contig1.421(braE);evm.TU.Contig1.43(mx1);evm.TU.Contig1.454(NEW1);evm.TU.Contig1.98(aclQ);evm.TU.Contig12.227(ARB1);evm.TU.Contig12.30(YCF1);evm.TU.Contig12.447(tpc1);evm.TU.Contig16.11(FG02316);evm.TU.Contig17.1(mdr2);evm.TU.Contig2.22(cicA);evm.TU.Contig22.527(BEA3);evm.TU.Contig22.623(RLI1);evm.TU.Contig23.16(SMC2);evm.TU.Contig23.315(hmt1);evm.TU.Contig23.51(SPAC323.04);evm.TU.Contig23…
GO:0015160	beta-glucan transmembrane transporter activity	44	-0.5509767	-2.0351982	0	0.021200448	evm.TU.Contig1.454(NEW1);evm.TU.Contig22.527(BEA3);evm.TU.Contig24.614(abcI);evm.TU.Contig35.85(hmt1);evm.TU.Contig2.22(cicA);evm.TU.Contig22.53(--);evm.TU.Contig16.11(FG02316);evm.TU.Contig24.569(ABCA3);evm.TU.Contig24.596(ZRA1);evm.TU.Contig28.261(atrF);evm.TU.Contig47.385(MDR4);evm.TU.Contig23.73(SPBC29A3.09c);evm.TU.Contig31.346(atrD);evm.TU.Contig24.677(atrA);evm.TU.Contig47.175(MDR5);evm.TU…	evm.TU.Contig1.421(braE);evm.TU.Contig1.454(NEW1);evm.TU.Contig1.98(aclQ);evm.TU.Contig12.227(ARB1);evm.TU.Contig12.30(YCF1);evm.TU.Contig16.11(FG02316);evm.TU.Contig17.1(mdr2);evm.TU.Contig2.22(cicA);evm.TU.Contig22.527(BEA3);evm.TU.Contig22.53(--);evm.TU.Contig22.623(RLI1);evm.TU.Contig23.315(hmt1);evm.TU.Contig23.51(SPAC323.04);evm.TU.Contig23.73(SPBC29A3.09c);evm.TU.Contig24.141(abcd1);evm.TU…
GO:0015888	thiamine transport	48	-0.5465995	-2.0331287	0	0.019475857	evm.TU.Contig23.51(SPAC323.04);evm.TU.Contig31.694(PXA1);evm.TU.Contig31.327(sudA);evm.TU.Contig1.454(NEW1);evm.TU.Contig23.16(SMC2);evm.TU.Contig22.527(BEA3);evm.TU.Contig24.614(abcI);evm.TU.Contig35.85(hmt1);evm.TU.Contig2.22(cicA);evm.TU.Contig16.11(FG02316);evm.TU.Contig24.569(ABCA3);evm.TU.Contig24.596(ZRA1);evm.TU.Contig28.261(atrF);evm.TU.Contig47.385(MDR4);evm.TU.Contig23.73(SPBC29A3.09c)…	evm.TU.Contig1.421(braE);evm.TU.Contig1.43(mx1);evm.TU.Contig1.454(NEW1);evm.TU.Contig1.98(aclQ);evm.TU.Contig12.227(ARB1);evm.TU.Contig12.30(YCF1);evm.TU.Contig12.447(tpc1);evm.TU.Contig16.11(FG02316);evm.TU.Contig17.1(mdr2);evm.TU.Contig2.22(cicA);evm.TU.Contig22.527(BEA3);evm.TU.Contig22.623(RLI1);evm.TU.Contig23.16(SMC2);evm.TU.Contig23.315(hmt1);evm.TU.Contig23.51(SPAC323.04);evm.TU.Contig23…
GO:0140115	export across plasma membrane	93	-0.47668016	-2.031073	0	0.0180141	evm.TU.Contig1.454(NEW1);evm.TU.Contig23.16(SMC2);evm.TU.Contig22.527(BEA3);evm.TU.Contig31.1202(cta3);evm.TU.Contig24.614(abcI);MSTRG.7108(--);evm.TU.Contig35.85(hmt1);evm.TU.Contig2.22(cicA);evm.TU.Contig47.447(--);evm.TU.Contig53.156(--);evm.TU.Contig24.372(PMC1);evm.TU.Contig16.11(FG02316);evm.TU.Contig38.402(ENA1);evm.TU.Contig24.569(ABCA3);evm.TU.Contig1.40(hsp98);evm.TU.Contig24.596(ZRA1);…	MSTRG.194(pif1);MSTRG.7108(--);evm.TU.Contig1.161(mug145);evm.TU.Contig1.249(DNF1);evm.TU.Contig1.40(hsp98);evm.TU.Contig1.405(MCCC1);evm.TU.Contig1.411(dur3-1);evm.TU.Contig1.421(braE);evm.TU.Contig1.43(mx1);evm.TU.Contig1.454(NEW1);evm.TU.Contig1.98(aclQ);evm.TU.Contig12.227(ARB1);evm.TU.Contig12.30(YCF1);evm.TU.Contig12.364(--);evm.TU.Contig12.411(rhoC);evm.TU.Contig16.11(FG02316);evm.TU.Conti…
GO:0015675	nickel cation transport	48	-0.54220444	-2.0309227	0	0.016376454	evm.TU.Contig23.51(SPAC323.04);evm.TU.Contig31.694(PXA1);evm.TU.Contig31.327(sudA);evm.TU.Contig1.454(NEW1);evm.TU.Contig22.527(BEA3);evm.TU.Contig24.614(abcI);evm.TU.Contig35.85(hmt1);evm.TU.Contig2.22(cicA);evm.TU.Contig16.11(FG02316);evm.TU.Contig24.569(ABCA3);evm.TU.Contig24.596(ZRA1);evm.TU.Contig28.261(atrF);evm.TU.Contig47.385(MDR4);evm.TU.Contig23.73(SPBC29A3.09c);evm.TU.Contig31.346(atrD…	evm.TU.Contig1.421(braE);evm.TU.Contig1.454(NEW1);evm.TU.Contig1.98(aclQ);evm.TU.Contig12.227(ARB1);evm.TU.Contig12.30(YCF1);evm.TU.Contig16.11(FG02316);evm.TU.Contig17.1(mdr2);evm.TU.Contig2.22(cicA);evm.TU.Contig22.527(BEA3);evm.TU.Contig22.623(RLI1);evm.TU.Contig23.315(hmt1);evm.TU.Contig23.51(SPAC323.04);evm.TU.Contig23.73(SPBC29A3.09c);evm.TU.Contig24.141(abcd1);evm.TU.Contig24.358(SPBC29A3.…
GO:0006817	phosphate ion transport	106	-0.4688703	-2.028092	0	0.015555534	evm.TU.Contig53.60(RGT2);MSTRG.2605(SPBC16E9.02c);evm.TU.Contig1.454(NEW1);evm.TU.Contig53.42(MFS1);evm.TU.Contig22.527(BEA3);evm.TU.Contig53.233(oryC);evm.TU.Contig24.614(abcI);evm.TU.Contig35.85(hmt1);evm.TU.Contig2.22(cicA);evm.TU.Contig24.568(bphB);evm.TU.Contig26.122(SPBC3B8.04c);evm.TU.Contig12.390(galP);evm.TU.Contig20.115(PMS1);evm.TU.Contig22.35(FST1);evm.TU.Contig22.74(pho-4);evm.TU.Con…	MSTRG.2605(SPBC16E9.02c);evm.TU.Contig1.421(braE);evm.TU.Contig1.454(NEW1);evm.TU.Contig1.98(aclQ);evm.TU.Contig12.227(ARB1);evm.TU.Contig12.30(YCF1);evm.TU.Contig12.390(galP);evm.TU.Contig15.11(RIM15);evm.TU.Contig15.25(PHT1-7);evm.TU.Contig16.11(FG02316);evm.TU.Contig17.1(mdr2);evm.TU.Contig2.22(cicA);evm.TU.Contig2.71(ctpF);evm.TU.Contig20.115(PMS1);evm.TU.Contig20.15(--);evm.TU.Contig20.196(S…
GO:0048502	ABC-type thiamine transporter activity	47	-0.54954684	-2.0274994	0	0.014422312	evm.TU.Contig23.51(SPAC323.04);evm.TU.Contig31.694(PXA1);evm.TU.Contig31.327(sudA);evm.TU.Contig1.454(NEW1);evm.TU.Contig23.16(SMC2);evm.TU.Contig22.527(BEA3);evm.TU.Contig24.614(abcI);evm.TU.Contig35.85(hmt1);evm.TU.Contig2.22(cicA);evm.TU.Contig16.11(FG02316);evm.TU.Contig24.569(ABCA3);evm.TU.Contig24.596(ZRA1);evm.TU.Contig28.261(atrF);evm.TU.Contig47.385(MDR4);evm.TU.Contig23.73(SPBC29A3.09c)…	evm.TU.Contig1.421(braE);evm.TU.Contig1.43(mx1);evm.TU.Contig1.454(NEW1);evm.TU.Contig1.98(aclQ);evm.TU.Contig12.227(ARB1);evm.TU.Contig12.30(YCF1);evm.TU.Contig16.11(FG02316);evm.TU.Contig17.1(mdr2);evm.TU.Contig2.22(cicA);evm.TU.Contig22.527(BEA3);evm.TU.Contig22.623(RLI1);evm.TU.Contig23.16(SMC2);evm.TU.Contig23.315(hmt1);evm.TU.Contig23.51(SPAC323.04);evm.TU.Contig23.73(SPBC29A3.09c);evm.TU.C…
GO:0140394	ABC-type azole transporter activity	47	-0.54954684	-2.0272863	0	0.013392148	evm.TU.Contig23.51(SPAC323.04);evm.TU.Contig31.694(PXA1);evm.TU.Contig31.327(sudA);evm.TU.Contig1.454(NEW1);evm.TU.Contig23.16(SMC2);evm.TU.Contig22.527(BEA3);evm.TU.Contig24.614(abcI);evm.TU.Contig35.85(hmt1);evm.TU.Contig2.22(cicA);evm.TU.Contig16.11(FG02316);evm.TU.Contig24.569(ABCA3);evm.TU.Contig24.596(ZRA1);evm.TU.Contig28.261(atrF);evm.TU.Contig47.385(MDR4);evm.TU.Contig23.73(SPBC29A3.09c)…	evm.TU.Contig1.421(braE);evm.TU.Contig1.43(mx1);evm.TU.Contig1.454(NEW1);evm.TU.Contig1.98(aclQ);evm.TU.Contig12.227(ARB1);evm.TU.Contig12.30(YCF1);evm.TU.Contig16.11(FG02316);evm.TU.Contig17.1(mdr2);evm.TU.Contig2.22(cicA);evm.TU.Contig22.527(BEA3);evm.TU.Contig22.623(RLI1);evm.TU.Contig23.16(SMC2);evm.TU.Contig23.315(hmt1);evm.TU.Contig23.51(SPAC323.04);evm.TU.Contig23.73(SPBC29A3.09c);evm.TU.C…
GO:0001217	DNA-binding transcription repressor activity	18	-0.68819004	-2.0253522	0	0.012716058	evm.TU.Contig22.538(hcs1);evm.TU.Contig12.28(CBF1);evm.TU.Contig23.66(CREA);evm.TU.Contig22.658(fap1);evm.TU.Contig22.113(RPH1);evm.TU.Contig2.213(RFG1);evm.TU.Contig48.261(pacC);MSTRG.13639(atf1);evm.TU.Contig24.457(NECHADRAFT_59099);evm.TU.Contig24.477(srbA);evm.TU.Contig31.481(AREA);evm.TU.Contig22.647(adv-1);evm.TU.Contig38.220(sre);	MSTRG.13639(atf1);evm.TU.Contig1.241(MCM1);evm.TU.Contig12.28(CBF1);evm.TU.Contig15.4(--);evm.TU.Contig2.213(RFG1);evm.TU.Contig22.113(RPH1);evm.TU.Contig22.538(hcs1);evm.TU.Contig22.647(adv-1);evm.TU.Contig22.658(fap1);evm.TU.Contig23.66(CREA);evm.TU.Contig24.457(NECHADRAFT_59099);evm.TU.Contig24.477(srbA);evm.TU.Contig24.566(SPCC320.03);evm.TU.Contig31.481(AREA);evm.TU.Contig31.589(FKH2);evm.TU…
GO:0015234	thiamine transmembrane transporter activity	48	-0.5465995	-2.0241692	0	0.012174008	evm.TU.Contig23.51(SPAC323.04);evm.TU.Contig31.694(PXA1);evm.TU.Contig31.327(sudA);evm.TU.Contig1.454(NEW1);evm.TU.Contig23.16(SMC2);evm.TU.Contig22.527(BEA3);evm.TU.Contig24.614(abcI);evm.TU.Contig35.85(hmt1);evm.TU.Contig2.22(cicA);evm.TU.Contig16.11(FG02316);evm.TU.Contig24.569(ABCA3);evm.TU.Contig24.596(ZRA1);evm.TU.Contig28.261(atrF);evm.TU.Contig47.385(MDR4);evm.TU.Contig23.73(SPBC29A3.09c)…	evm.TU.Contig1.421(braE);evm.TU.Contig1.43(mx1);evm.TU.Contig1.454(NEW1);evm.TU.Contig1.98(aclQ);evm.TU.Contig12.227(ARB1);evm.TU.Contig12.30(YCF1);evm.TU.Contig12.447(tpc1);evm.TU.Contig16.11(FG02316);evm.TU.Contig17.1(mdr2);evm.TU.Contig2.22(cicA);evm.TU.Contig22.527(BEA3);evm.TU.Contig22.623(RLI1);evm.TU.Contig23.16(SMC2);evm.TU.Contig23.315(hmt1);evm.TU.Contig23.51(SPAC323.04);evm.TU.Contig23…
GO:0001227	DNA-binding transcription repressor activity, RNA polymerase II-specific	18	-0.68819004	-2.0236127	0	0.011551739	evm.TU.Contig22.538(hcs1);evm.TU.Contig12.28(CBF1);evm.TU.Contig23.66(CREA);evm.TU.Contig22.658(fap1);evm.TU.Contig22.113(RPH1);evm.TU.Contig2.213(RFG1);evm.TU.Contig48.261(pacC);MSTRG.13639(atf1);evm.TU.Contig24.457(NECHADRAFT_59099);evm.TU.Contig24.477(srbA);evm.TU.Contig31.481(AREA);evm.TU.Contig22.647(adv-1);evm.TU.Contig38.220(sre);	MSTRG.13639(atf1);evm.TU.Contig1.241(MCM1);evm.TU.Contig12.28(CBF1);evm.TU.Contig15.4(--);evm.TU.Contig2.213(RFG1);evm.TU.Contig22.113(RPH1);evm.TU.Contig22.538(hcs1);evm.TU.Contig22.647(adv-1);evm.TU.Contig22.658(fap1);evm.TU.Contig23.66(CREA);evm.TU.Contig24.457(NECHADRAFT_59099);evm.TU.Contig24.477(srbA);evm.TU.Contig24.566(SPCC320.03);evm.TU.Contig31.481(AREA);evm.TU.Contig31.589(FKH2);evm.TU…
GO:1901474	azole transmembrane transporter activity	53	-0.524047	-2.0220947	0	0.011135367	evm.TU.Contig23.51(SPAC323.04);evm.TU.Contig31.694(PXA1);evm.TU.Contig31.327(sudA);evm.TU.Contig1.454(NEW1);evm.TU.Contig23.16(SMC2);evm.TU.Contig22.527(BEA3);evm.TU.Contig24.614(abcI);MSTRG.7108(--);evm.TU.Contig35.85(hmt1);evm.TU.Contig2.22(cicA);evm.TU.Contig16.11(FG02316);evm.TU.Contig24.569(ABCA3);evm.TU.Contig24.596(ZRA1);evm.TU.Contig28.261(atrF);evm.TU.Contig47.385(MDR4);evm.TU.Contig23.7…	MSTRG.7108(--);evm.TU.Contig1.421(braE);evm.TU.Contig1.43(mx1);evm.TU.Contig1.454(NEW1);evm.TU.Contig1.474(AVT6);evm.TU.Contig1.98(aclQ);evm.TU.Contig12.227(ARB1);evm.TU.Contig12.30(YCF1);evm.TU.Contig12.447(tpc1);evm.TU.Contig16.11(FG02316);evm.TU.Contig17.1(mdr2);evm.TU.Contig2.22(cicA);evm.TU.Contig22.527(BEA3);evm.TU.Contig22.623(RLI1);evm.TU.Contig23.16(SMC2);evm.TU.Contig23.315(hmt1);evm.TU…
GO:0000981	DNA-binding transcription factor activity, RNA polymerase II-specific	214	-0.42755508	-2.0209837	0	0.01071932	evm.TU.Contig31.1059(SWC4);evm.TU.Contig24.582(SPBC16G5.16);evm.TU.Contig55.11(DDB_G0275507);evm.TU.Contig10.4(--);evm.TU.Contig53.102(NSI1);evm.TU.Contig48.509(ehd3);evm.TU.Contig23.143(--);evm.TU.Contig24.97(--);evm.TU.Contig24.450(napA);evm.TU.Contig38.415(TRF1);evm.TU.Contig31.194(--);evm.TU.Contig47.191(nit-4);evm.TU.Contig31.102(STB5);evm.TU.Contig47.120(fl);evm.TU.Contig20.29(--);evm.TU.Co…	MSTRG.10181(CTF1-ALPHA);MSTRG.10323(--);MSTRG.13639(atf1);MSTRG.2110(--);evm.TU.Contig1.174(SCO3172);evm.TU.Contig1.199(--);evm.TU.Contig1.241(MCM1);evm.TU.Contig1.264(--);evm.TU.Contig1.37(hbx4);evm.TU.Contig1.389(--);evm.TU.Contig1.39(--);evm.TU.Contig1.443(--);evm.TU.Contig1.62(nctA);evm.TU.Contig1.71(SPAC1327.01c);evm.TU.Contig10.4(--);evm.TU.Contig11.29(bud20);evm.TU.Contig12.100(SPCC417.09c…
GO:0043213	bacteriocin transport	43	-0.5474645	-2.0208538	0	0.010183354	evm.TU.Contig1.454(NEW1);evm.TU.Contig22.527(BEA3);evm.TU.Contig24.614(abcI);evm.TU.Contig35.85(hmt1);evm.TU.Contig2.22(cicA);evm.TU.Contig16.11(FG02316);evm.TU.Contig24.569(ABCA3);evm.TU.Contig24.596(ZRA1);evm.TU.Contig28.261(atrF);evm.TU.Contig47.385(MDR4);evm.TU.Contig23.73(SPBC29A3.09c);evm.TU.Contig31.346(atrD);evm.TU.Contig24.677(atrA);evm.TU.Contig47.175(MDR5);evm.TU.Contig38.103(FG02316);…	evm.TU.Contig1.421(braE);evm.TU.Contig1.454(NEW1);evm.TU.Contig1.98(aclQ);evm.TU.Contig12.227(ARB1);evm.TU.Contig12.30(YCF1);evm.TU.Contig16.11(FG02316);evm.TU.Contig17.1(mdr2);evm.TU.Contig2.22(cicA);evm.TU.Contig22.527(BEA3);evm.TU.Contig22.623(RLI1);evm.TU.Contig23.315(hmt1);evm.TU.Contig23.51(SPAC323.04);evm.TU.Contig23.73(SPBC29A3.09c);evm.TU.Contig24.141(abcd1);evm.TU.Contig24.358(SPBC29A3.…
GO:0015099	nickel cation transmembrane transporter activity	48	-0.54220444	-2.0206342	0	0.009737448	evm.TU.Contig23.51(SPAC323.04);evm.TU.Contig31.694(PXA1);evm.TU.Contig31.327(sudA);evm.TU.Contig1.454(NEW1);evm.TU.Contig22.527(BEA3);evm.TU.Contig24.614(abcI);evm.TU.Contig35.85(hmt1);evm.TU.Contig2.22(cicA);evm.TU.Contig16.11(FG02316);evm.TU.Contig24.569(ABCA3);evm.TU.Contig24.596(ZRA1);evm.TU.Contig28.261(atrF);evm.TU.Contig47.385(MDR4);evm.TU.Contig23.73(SPBC29A3.09c);evm.TU.Contig31.346(atrD…	evm.TU.Contig1.421(braE);evm.TU.Contig1.454(NEW1);evm.TU.Contig1.98(aclQ);evm.TU.Contig12.227(ARB1);evm.TU.Contig12.30(YCF1);evm.TU.Contig16.11(FG02316);evm.TU.Contig17.1(mdr2);evm.TU.Contig2.22(cicA);evm.TU.Contig22.527(BEA3);evm.TU.Contig22.623(RLI1);evm.TU.Contig23.315(hmt1);evm.TU.Contig23.51(SPAC323.04);evm.TU.Contig23.73(SPBC29A3.09c);evm.TU.Contig24.141(abcd1);evm.TU.Contig24.358(SPBC29A3.…
GO:0015159	polysaccharide transmembrane transporter activity	44	-0.5509767	-2.0189605	0	0.009405862	evm.TU.Contig1.454(NEW1);evm.TU.Contig22.527(BEA3);evm.TU.Contig24.614(abcI);evm.TU.Contig35.85(hmt1);evm.TU.Contig2.22(cicA);evm.TU.Contig22.53(--);evm.TU.Contig16.11(FG02316);evm.TU.Contig24.569(ABCA3);evm.TU.Contig24.596(ZRA1);evm.TU.Contig28.261(atrF);evm.TU.Contig47.385(MDR4);evm.TU.Contig23.73(SPBC29A3.09c);evm.TU.Contig31.346(atrD);evm.TU.Contig24.677(atrA);evm.TU.Contig47.175(MDR5);evm.TU…	evm.TU.Contig1.421(braE);evm.TU.Contig1.454(NEW1);evm.TU.Contig1.98(aclQ);evm.TU.Contig12.227(ARB1);evm.TU.Contig12.30(YCF1);evm.TU.Contig16.11(FG02316);evm.TU.Contig17.1(mdr2);evm.TU.Contig2.22(cicA);evm.TU.Contig22.527(BEA3);evm.TU.Contig22.53(--);evm.TU.Contig22.623(RLI1);evm.TU.Contig23.315(hmt1);evm.TU.Contig23.51(SPAC323.04);evm.TU.Contig23.73(SPBC29A3.09c);evm.TU.Contig24.141(abcd1);evm.TU…
GO:0015775	beta-glucan transport	44	-0.5509767	-2.0176935	0	0.009173552	evm.TU.Contig1.454(NEW1);evm.TU.Contig22.527(BEA3);evm.TU.Contig24.614(abcI);evm.TU.Contig35.85(hmt1);evm.TU.Contig2.22(cicA);evm.TU.Contig22.53(--);evm.TU.Contig16.11(FG02316);evm.TU.Contig24.569(ABCA3);evm.TU.Contig24.596(ZRA1);evm.TU.Contig28.261(atrF);evm.TU.Contig47.385(MDR4);evm.TU.Contig23.73(SPBC29A3.09c);evm.TU.Contig31.346(atrD);evm.TU.Contig24.677(atrA);evm.TU.Contig47.175(MDR5);evm.TU…	evm.TU.Contig1.421(braE);evm.TU.Contig1.454(NEW1);evm.TU.Contig1.98(aclQ);evm.TU.Contig12.227(ARB1);evm.TU.Contig12.30(YCF1);evm.TU.Contig16.11(FG02316);evm.TU.Contig17.1(mdr2);evm.TU.Contig2.22(cicA);evm.TU.Contig22.527(BEA3);evm.TU.Contig22.53(--);evm.TU.Contig22.623(RLI1);evm.TU.Contig23.315(hmt1);evm.TU.Contig23.51(SPAC323.04);evm.TU.Contig23.73(SPBC29A3.09c);evm.TU.Contig24.141(abcd1);evm.TU…
GO:0030428	cell septum	56	-0.5243113	-2.0158098	0	0.009060586	evm.TU.Contig12.109(its3);evm.TU.Contig12.89(gap1);evm.TU.Contig48.487(sec8);evm.TU.Contig54.151(bzz1);evm.TU.Contig1.32(cdc42);evm.TU.Contig22.125(--);evm.TU.Contig20.239(CHS4);evm.TU.Contig54.66(SPBC25B2.10);evm.TU.Contig23.360(chs-3);evm.TU.Contig2.43(cyk3);evm.TU.Contig24.459(exgD);evm.TU.Contig53.175(pom1);evm.TU.Contig54.137(BUD2);evm.TU.Contig20.159(rga1);evm.TU.Contig48.486(cot-2);evm.TU.…	evm.TU.Contig1.218(RIM9);evm.TU.Contig1.234(tea1);evm.TU.Contig1.235(smc5);evm.TU.Contig1.32(cdc42);evm.TU.Contig1.363(rgf1);evm.TU.Contig1.45(MST11);evm.TU.Contig11.20(--);evm.TU.Contig12.109(its3);evm.TU.Contig12.316(--);evm.TU.Contig12.411(rhoC);evm.TU.Contig12.453(dnmbp);evm.TU.Contig12.89(gap1);evm.TU.Contig2.244(crf2);evm.TU.Contig2.43(cyk3);evm.TU.Contig20.139(cot-1);evm.TU.Contig20.159(rg…
GO:0033308	hydroxyectoine transport	44	-0.5445277	-2.0151567	0	0.008763275	evm.TU.Contig1.454(NEW1);evm.TU.Contig22.527(BEA3);evm.TU.Contig24.614(abcI);evm.TU.Contig35.85(hmt1);evm.TU.Contig2.22(cicA);evm.TU.Contig16.11(FG02316);evm.TU.Contig24.569(ABCA3);evm.TU.Contig24.596(ZRA1);evm.TU.Contig28.261(atrF);evm.TU.Contig47.385(MDR4);evm.TU.Contig23.73(SPBC29A3.09c);evm.TU.Contig31.346(atrD);evm.TU.Contig24.677(atrA);evm.TU.Contig47.175(MDR5);evm.TU.Contig38.103(FG02316);…	evm.TU.Contig1.421(braE);evm.TU.Contig1.454(NEW1);evm.TU.Contig1.98(aclQ);evm.TU.Contig12.227(ARB1);evm.TU.Contig12.30(YCF1);evm.TU.Contig16.11(FG02316);evm.TU.Contig17.1(mdr2);evm.TU.Contig2.22(cicA);evm.TU.Contig22.527(BEA3);evm.TU.Contig22.623(RLI1);evm.TU.Contig23.315(hmt1);evm.TU.Contig23.51(SPAC323.04);evm.TU.Contig23.73(SPBC29A3.09c);evm.TU.Contig24.141(abcd1);evm.TU.Contig24.358(SPBC29A3.…
GO:0043211	ABC-type carbohydrate transporter activity	44	-0.5509767	-2.0138838	0	0.008551587	evm.TU.Contig1.454(NEW1);evm.TU.Contig22.527(BEA3);evm.TU.Contig24.614(abcI);evm.TU.Contig35.85(hmt1);evm.TU.Contig2.22(cicA);evm.TU.Contig22.53(--);evm.TU.Contig16.11(FG02316);evm.TU.Contig24.569(ABCA3);evm.TU.Contig24.596(ZRA1);evm.TU.Contig28.261(atrF);evm.TU.Contig47.385(MDR4);evm.TU.Contig23.73(SPBC29A3.09c);evm.TU.Contig31.346(atrD);evm.TU.Contig24.677(atrA);evm.TU.Contig47.175(MDR5);evm.TU…	evm.TU.Contig1.421(braE);evm.TU.Contig1.454(NEW1);evm.TU.Contig1.98(aclQ);evm.TU.Contig12.227(ARB1);evm.TU.Contig12.30(YCF1);evm.TU.Contig16.11(FG02316);evm.TU.Contig17.1(mdr2);evm.TU.Contig2.22(cicA);evm.TU.Contig22.527(BEA3);evm.TU.Contig22.53(--);evm.TU.Contig22.623(RLI1);evm.TU.Contig23.315(hmt1);evm.TU.Contig23.51(SPAC323.04);evm.TU.Contig23.73(SPBC29A3.09c);evm.TU.Contig24.141(abcd1);evm.TU…
GO:0019755	one-carbon compound transport	48	-0.5374987	-2.0132415	0	0.008295602	evm.TU.Contig1.454(NEW1);evm.TU.Contig22.527(BEA3);evm.TU.Contig24.614(abcI);evm.TU.Contig35.85(hmt1);evm.TU.Contig2.22(cicA);evm.TU.Contig22.395(SPAC23H3.03c);evm.TU.Contig16.11(FG02316);evm.TU.Contig24.569(ABCA3);evm.TU.Contig24.596(ZRA1);evm.TU.Contig28.261(atrF);evm.TU.Contig47.385(MDR4);evm.TU.Contig23.73(SPBC29A3.09c);evm.TU.Contig31.346(atrD);evm.TU.Contig24.677(atrA);evm.TU.Contig47.175(M…	evm.TU.Contig1.411(dur3-1);evm.TU.Contig1.421(braE);evm.TU.Contig1.454(NEW1);evm.TU.Contig1.98(aclQ);evm.TU.Contig12.227(ARB1);evm.TU.Contig12.30(YCF1);evm.TU.Contig16.11(FG02316);evm.TU.Contig17.1(mdr2);evm.TU.Contig2.22(cicA);evm.TU.Contig22.395(SPAC23H3.03c);evm.TU.Contig22.527(BEA3);evm.TU.Contig22.623(RLI1);evm.TU.Contig23.315(hmt1);evm.TU.Contig23.51(SPAC323.04);evm.TU.Contig23.73(SPBC29A3.…
GO:0015441	ABC-type beta-glucan transporter activity	44	-0.5509767	-2.0131428	0	0.007999331	evm.TU.Contig1.454(NEW1);evm.TU.Contig22.527(BEA3);evm.TU.Contig24.614(abcI);evm.TU.Contig35.85(hmt1);evm.TU.Contig2.22(cicA);evm.TU.Contig22.53(--);evm.TU.Contig16.11(FG02316);evm.TU.Contig24.569(ABCA3);evm.TU.Contig24.596(ZRA1);evm.TU.Contig28.261(atrF);evm.TU.Contig47.385(MDR4);evm.TU.Contig23.73(SPBC29A3.09c);evm.TU.Contig31.346(atrD);evm.TU.Contig24.677(atrA);evm.TU.Contig47.175(MDR5);evm.TU…	evm.TU.Contig1.421(braE);evm.TU.Contig1.454(NEW1);evm.TU.Contig1.98(aclQ);evm.TU.Contig12.227(ARB1);evm.TU.Contig12.30(YCF1);evm.TU.Contig16.11(FG02316);evm.TU.Contig17.1(mdr2);evm.TU.Contig2.22(cicA);evm.TU.Contig22.527(BEA3);evm.TU.Contig22.53(--);evm.TU.Contig22.623(RLI1);evm.TU.Contig23.315(hmt1);evm.TU.Contig23.51(SPAC323.04);evm.TU.Contig23.73(SPBC29A3.09c);evm.TU.Contig24.141(abcd1);evm.TU…
GO:0071934	thiamine transmembrane transport	48	-0.5465995	-2.011937	0	0.007864781	evm.TU.Contig23.51(SPAC323.04);evm.TU.Contig31.694(PXA1);evm.TU.Contig31.327(sudA);evm.TU.Contig1.454(NEW1);evm.TU.Contig23.16(SMC2);evm.TU.Contig22.527(BEA3);evm.TU.Contig24.614(abcI);evm.TU.Contig35.85(hmt1);evm.TU.Contig2.22(cicA);evm.TU.Contig16.11(FG02316);evm.TU.Contig24.569(ABCA3);evm.TU.Contig24.596(ZRA1);evm.TU.Contig28.261(atrF);evm.TU.Contig47.385(MDR4);evm.TU.Contig23.73(SPBC29A3.09c)…	evm.TU.Contig1.421(braE);evm.TU.Contig1.43(mx1);evm.TU.Contig1.454(NEW1);evm.TU.Contig1.98(aclQ);evm.TU.Contig12.227(ARB1);evm.TU.Contig12.30(YCF1);evm.TU.Contig12.447(tpc1);evm.TU.Contig16.11(FG02316);evm.TU.Contig17.1(mdr2);evm.TU.Contig2.22(cicA);evm.TU.Contig22.527(BEA3);evm.TU.Contig22.623(RLI1);evm.TU.Contig23.16(SMC2);evm.TU.Contig23.315(hmt1);evm.TU.Contig23.51(SPAC323.04);evm.TU.Contig23…
GO:0033288	ATPase-coupled hydroxyectoine transmembrane transporter activity	44	-0.5445277	-2.0100765	0	0.007820733	evm.TU.Contig1.454(NEW1);evm.TU.Contig22.527(BEA3);evm.TU.Contig24.614(abcI);evm.TU.Contig35.85(hmt1);evm.TU.Contig2.22(cicA);evm.TU.Contig16.11(FG02316);evm.TU.Contig24.569(ABCA3);evm.TU.Contig24.596(ZRA1);evm.TU.Contig28.261(atrF);evm.TU.Contig47.385(MDR4);evm.TU.Contig23.73(SPBC29A3.09c);evm.TU.Contig31.346(atrD);evm.TU.Contig24.677(atrA);evm.TU.Contig47.175(MDR5);evm.TU.Contig38.103(FG02316);…	evm.TU.Contig1.421(braE);evm.TU.Contig1.454(NEW1);evm.TU.Contig1.98(aclQ);evm.TU.Contig12.227(ARB1);evm.TU.Contig12.30(YCF1);evm.TU.Contig16.11(FG02316);evm.TU.Contig17.1(mdr2);evm.TU.Contig2.22(cicA);evm.TU.Contig22.527(BEA3);evm.TU.Contig22.623(RLI1);evm.TU.Contig23.315(hmt1);evm.TU.Contig23.51(SPAC323.04);evm.TU.Contig23.73(SPBC29A3.09c);evm.TU.Contig24.141(abcd1);evm.TU.Contig24.358(SPBC29A3.…
GO:0015821	methionine transport	44	-0.54251266	-2.0090404	0	0.007647034	evm.TU.Contig1.454(NEW1);evm.TU.Contig22.527(BEA3);evm.TU.Contig24.614(abcI);evm.TU.Contig35.85(hmt1);evm.TU.Contig2.22(cicA);evm.TU.Contig16.11(FG02316);evm.TU.Contig24.569(ABCA3);evm.TU.Contig24.596(ZRA1);evm.TU.Contig28.261(atrF);evm.TU.Contig47.385(MDR4);evm.TU.Contig23.73(SPBC29A3.09c);evm.TU.Contig38.240(tsc1);evm.TU.Contig31.346(atrD);evm.TU.Contig24.677(atrA);evm.TU.Contig47.175(MDR5);evm…	evm.TU.Contig1.421(braE);evm.TU.Contig1.454(NEW1);evm.TU.Contig1.98(aclQ);evm.TU.Contig12.227(ARB1);evm.TU.Contig12.30(YCF1);evm.TU.Contig16.11(FG02316);evm.TU.Contig17.1(mdr2);evm.TU.Contig2.22(cicA);evm.TU.Contig22.527(BEA3);evm.TU.Contig22.623(RLI1);evm.TU.Contig23.315(hmt1);evm.TU.Contig23.51(SPAC323.04);evm.TU.Contig23.73(SPBC29A3.09c);evm.TU.Contig24.141(abcd1);evm.TU.Contig24.358(SPBC29A3.…
GO:0033225	ATPase-coupled 2-aminoethylphosphonate transporter activity	45	-0.5465936	-2.0053997	0	0.007839643	evm.TU.Contig1.454(NEW1);evm.TU.Contig22.527(BEA3);evm.TU.Contig24.614(abcI);evm.TU.Contig35.85(hmt1);evm.TU.Contig2.22(cicA);evm.TU.Contig16.11(FG02316);evm.TU.Contig24.569(ABCA3);evm.TU.Contig24.596(ZRA1);evm.TU.Contig28.261(atrF);evm.TU.Contig47.385(MDR4);evm.TU.Contig23.73(SPBC29A3.09c);evm.TU.Contig31.346(atrD);evm.TU.Contig24.677(atrA);evm.TU.Contig47.175(MDR5);evm.TU.Contig38.103(FG02316);…	evm.TU.Contig1.421(braE);evm.TU.Contig1.454(NEW1);evm.TU.Contig1.98(aclQ);evm.TU.Contig12.227(ARB1);evm.TU.Contig12.30(YCF1);evm.TU.Contig16.11(FG02316);evm.TU.Contig17.1(mdr2);evm.TU.Contig2.22(cicA);evm.TU.Contig22.527(BEA3);evm.TU.Contig22.623(RLI1);evm.TU.Contig23.180(orc4);evm.TU.Contig23.315(hmt1);evm.TU.Contig23.51(SPAC323.04);evm.TU.Contig23.73(SPBC29A3.09c);evm.TU.Contig24.141(abcd1);evm…
GO:0015440	ABC-type peptide transporter activity	43	-0.5474645	-2.0049276	0	0.007675246	evm.TU.Contig1.454(NEW1);evm.TU.Contig22.527(BEA3);evm.TU.Contig24.614(abcI);evm.TU.Contig35.85(hmt1);evm.TU.Contig2.22(cicA);evm.TU.Contig16.11(FG02316);evm.TU.Contig24.569(ABCA3);evm.TU.Contig24.596(ZRA1);evm.TU.Contig28.261(atrF);evm.TU.Contig47.385(MDR4);evm.TU.Contig23.73(SPBC29A3.09c);evm.TU.Contig31.346(atrD);evm.TU.Contig24.677(atrA);evm.TU.Contig47.175(MDR5);evm.TU.Contig38.103(FG02316);…	evm.TU.Contig1.421(braE);evm.TU.Contig1.454(NEW1);evm.TU.Contig1.98(aclQ);evm.TU.Contig12.227(ARB1);evm.TU.Contig12.30(YCF1);evm.TU.Contig16.11(FG02316);evm.TU.Contig17.1(mdr2);evm.TU.Contig2.22(cicA);evm.TU.Contig22.527(BEA3);evm.TU.Contig22.623(RLI1);evm.TU.Contig23.315(hmt1);evm.TU.Contig23.51(SPAC323.04);evm.TU.Contig23.73(SPBC29A3.09c);evm.TU.Contig24.141(abcd1);evm.TU.Contig24.358(SPBC29A3.…
GO:0015416	ABC-type phosphonate transporter activity	47	-0.544474	-2.003672	0	0.007497525	evm.TU.Contig1.454(NEW1);evm.TU.Contig22.527(BEA3);evm.TU.Contig24.614(abcI);evm.TU.Contig35.85(hmt1);evm.TU.Contig2.22(cicA);evm.TU.Contig16.11(FG02316);evm.TU.Contig24.569(ABCA3);evm.TU.Contig24.596(ZRA1);evm.TU.Contig48.40(tmem184A);evm.TU.Contig28.261(atrF);evm.TU.Contig47.385(MDR4);evm.TU.Contig23.73(SPBC29A3.09c);evm.TU.Contig31.346(atrD);evm.TU.Contig24.677(atrA);evm.TU.Contig47.175(MDR5);…	evm.TU.Contig1.421(braE);evm.TU.Contig1.454(NEW1);evm.TU.Contig1.98(aclQ);evm.TU.Contig12.227(ARB1);evm.TU.Contig12.30(YCF1);evm.TU.Contig16.11(FG02316);evm.TU.Contig17.1(mdr2);evm.TU.Contig2.22(cicA);evm.TU.Contig22.527(BEA3);evm.TU.Contig22.623(RLI1);evm.TU.Contig23.315(hmt1);evm.TU.Contig23.51(SPAC323.04);evm.TU.Contig23.73(SPBC29A3.09c);evm.TU.Contig24.141(abcd1);evm.TU.Contig24.358(SPBC29A3.…
GO:0015846	polyamine transport	49	-0.53342646	-2.0024273	0	0.007491731	evm.TU.Contig1.454(NEW1);evm.TU.Contig22.527(BEA3);evm.TU.Contig24.614(abcI);evm.TU.Contig35.85(hmt1);evm.TU.Contig2.22(cicA);evm.TU.Contig16.11(FG02316);evm.TU.Contig24.569(ABCA3);evm.TU.Contig24.596(ZRA1);evm.TU.Contig28.261(atrF);evm.TU.Contig48.72(AGP2);evm.TU.Contig47.385(MDR4);evm.TU.Contig23.73(SPBC29A3.09c);evm.TU.Contig31.174(TAF7);evm.TU.Contig31.346(atrD);evm.TU.Contig24.677(atrA);evm.…	evm.TU.Contig1.411(dur3-1);evm.TU.Contig1.421(braE);evm.TU.Contig1.454(NEW1);evm.TU.Contig1.98(aclQ);evm.TU.Contig12.227(ARB1);evm.TU.Contig12.30(YCF1);evm.TU.Contig16.11(FG02316);evm.TU.Contig17.1(mdr2);evm.TU.Contig2.142(SPBC15C4.04c);evm.TU.Contig2.22(cicA);evm.TU.Contig22.527(BEA3);evm.TU.Contig22.623(RLI1);evm.TU.Contig23.315(hmt1);evm.TU.Contig23.51(SPAC323.04);evm.TU.Contig23.73(SPBC29A3.0…
GO:0055052	ATP-binding cassette (ABC) transporter complex, substrate-binding subunit-containing	50	-0.5333409	-2.0013347	0	0.007510409	evm.TU.Contig1.454(NEW1);evm.TU.Contig22.527(BEA3);evm.TU.Contig24.614(abcI);evm.TU.Contig35.85(hmt1);evm.TU.Contig2.22(cicA);evm.TU.Contig16.11(FG02316);evm.TU.Contig24.569(ABCA3);evm.TU.Contig24.596(ZRA1);evm.TU.Contig48.40(tmem184A);evm.TU.Contig28.261(atrF);evm.TU.Contig47.385(MDR4);evm.TU.Contig23.73(SPBC29A3.09c);evm.TU.Contig31.346(atrD);evm.TU.Contig24.677(atrA);evm.TU.Contig47.175(MDR5);…	evm.TU.Contig1.421(braE);evm.TU.Contig1.454(NEW1);evm.TU.Contig1.98(aclQ);evm.TU.Contig12.227(ARB1);evm.TU.Contig12.30(YCF1);evm.TU.Contig16.11(FG02316);evm.TU.Contig17.1(mdr2);evm.TU.Contig2.22(cicA);evm.TU.Contig22.527(BEA3);evm.TU.Contig22.623(RLI1);evm.TU.Contig23.315(hmt1);evm.TU.Contig23.51(SPAC323.04);evm.TU.Contig23.73(SPBC29A3.09c);evm.TU.Contig24.141(abcd1);evm.TU.Contig24.358(SPBC29A3.…
GO:0008559	ABC-type xenobiotic transporter activity	43	-0.5474645	-1.9985898	0	0.007614776	evm.TU.Contig1.454(NEW1);evm.TU.Contig22.527(BEA3);evm.TU.Contig24.614(abcI);evm.TU.Contig35.85(hmt1);evm.TU.Contig2.22(cicA);evm.TU.Contig16.11(FG02316);evm.TU.Contig24.569(ABCA3);evm.TU.Contig24.596(ZRA1);evm.TU.Contig28.261(atrF);evm.TU.Contig47.385(MDR4);evm.TU.Contig23.73(SPBC29A3.09c);evm.TU.Contig31.346(atrD);evm.TU.Contig24.677(atrA);evm.TU.Contig47.175(MDR5);evm.TU.Contig38.103(FG02316);…	evm.TU.Contig1.421(braE);evm.TU.Contig1.454(NEW1);evm.TU.Contig1.98(aclQ);evm.TU.Contig12.227(ARB1);evm.TU.Contig12.30(YCF1);evm.TU.Contig16.11(FG02316);evm.TU.Contig17.1(mdr2);evm.TU.Contig2.22(cicA);evm.TU.Contig22.527(BEA3);evm.TU.Contig22.623(RLI1);evm.TU.Contig23.315(hmt1);evm.TU.Contig23.51(SPAC323.04);evm.TU.Contig23.73(SPBC29A3.09c);evm.TU.Contig24.141(abcd1);evm.TU.Contig24.358(SPBC29A3.…
GO:0045117	azole transmembrane transport	52	-0.5257366	-1.9981884	0	0.007521069	evm.TU.Contig23.51(SPAC323.04);evm.TU.Contig31.694(PXA1);evm.TU.Contig31.327(sudA);evm.TU.Contig1.454(NEW1);evm.TU.Contig23.16(SMC2);evm.TU.Contig22.527(BEA3);evm.TU.Contig24.614(abcI);MSTRG.7108(--);evm.TU.Contig35.85(hmt1);evm.TU.Contig2.22(cicA);evm.TU.Contig16.11(FG02316);evm.TU.Contig24.569(ABCA3);evm.TU.Contig24.596(ZRA1);evm.TU.Contig28.261(atrF);evm.TU.Contig47.385(MDR4);evm.TU.Contig23.7…	MSTRG.7108(--);evm.TU.Contig1.421(braE);evm.TU.Contig1.43(mx1);evm.TU.Contig1.454(NEW1);evm.TU.Contig1.474(AVT6);evm.TU.Contig1.98(aclQ);evm.TU.Contig12.227(ARB1);evm.TU.Contig12.30(YCF1);evm.TU.Contig12.447(tpc1);evm.TU.Contig16.11(FG02316);evm.TU.Contig17.1(mdr2);evm.TU.Contig2.22(cicA);evm.TU.Contig22.527(BEA3);evm.TU.Contig22.623(RLI1);evm.TU.Contig23.16(SMC2);evm.TU.Contig23.315(hmt1);evm.TU…
GO:0015716	organic phosphonate transport	47	-0.544474	-1.9976832	0.001680672	0.007348772	evm.TU.Contig1.454(NEW1);evm.TU.Contig22.527(BEA3);evm.TU.Contig24.614(abcI);evm.TU.Contig35.85(hmt1);evm.TU.Contig2.22(cicA);evm.TU.Contig16.11(FG02316);evm.TU.Contig24.569(ABCA3);evm.TU.Contig24.596(ZRA1);evm.TU.Contig48.40(tmem184A);evm.TU.Contig28.261(atrF);evm.TU.Contig47.385(MDR4);evm.TU.Contig23.73(SPBC29A3.09c);evm.TU.Contig31.346(atrD);evm.TU.Contig24.677(atrA);evm.TU.Contig47.175(MDR5);…	evm.TU.Contig1.421(braE);evm.TU.Contig1.454(NEW1);evm.TU.Contig1.98(aclQ);evm.TU.Contig12.227(ARB1);evm.TU.Contig12.30(YCF1);evm.TU.Contig16.11(FG02316);evm.TU.Contig17.1(mdr2);evm.TU.Contig2.22(cicA);evm.TU.Contig22.527(BEA3);evm.TU.Contig22.623(RLI1);evm.TU.Contig23.315(hmt1);evm.TU.Contig23.51(SPAC323.04);evm.TU.Contig23.73(SPBC29A3.09c);evm.TU.Contig24.141(abcd1);evm.TU.Contig24.358(SPBC29A3.…
GO:0015840	urea transport	47	-0.5416316	-1.9966571	0	0.00732717	evm.TU.Contig1.454(NEW1);evm.TU.Contig22.527(BEA3);evm.TU.Contig24.614(abcI);evm.TU.Contig35.85(hmt1);evm.TU.Contig2.22(cicA);evm.TU.Contig22.395(SPAC23H3.03c);evm.TU.Contig16.11(FG02316);evm.TU.Contig24.569(ABCA3);evm.TU.Contig24.596(ZRA1);evm.TU.Contig28.261(atrF);evm.TU.Contig47.385(MDR4);evm.TU.Contig23.73(SPBC29A3.09c);evm.TU.Contig31.346(atrD);evm.TU.Contig24.677(atrA);evm.TU.Contig47.175(M…	evm.TU.Contig1.411(dur3-1);evm.TU.Contig1.421(braE);evm.TU.Contig1.454(NEW1);evm.TU.Contig1.98(aclQ);evm.TU.Contig12.227(ARB1);evm.TU.Contig12.30(YCF1);evm.TU.Contig16.11(FG02316);evm.TU.Contig17.1(mdr2);evm.TU.Contig2.22(cicA);evm.TU.Contig22.395(SPAC23H3.03c);evm.TU.Contig22.527(BEA3);evm.TU.Contig22.623(RLI1);evm.TU.Contig23.315(hmt1);evm.TU.Contig23.51(SPAC323.04);evm.TU.Contig23.73(SPBC29A3.…
GO:0051470	ectoine transport	44	-0.5445277	-1.996311	0	0.007148458	evm.TU.Contig1.454(NEW1);evm.TU.Contig22.527(BEA3);evm.TU.Contig24.614(abcI);evm.TU.Contig35.85(hmt1);evm.TU.Contig2.22(cicA);evm.TU.Contig16.11(FG02316);evm.TU.Contig24.569(ABCA3);evm.TU.Contig24.596(ZRA1);evm.TU.Contig28.261(atrF);evm.TU.Contig47.385(MDR4);evm.TU.Contig23.73(SPBC29A3.09c);evm.TU.Contig31.346(atrD);evm.TU.Contig24.677(atrA);evm.TU.Contig47.175(MDR5);evm.TU.Contig38.103(FG02316);…	evm.TU.Contig1.421(braE);evm.TU.Contig1.454(NEW1);evm.TU.Contig1.98(aclQ);evm.TU.Contig12.227(ARB1);evm.TU.Contig12.30(YCF1);evm.TU.Contig16.11(FG02316);evm.TU.Contig17.1(mdr2);evm.TU.Contig2.22(cicA);evm.TU.Contig22.527(BEA3);evm.TU.Contig22.623(RLI1);evm.TU.Contig23.315(hmt1);evm.TU.Contig23.51(SPAC323.04);evm.TU.Contig23.73(SPBC29A3.09c);evm.TU.Contig24.141(abcd1);evm.TU.Contig24.358(SPBC29A3.…
GO:0008668	(2,3-dihydroxybenzoyl)adenylate synthase activity	39	-0.56369144	-1.9931811	0	0.007268352	evm.TU.Contig48.130(ATRR);evm.TU.Contig31.813(FAT1);evm.TU.Contig48.321(sfmB);evm.TU.Contig22.58(acdB);evm.TU.Contig24.215(NRPS2);evm.TU.Contig24.703(oryP);evm.TU.Contig12.435(acu-5);evm.TU.Contig47.230(SID4);evm.TU.Contig26.119(sidI);evm.TU.Contig38.153(NRPS4);evm.TU.Contig31.1105(ungA');evm.TU.Contig1.178(easD);evm.TU.Contig24.636(SID4);evm.TU.Contig22.135(oryP);evm.TU.Contig24.220(NPS2);evm.TU…	evm.TU.Contig1.178(easD);evm.TU.Contig11.122(apmA);evm.TU.Contig12.435(acu-5);evm.TU.Contig12.55(CCL7);evm.TU.Contig2.101(PROQFM164_S04g000523);evm.TU.Contig22.106(lnaA);evm.TU.Contig22.135(oryP);evm.TU.Contig22.140(dtxS1);evm.TU.Contig22.142(apvA);evm.TU.Contig22.58(acdB);evm.TU.Contig24.111(lys2);evm.TU.Contig24.215(NRPS2);evm.TU.Contig24.220(NPS2);evm.TU.Contig24.416(FUM16);evm.TU.Contig24.636…
GO:0043214	ABC-type bacteriocin transporter activity	43	-0.5474645	-1.9910058	0	0.007288202	evm.TU.Contig1.454(NEW1);evm.TU.Contig22.527(BEA3);evm.TU.Contig24.614(abcI);evm.TU.Contig35.85(hmt1);evm.TU.Contig2.22(cicA);evm.TU.Contig16.11(FG02316);evm.TU.Contig24.569(ABCA3);evm.TU.Contig24.596(ZRA1);evm.TU.Contig28.261(atrF);evm.TU.Contig47.385(MDR4);evm.TU.Contig23.73(SPBC29A3.09c);evm.TU.Contig31.346(atrD);evm.TU.Contig24.677(atrA);evm.TU.Contig47.175(MDR5);evm.TU.Contig38.103(FG02316);…	evm.TU.Contig1.421(braE);evm.TU.Contig1.454(NEW1);evm.TU.Contig1.98(aclQ);evm.TU.Contig12.227(ARB1);evm.TU.Contig12.30(YCF1);evm.TU.Contig16.11(FG02316);evm.TU.Contig17.1(mdr2);evm.TU.Contig2.22(cicA);evm.TU.Contig22.527(BEA3);evm.TU.Contig22.623(RLI1);evm.TU.Contig23.315(hmt1);evm.TU.Contig23.51(SPAC323.04);evm.TU.Contig23.73(SPBC29A3.09c);evm.TU.Contig24.141(abcd1);evm.TU.Contig24.358(SPBC29A3.…
GO:0033223	2-aminoethylphosphonate transport	45	-0.5465936	-1.9897034	0	0.00730788	evm.TU.Contig1.454(NEW1);evm.TU.Contig22.527(BEA3);evm.TU.Contig24.614(abcI);evm.TU.Contig35.85(hmt1);evm.TU.Contig2.22(cicA);evm.TU.Contig16.11(FG02316);evm.TU.Contig24.569(ABCA3);evm.TU.Contig24.596(ZRA1);evm.TU.Contig28.261(atrF);evm.TU.Contig47.385(MDR4);evm.TU.Contig23.73(SPBC29A3.09c);evm.TU.Contig31.346(atrD);evm.TU.Contig24.677(atrA);evm.TU.Contig47.175(MDR5);evm.TU.Contig38.103(FG02316);…	evm.TU.Contig1.421(braE);evm.TU.Contig1.454(NEW1);evm.TU.Contig1.98(aclQ);evm.TU.Contig12.227(ARB1);evm.TU.Contig12.30(YCF1);evm.TU.Contig16.11(FG02316);evm.TU.Contig17.1(mdr2);evm.TU.Contig2.22(cicA);evm.TU.Contig22.527(BEA3);evm.TU.Contig22.623(RLI1);evm.TU.Contig23.180(orc4);evm.TU.Contig23.315(hmt1);evm.TU.Contig23.51(SPAC323.04);evm.TU.Contig23.73(SPBC29A3.09c);evm.TU.Contig24.141(abcd1);evm…
GO:0015419	ABC-type sulfate transporter activity	44	-0.5428543	-1.9891179	0	0.007199675	evm.TU.Contig23.51(SPAC323.04);evm.TU.Contig31.694(PXA1);evm.TU.Contig31.327(sudA);evm.TU.Contig1.454(NEW1);evm.TU.Contig22.527(BEA3);evm.TU.Contig24.614(abcI);evm.TU.Contig35.85(hmt1);evm.TU.Contig2.22(cicA);evm.TU.Contig16.11(FG02316);evm.TU.Contig24.569(ABCA3);evm.TU.Contig24.596(ZRA1);evm.TU.Contig28.261(atrF);evm.TU.Contig47.385(MDR4);evm.TU.Contig23.73(SPBC29A3.09c);evm.TU.Contig31.346(atrD…	evm.TU.Contig1.421(braE);evm.TU.Contig1.454(NEW1);evm.TU.Contig1.98(aclQ);evm.TU.Contig12.227(ARB1);evm.TU.Contig12.30(YCF1);evm.TU.Contig16.11(FG02316);evm.TU.Contig17.1(mdr2);evm.TU.Contig2.22(cicA);evm.TU.Contig22.527(BEA3);evm.TU.Contig22.623(RLI1);evm.TU.Contig23.315(hmt1);evm.TU.Contig23.51(SPAC323.04);evm.TU.Contig23.73(SPBC29A3.09c);evm.TU.Contig24.141(abcd1);evm.TU.Contig24.358(SPBC29A3.…
GO:0019427	acetyl-CoA biosynthetic process from acetate	45	-0.5333648	-1.9887229	0	0.007079348	evm.TU.Contig31.1137(NCU05000);evm.TU.Contig48.130(ATRR);evm.TU.Contig31.813(FAT1);evm.TU.Contig48.321(sfmB);evm.TU.Contig22.58(acdB);evm.TU.Contig24.215(NRPS2);evm.TU.Contig24.703(oryP);evm.TU.Contig12.435(acu-5);evm.TU.Contig47.230(SID4);evm.TU.Contig26.119(sidI);evm.TU.Contig38.153(NRPS4);evm.TU.Contig31.1105(ungA');evm.TU.Contig1.178(easD);evm.TU.Contig24.636(SID4);evm.TU.Contig22.135(oryP);e…	evm.TU.Contig1.178(easD);evm.TU.Contig11.122(apmA);evm.TU.Contig12.435(acu-5);evm.TU.Contig12.55(CCL7);evm.TU.Contig2.101(PROQFM164_S04g000523);evm.TU.Contig2.280(vrtB);evm.TU.Contig22.106(lnaA);evm.TU.Contig22.135(oryP);evm.TU.Contig22.140(dtxS1);evm.TU.Contig22.142(apvA);evm.TU.Contig22.58(acdB);evm.TU.Contig23.472(SPAC16E8.17c);evm.TU.Contig24.111(lys2);evm.TU.Contig24.215(NRPS2);evm.TU.Contig…
GO:0046580	negative regulation of Ras protein signal transduction	26	-0.59868944	-1.9881991	0	0.006963322	evm.TU.Contig22.523(SPAPYUK71.03c);evm.TU.Contig54.137(BUD2);evm.TU.Contig20.159(rga1);evm.TU.Contig31.485(Arhgap27);evm.TU.Contig53.127(sin1);evm.TU.Contig28.62(FAR11);evm.TU.Contig35.2(Nf1);evm.TU.Contig31.943(ceh-14);evm.TU.Contig47.262(SPBC3H7.13);evm.TU.Contig31.108(vps901);evm.TU.Contig22.668(cul3b);evm.TU.Contig12.133(--);evm.TU.Contig20.30(BEM3);	evm.TU.Contig12.133(--);evm.TU.Contig12.89(gap1);evm.TU.Contig17.20(paa1);evm.TU.Contig20.159(rga1);evm.TU.Contig20.30(BEM3);evm.TU.Contig22.523(SPAPYUK71.03c);evm.TU.Contig22.560(NSP1);evm.TU.Contig22.66(pro11);evm.TU.Contig22.668(cul3b);evm.TU.Contig24.193(ptc4);evm.TU.Contig24.316(FBP1);evm.TU.Contig26.97(pkar1);evm.TU.Contig28.62(FAR11);evm.TU.Contig31.108(vps901);evm.TU.Contig31.1217(pab1);e…
GO:0015665	alcohol transmembrane transporter activity	45	-0.5497368	-1.9880956	0	0.006818253	evm.TU.Contig1.454(NEW1);evm.TU.Contig22.527(BEA3);evm.TU.Contig24.614(abcI);evm.TU.Contig35.85(hmt1);evm.TU.Contig2.22(cicA);evm.TU.Contig16.11(FG02316);evm.TU.Contig24.569(ABCA3);evm.TU.Contig24.596(ZRA1);evm.TU.Contig28.261(atrF);evm.TU.Contig47.385(MDR4);evm.TU.Contig23.73(SPBC29A3.09c);evm.TU.Contig31.346(atrD);evm.TU.Contig24.677(atrA);evm.TU.Contig47.175(MDR5);evm.TU.Contig31.468(Mfsd10);e…	evm.TU.Contig1.421(braE);evm.TU.Contig1.454(NEW1);evm.TU.Contig1.98(aclQ);evm.TU.Contig12.227(ARB1);evm.TU.Contig12.30(YCF1);evm.TU.Contig16.11(FG02316);evm.TU.Contig17.1(mdr2);evm.TU.Contig2.22(cicA);evm.TU.Contig22.527(BEA3);evm.TU.Contig22.623(RLI1);evm.TU.Contig23.315(hmt1);evm.TU.Contig23.51(SPAC323.04);evm.TU.Contig23.73(SPBC29A3.09c);evm.TU.Contig24.141(abcd1);evm.TU.Contig24.358(SPBC29A3.…
GO:0033286	ATPase-coupled ectoine transmembrane transporter activity	44	-0.5445277	-1.9865129	0	0.006795307	evm.TU.Contig1.454(NEW1);evm.TU.Contig22.527(BEA3);evm.TU.Contig24.614(abcI);evm.TU.Contig35.85(hmt1);evm.TU.Contig2.22(cicA);evm.TU.Contig16.11(FG02316);evm.TU.Contig24.569(ABCA3);evm.TU.Contig24.596(ZRA1);evm.TU.Contig28.261(atrF);evm.TU.Contig47.385(MDR4);evm.TU.Contig23.73(SPBC29A3.09c);evm.TU.Contig31.346(atrD);evm.TU.Contig24.677(atrA);evm.TU.Contig47.175(MDR5);evm.TU.Contig38.103(FG02316);…	evm.TU.Contig1.421(braE);evm.TU.Contig1.454(NEW1);evm.TU.Contig1.98(aclQ);evm.TU.Contig12.227(ARB1);evm.TU.Contig12.30(YCF1);evm.TU.Contig16.11(FG02316);evm.TU.Contig17.1(mdr2);evm.TU.Contig2.22(cicA);evm.TU.Contig22.527(BEA3);evm.TU.Contig22.623(RLI1);evm.TU.Contig23.315(hmt1);evm.TU.Contig23.51(SPAC323.04);evm.TU.Contig23.73(SPBC29A3.09c);evm.TU.Contig24.141(abcd1);evm.TU.Contig24.358(SPBC29A3.…
GO:0015417	ABC-type polyamine transporter activity	42	-0.54005367	-1.9847509	0	0.006839396	evm.TU.Contig1.454(NEW1);evm.TU.Contig22.527(BEA3);evm.TU.Contig24.614(abcI);evm.TU.Contig35.85(hmt1);evm.TU.Contig2.22(cicA);evm.TU.Contig16.11(FG02316);evm.TU.Contig24.569(ABCA3);evm.TU.Contig24.596(ZRA1);evm.TU.Contig28.261(atrF);evm.TU.Contig47.385(MDR4);evm.TU.Contig23.73(SPBC29A3.09c);evm.TU.Contig31.346(atrD);evm.TU.Contig24.677(atrA);evm.TU.Contig47.175(MDR5);evm.TU.Contig38.103(FG02316);…	evm.TU.Contig1.421(braE);evm.TU.Contig1.454(NEW1);evm.TU.Contig1.98(aclQ);evm.TU.Contig12.227(ARB1);evm.TU.Contig12.30(YCF1);evm.TU.Contig16.11(FG02316);evm.TU.Contig17.1(mdr2);evm.TU.Contig2.22(cicA);evm.TU.Contig22.527(BEA3);evm.TU.Contig22.623(RLI1);evm.TU.Contig23.315(hmt1);evm.TU.Contig23.51(SPAC323.04);evm.TU.Contig23.73(SPBC29A3.09c);evm.TU.Contig24.141(abcd1);evm.TU.Contig24.358(SPBC29A3.…
GO:0032778	P-type cobalt transporter activity	48	-0.53312963	-1.984025	0	0.006752893	evm.TU.Contig34.34(psm1);evm.TU.Contig23.51(SPAC323.04);evm.TU.Contig31.694(PXA1);evm.TU.Contig31.327(sudA);evm.TU.Contig1.454(NEW1);evm.TU.Contig22.527(BEA3);evm.TU.Contig24.614(abcI);evm.TU.Contig35.85(hmt1);evm.TU.Contig2.22(cicA);evm.TU.Contig16.11(FG02316);evm.TU.Contig24.569(ABCA3);evm.TU.Contig24.596(ZRA1);evm.TU.Contig28.261(atrF);evm.TU.Contig47.385(MDR4);evm.TU.Contig23.73(SPBC29A3.09c)…	evm.TU.Contig1.421(braE);evm.TU.Contig1.454(NEW1);evm.TU.Contig1.98(aclQ);evm.TU.Contig12.227(ARB1);evm.TU.Contig12.30(YCF1);evm.TU.Contig16.11(FG02316);evm.TU.Contig17.1(mdr2);evm.TU.Contig2.22(cicA);evm.TU.Contig22.527(BEA3);evm.TU.Contig22.623(RLI1);evm.TU.Contig23.315(hmt1);evm.TU.Contig23.51(SPAC323.04);evm.TU.Contig23.73(SPBC29A3.09c);evm.TU.Contig24.141(abcd1);evm.TU.Contig24.358(SPBC29A3.…
GO:0009274	peptidoglycan-based cell wall	42	-0.54005367	-1.983329	0	0.006670206	evm.TU.Contig1.454(NEW1);evm.TU.Contig22.527(BEA3);evm.TU.Contig24.614(abcI);evm.TU.Contig35.85(hmt1);evm.TU.Contig2.22(cicA);evm.TU.Contig16.11(FG02316);evm.TU.Contig24.569(ABCA3);evm.TU.Contig24.596(ZRA1);evm.TU.Contig28.261(atrF);evm.TU.Contig47.385(MDR4);evm.TU.Contig23.73(SPBC29A3.09c);evm.TU.Contig31.346(atrD);evm.TU.Contig24.677(atrA);evm.TU.Contig47.175(MDR5);evm.TU.Contig38.103(FG02316);…	evm.TU.Contig1.421(braE);evm.TU.Contig1.454(NEW1);evm.TU.Contig1.98(aclQ);evm.TU.Contig12.227(ARB1);evm.TU.Contig12.30(YCF1);evm.TU.Contig16.11(FG02316);evm.TU.Contig17.1(mdr2);evm.TU.Contig2.22(cicA);evm.TU.Contig22.527(BEA3);evm.TU.Contig22.623(RLI1);evm.TU.Contig23.315(hmt1);evm.TU.Contig23.51(SPAC323.04);evm.TU.Contig23.73(SPBC29A3.09c);evm.TU.Contig24.141(abcd1);evm.TU.Contig24.358(SPBC29A3.…
GO:0030261	chromosome condensation	167	-0.42709455	-1.9827383	0	0.006590219	evm.TU.Contig12.197(klpA);evm.TU.Contig2.46(--);evm.TU.Contig51.27(mad1);evm.TU.Contig38.347(rga6);evm.TU.Contig22.582(--);evm.TU.Contig24.132(--);evm.TU.Contig24.450(napA);evm.TU.Contig34.34(psm1);evm.TU.Contig12.214(acrB);evm.TU.Contig38.62(TOP2);evm.TU.Contig31.694(PXA1);evm.TU.Contig20.203(--);evm.TU.Contig22.66(pro11);evm.TU.Contig24.529(CDC2);evm.TU.Contig31.327(sudA);evm.TU.Contig31.448(--…	MSTRG.314(--);MSTRG.414(MC69);MSTRG.5457(--);MSTRG.7497(--);evm.TU.Contig1.110(SSU72);evm.TU.Contig1.145(PIL1);evm.TU.Contig1.22(COY1);evm.TU.Contig1.234(tea1);evm.TU.Contig1.235(smc5);evm.TU.Contig1.263(sos7);evm.TU.Contig1.315(--);evm.TU.Contig1.393(myo2);evm.TU.Contig1.400(rad3);evm.TU.Contig1.402(--);evm.TU.Contig1.413(--);evm.TU.Contig1.87(NUP192);evm.TU.Contig11.32(rhp54);evm.TU.Contig11.45…
GO:0015415	ATPase-coupled phosphate ion transmembrane transporter activity	47	-0.5351673	-1.9813961	0	0.006573374	evm.TU.Contig1.454(NEW1);evm.TU.Contig22.527(BEA3);evm.TU.Contig24.614(abcI);evm.TU.Contig35.85(hmt1);evm.TU.Contig2.22(cicA);evm.TU.Contig16.11(FG02316);evm.TU.Contig24.569(ABCA3);evm.TU.Contig24.596(ZRA1);evm.TU.Contig28.261(atrF);evm.TU.Contig47.385(MDR4);evm.TU.Contig23.73(SPBC29A3.09c);evm.TU.Contig31.346(atrD);evm.TU.Contig24.677(atrA);evm.TU.Contig47.175(MDR5);evm.TU.Contig38.103(FG02316);…	evm.TU.Contig1.421(braE);evm.TU.Contig1.454(NEW1);evm.TU.Contig1.98(aclQ);evm.TU.Contig12.227(ARB1);evm.TU.Contig12.30(YCF1);evm.TU.Contig16.11(FG02316);evm.TU.Contig17.1(mdr2);evm.TU.Contig2.22(cicA);evm.TU.Contig22.527(BEA3);evm.TU.Contig22.623(RLI1);evm.TU.Contig23.315(hmt1);evm.TU.Contig23.51(SPAC323.04);evm.TU.Contig23.73(SPBC29A3.09c);evm.TU.Contig24.141(abcd1);evm.TU.Contig24.358(SPBC29A3.…
GO:0015203	polyamine transmembrane transporter activity	47	-0.5226628	-1.9811159	0	0.006513178	evm.TU.Contig1.454(NEW1);evm.TU.Contig22.527(BEA3);evm.TU.Contig24.614(abcI);evm.TU.Contig35.85(hmt1);evm.TU.Contig2.22(cicA);evm.TU.Contig16.11(FG02316);evm.TU.Contig24.569(ABCA3);evm.TU.Contig24.596(ZRA1);evm.TU.Contig28.261(atrF);evm.TU.Contig47.385(MDR4);evm.TU.Contig23.73(SPBC29A3.09c);evm.TU.Contig31.346(atrD);evm.TU.Contig24.677(atrA);evm.TU.Contig47.175(MDR5);evm.TU.Contig38.103(FG02316);…	evm.TU.Contig1.411(dur3-1);evm.TU.Contig1.421(braE);evm.TU.Contig1.454(NEW1);evm.TU.Contig1.98(aclQ);evm.TU.Contig12.227(ARB1);evm.TU.Contig12.30(YCF1);evm.TU.Contig16.11(FG02316);evm.TU.Contig17.1(mdr2);evm.TU.Contig2.142(SPBC15C4.04c);evm.TU.Contig2.22(cicA);evm.TU.Contig22.527(BEA3);evm.TU.Contig22.623(RLI1);evm.TU.Contig23.315(hmt1);evm.TU.Contig23.51(SPAC323.04);evm.TU.Contig23.73(SPBC29A3.0…
GO:0043212	carbohydrate-exporting ABC transporter activity	42	-0.54005367	-1.9802034	0	0.006513434	evm.TU.Contig1.454(NEW1);evm.TU.Contig22.527(BEA3);evm.TU.Contig24.614(abcI);evm.TU.Contig35.85(hmt1);evm.TU.Contig2.22(cicA);evm.TU.Contig16.11(FG02316);evm.TU.Contig24.569(ABCA3);evm.TU.Contig24.596(ZRA1);evm.TU.Contig28.261(atrF);evm.TU.Contig47.385(MDR4);evm.TU.Contig23.73(SPBC29A3.09c);evm.TU.Contig31.346(atrD);evm.TU.Contig24.677(atrA);evm.TU.Contig47.175(MDR5);evm.TU.Contig38.103(FG02316);…	evm.TU.Contig1.421(braE);evm.TU.Contig1.454(NEW1);evm.TU.Contig1.98(aclQ);evm.TU.Contig12.227(ARB1);evm.TU.Contig12.30(YCF1);evm.TU.Contig16.11(FG02316);evm.TU.Contig17.1(mdr2);evm.TU.Contig2.22(cicA);evm.TU.Contig22.527(BEA3);evm.TU.Contig22.623(RLI1);evm.TU.Contig23.315(hmt1);evm.TU.Contig23.51(SPAC323.04);evm.TU.Contig23.73(SPBC29A3.09c);evm.TU.Contig24.141(abcd1);evm.TU.Contig24.358(SPBC29A3.…
GO:0015204	urea transmembrane transporter activity	46	-0.53770083	-1.9797593	0.001692047	0.006427504	evm.TU.Contig1.454(NEW1);evm.TU.Contig22.527(BEA3);evm.TU.Contig24.614(abcI);evm.TU.Contig35.85(hmt1);evm.TU.Contig2.22(cicA);evm.TU.Contig16.11(FG02316);evm.TU.Contig24.569(ABCA3);evm.TU.Contig24.596(ZRA1);evm.TU.Contig28.261(atrF);evm.TU.Contig47.385(MDR4);evm.TU.Contig23.73(SPBC29A3.09c);evm.TU.Contig31.346(atrD);evm.TU.Contig24.677(atrA);evm.TU.Contig47.175(MDR5);evm.TU.Contig38.103(FG02316);…	evm.TU.Contig1.411(dur3-1);evm.TU.Contig1.421(braE);evm.TU.Contig1.454(NEW1);evm.TU.Contig1.98(aclQ);evm.TU.Contig12.227(ARB1);evm.TU.Contig12.30(YCF1);evm.TU.Contig16.11(FG02316);evm.TU.Contig17.1(mdr2);evm.TU.Contig2.22(cicA);evm.TU.Contig22.527(BEA3);evm.TU.Contig22.623(RLI1);evm.TU.Contig23.315(hmt1);evm.TU.Contig23.51(SPAC323.04);evm.TU.Contig23.73(SPBC29A3.09c);evm.TU.Contig24.141(abcd1);ev…
GO:0035461	vitamin transmembrane transport	54	-0.51350784	-1.9786898	0	0.006456384	evm.TU.Contig23.51(SPAC323.04);evm.TU.Contig31.694(PXA1);evm.TU.Contig31.327(sudA);evm.TU.Contig1.454(NEW1);evm.TU.Contig23.16(SMC2);evm.TU.Contig22.527(BEA3);evm.TU.Contig24.614(abcI);evm.TU.Contig35.85(hmt1);evm.TU.Contig2.22(cicA);evm.TU.Contig22.235(Pa_1_2600);evm.TU.Contig16.11(FG02316);evm.TU.Contig24.569(ABCA3);evm.TU.Contig24.596(ZRA1);evm.TU.Contig28.261(atrF);evm.TU.Contig47.385(MDR4);e…	evm.TU.Contig1.411(dur3-1);evm.TU.Contig1.421(braE);evm.TU.Contig1.43(mx1);evm.TU.Contig1.454(NEW1);evm.TU.Contig1.98(aclQ);evm.TU.Contig12.227(ARB1);evm.TU.Contig12.30(YCF1);evm.TU.Contig12.447(tpc1);evm.TU.Contig16.11(FG02316);evm.TU.Contig17.1(mdr2);evm.TU.Contig2.22(cicA);evm.TU.Contig2.40(FLX1);evm.TU.Contig22.235(Pa_1_2600);evm.TU.Contig22.527(BEA3);evm.TU.Contig22.623(RLI1);evm.TU.Contig22…
GO:0008756	o-succinylbenzoate-CoA ligase activity	45	-0.5448653	-1.9783397	0	0.006415808	evm.TU.Contig31.1137(NCU05000);evm.TU.Contig54.50(nps10);evm.TU.Contig48.130(ATRR);evm.TU.Contig31.813(FAT1);evm.TU.Contig38.159(PaAT-2);evm.TU.Contig48.321(sfmB);evm.TU.Contig22.58(acdB);evm.TU.Contig24.215(NRPS2);evm.TU.Contig24.703(oryP);evm.TU.Contig12.435(acu-5);evm.TU.Contig47.230(SID4);evm.TU.Contig26.119(sidI);evm.TU.Contig38.153(NRPS4);evm.TU.Contig31.1105(ungA');evm.TU.Contig1.178(easD)…	evm.TU.Contig1.178(easD);evm.TU.Contig11.122(apmA);evm.TU.Contig12.435(acu-5);evm.TU.Contig12.55(CCL7);evm.TU.Contig2.101(PROQFM164_S04g000523);evm.TU.Contig2.280(vrtB);evm.TU.Contig22.106(lnaA);evm.TU.Contig22.135(oryP);evm.TU.Contig22.140(dtxS1);evm.TU.Contig22.142(apvA);evm.TU.Contig22.58(acdB);evm.TU.Contig24.111(lys2);evm.TU.Contig24.215(NRPS2);evm.TU.Contig24.220(NPS2);evm.TU.Contig24.416(F…
GO:0015439	ABC-type heme transporter activity	47	-0.5255337	-1.9771472	0	0.00641739	evm.TU.Contig1.454(NEW1);evm.TU.Contig23.16(SMC2);evm.TU.Contig22.527(BEA3);evm.TU.Contig24.614(abcI);evm.TU.Contig35.85(hmt1);evm.TU.Contig2.22(cicA);evm.TU.Contig16.11(FG02316);evm.TU.Contig24.569(ABCA3);evm.TU.Contig24.596(ZRA1);evm.TU.Contig28.261(atrF);evm.TU.Contig47.385(MDR4);evm.TU.Contig23.73(SPBC29A3.09c);evm.TU.Contig31.346(atrD);evm.TU.Contig24.677(atrA);evm.TU.Contig47.175(MDR5);evm.…	evm.TU.Contig1.421(braE);evm.TU.Contig1.454(NEW1);evm.TU.Contig1.98(aclQ);evm.TU.Contig12.227(ARB1);evm.TU.Contig12.30(YCF1);evm.TU.Contig16.11(FG02316);evm.TU.Contig17.1(mdr2);evm.TU.Contig2.22(cicA);evm.TU.Contig22.527(BEA3);evm.TU.Contig22.623(RLI1);evm.TU.Contig23.16(SMC2);evm.TU.Contig23.315(hmt1);evm.TU.Contig23.51(SPAC323.04);evm.TU.Contig23.73(SPBC29A3.09c);evm.TU.Contig24.141(abcd1);evm.…
GO:0033285	ATPase-coupled monocarboxylic acid transmembrane transporter activity	44	-0.5445277	-1.9770963	0	0.006312186	evm.TU.Contig1.454(NEW1);evm.TU.Contig22.527(BEA3);evm.TU.Contig24.614(abcI);evm.TU.Contig35.85(hmt1);evm.TU.Contig2.22(cicA);evm.TU.Contig16.11(FG02316);evm.TU.Contig24.569(ABCA3);evm.TU.Contig24.596(ZRA1);evm.TU.Contig28.261(atrF);evm.TU.Contig47.385(MDR4);evm.TU.Contig23.73(SPBC29A3.09c);evm.TU.Contig31.346(atrD);evm.TU.Contig24.677(atrA);evm.TU.Contig47.175(MDR5);evm.TU.Contig38.103(FG02316);…	evm.TU.Contig1.421(braE);evm.TU.Contig1.454(NEW1);evm.TU.Contig1.98(aclQ);evm.TU.Contig12.227(ARB1);evm.TU.Contig12.30(YCF1);evm.TU.Contig16.11(FG02316);evm.TU.Contig17.1(mdr2);evm.TU.Contig2.22(cicA);evm.TU.Contig22.527(BEA3);evm.TU.Contig22.623(RLI1);evm.TU.Contig23.315(hmt1);evm.TU.Contig23.51(SPAC323.04);evm.TU.Contig23.73(SPBC29A3.09c);evm.TU.Contig24.141(abcd1);evm.TU.Contig24.358(SPBC29A3.…
GO:0022885	bacteriocin transmembrane transporter activity	43	-0.5474645	-1.9754767	0	0.006380328	evm.TU.Contig1.454(NEW1);evm.TU.Contig22.527(BEA3);evm.TU.Contig24.614(abcI);evm.TU.Contig35.85(hmt1);evm.TU.Contig2.22(cicA);evm.TU.Contig16.11(FG02316);evm.TU.Contig24.569(ABCA3);evm.TU.Contig24.596(ZRA1);evm.TU.Contig28.261(atrF);evm.TU.Contig47.385(MDR4);evm.TU.Contig23.73(SPBC29A3.09c);evm.TU.Contig31.346(atrD);evm.TU.Contig24.677(atrA);evm.TU.Contig47.175(MDR5);evm.TU.Contig38.103(FG02316);…	evm.TU.Contig1.421(braE);evm.TU.Contig1.454(NEW1);evm.TU.Contig1.98(aclQ);evm.TU.Contig12.227(ARB1);evm.TU.Contig12.30(YCF1);evm.TU.Contig16.11(FG02316);evm.TU.Contig17.1(mdr2);evm.TU.Contig2.22(cicA);evm.TU.Contig22.527(BEA3);evm.TU.Contig22.623(RLI1);evm.TU.Contig23.315(hmt1);evm.TU.Contig23.51(SPAC323.04);evm.TU.Contig23.73(SPBC29A3.09c);evm.TU.Contig24.141(abcd1);evm.TU.Contig24.358(SPBC29A3.…
GO:0033221	ATPase-coupled urea transmembrane transporter activity	45	-0.538259	-1.9742774	0	0.006395176	evm.TU.Contig1.454(NEW1);evm.TU.Contig22.527(BEA3);evm.TU.Contig24.614(abcI);evm.TU.Contig35.85(hmt1);evm.TU.Contig2.22(cicA);evm.TU.Contig16.11(FG02316);evm.TU.Contig24.569(ABCA3);evm.TU.Contig24.596(ZRA1);evm.TU.Contig28.261(atrF);evm.TU.Contig47.385(MDR4);evm.TU.Contig23.73(SPBC29A3.09c);evm.TU.Contig31.346(atrD);evm.TU.Contig24.677(atrA);evm.TU.Contig47.175(MDR5);evm.TU.Contig38.103(FG02316);…	evm.TU.Contig1.421(braE);evm.TU.Contig1.454(NEW1);evm.TU.Contig1.98(aclQ);evm.TU.Contig12.227(ARB1);evm.TU.Contig12.30(YCF1);evm.TU.Contig16.11(FG02316);evm.TU.Contig17.1(mdr2);evm.TU.Contig2.22(cicA);evm.TU.Contig22.527(BEA3);evm.TU.Contig22.623(RLI1);evm.TU.Contig23.315(hmt1);evm.TU.Contig23.51(SPAC323.04);evm.TU.Contig23.73(SPBC29A3.09c);evm.TU.Contig24.141(abcd1);evm.TU.Contig24.358(SPBC29A3.…
GO:0009276	Gram-negative-bacterium-type cell wall	42	-0.54005367	-1.9722162	0.001626016	0.006409934	evm.TU.Contig1.454(NEW1);evm.TU.Contig22.527(BEA3);evm.TU.Contig24.614(abcI);evm.TU.Contig35.85(hmt1);evm.TU.Contig2.22(cicA);evm.TU.Contig16.11(FG02316);evm.TU.Contig24.569(ABCA3);evm.TU.Contig24.596(ZRA1);evm.TU.Contig28.261(atrF);evm.TU.Contig47.385(MDR4);evm.TU.Contig23.73(SPBC29A3.09c);evm.TU.Contig31.346(atrD);evm.TU.Contig24.677(atrA);evm.TU.Contig47.175(MDR5);evm.TU.Contig38.103(FG02316);…	evm.TU.Contig1.421(braE);evm.TU.Contig1.454(NEW1);evm.TU.Contig1.98(aclQ);evm.TU.Contig12.227(ARB1);evm.TU.Contig12.30(YCF1);evm.TU.Contig16.11(FG02316);evm.TU.Contig17.1(mdr2);evm.TU.Contig2.22(cicA);evm.TU.Contig22.527(BEA3);evm.TU.Contig22.623(RLI1);evm.TU.Contig23.315(hmt1);evm.TU.Contig23.51(SPAC323.04);evm.TU.Contig23.73(SPBC29A3.09c);evm.TU.Contig24.141(abcd1);evm.TU.Contig24.358(SPBC29A3.…
GO:0015413	ABC-type nickel transporter activity	47	-0.5368156	-1.970233	0	0.00648652	evm.TU.Contig23.51(SPAC323.04);evm.TU.Contig31.694(PXA1);evm.TU.Contig31.327(sudA);evm.TU.Contig1.454(NEW1);evm.TU.Contig22.527(BEA3);evm.TU.Contig24.614(abcI);evm.TU.Contig35.85(hmt1);evm.TU.Contig2.22(cicA);evm.TU.Contig16.11(FG02316);evm.TU.Contig24.569(ABCA3);evm.TU.Contig24.596(ZRA1);evm.TU.Contig28.261(atrF);evm.TU.Contig47.385(MDR4);evm.TU.Contig23.73(SPBC29A3.09c);evm.TU.Contig31.346(atrD…	evm.TU.Contig1.421(braE);evm.TU.Contig1.454(NEW1);evm.TU.Contig1.98(aclQ);evm.TU.Contig12.227(ARB1);evm.TU.Contig12.30(YCF1);evm.TU.Contig16.11(FG02316);evm.TU.Contig17.1(mdr2);evm.TU.Contig2.22(cicA);evm.TU.Contig22.527(BEA3);evm.TU.Contig22.623(RLI1);evm.TU.Contig23.315(hmt1);evm.TU.Contig23.51(SPAC323.04);evm.TU.Contig23.73(SPBC29A3.09c);evm.TU.Contig24.141(abcd1);evm.TU.Contig24.358(SPBC29A3.…
GO:0016405	CoA-ligase activity	49	-0.523854	-1.9661851	0	0.006794527	evm.TU.Contig31.1137(NCU05000);evm.TU.Contig54.50(nps10);evm.TU.Contig48.130(ATRR);evm.TU.Contig31.813(FAT1);evm.TU.Contig38.159(PaAT-2);evm.TU.Contig48.321(sfmB);evm.TU.Contig22.58(acdB);evm.TU.Contig24.215(NRPS2);evm.TU.Contig24.703(oryP);evm.TU.Contig12.435(acu-5);evm.TU.Contig47.230(SID4);evm.TU.Contig26.119(sidI);evm.TU.Contig38.153(NRPS4);evm.TU.Contig31.1105(ungA');evm.TU.Contig1.178(easD)…	evm.TU.Contig1.178(easD);evm.TU.Contig11.122(apmA);evm.TU.Contig12.435(acu-5);evm.TU.Contig12.55(CCL7);evm.TU.Contig2.101(PROQFM164_S04g000523);evm.TU.Contig2.280(vrtB);evm.TU.Contig22.106(lnaA);evm.TU.Contig22.135(oryP);evm.TU.Contig22.140(dtxS1);evm.TU.Contig22.142(apvA);evm.TU.Contig22.58(acdB);evm.TU.Contig23.472(SPAC16E8.17c);evm.TU.Contig24.111(lys2);evm.TU.Contig24.215(NRPS2);evm.TU.Contig…
GO:0050218	propionate-CoA ligase activity	39	-0.55973595	-1.9622476	0	0.006972966	evm.TU.Contig48.130(ATRR);evm.TU.Contig31.813(FAT1);evm.TU.Contig48.321(sfmB);evm.TU.Contig22.58(acdB);evm.TU.Contig24.215(NRPS2);evm.TU.Contig24.703(oryP);evm.TU.Contig12.435(acu-5);evm.TU.Contig47.230(SID4);evm.TU.Contig26.119(sidI);evm.TU.Contig38.153(NRPS4);evm.TU.Contig31.1105(ungA');evm.TU.Contig1.178(easD);evm.TU.Contig24.636(SID4);evm.TU.Contig22.135(oryP);evm.TU.Contig24.220(NPS2);evm.TU…	evm.TU.Contig1.178(easD);evm.TU.Contig11.122(apmA);evm.TU.Contig12.435(acu-5);evm.TU.Contig12.55(CCL7);evm.TU.Contig2.101(PROQFM164_S04g000523);evm.TU.Contig2.280(vrtB);evm.TU.Contig22.106(lnaA);evm.TU.Contig22.135(oryP);evm.TU.Contig22.140(dtxS1);evm.TU.Contig22.142(apvA);evm.TU.Contig22.58(acdB);evm.TU.Contig24.111(lys2);evm.TU.Contig24.215(NRPS2);evm.TU.Contig24.220(NPS2);evm.TU.Contig24.636(S…
GO:1901656	glycoside transport	42	-0.54005367	-1.9613996	0	0.006906253	evm.TU.Contig1.454(NEW1);evm.TU.Contig22.527(BEA3);evm.TU.Contig24.614(abcI);evm.TU.Contig35.85(hmt1);evm.TU.Contig2.22(cicA);evm.TU.Contig16.11(FG02316);evm.TU.Contig24.569(ABCA3);evm.TU.Contig24.596(ZRA1);evm.TU.Contig28.261(atrF);evm.TU.Contig47.385(MDR4);evm.TU.Contig23.73(SPBC29A3.09c);evm.TU.Contig31.346(atrD);evm.TU.Contig24.677(atrA);evm.TU.Contig47.175(MDR5);evm.TU.Contig38.103(FG02316);…	evm.TU.Contig1.421(braE);evm.TU.Contig1.454(NEW1);evm.TU.Contig1.98(aclQ);evm.TU.Contig12.227(ARB1);evm.TU.Contig12.30(YCF1);evm.TU.Contig16.11(FG02316);evm.TU.Contig17.1(mdr2);evm.TU.Contig2.22(cicA);evm.TU.Contig22.527(BEA3);evm.TU.Contig22.623(RLI1);evm.TU.Contig23.315(hmt1);evm.TU.Contig23.51(SPAC323.04);evm.TU.Contig23.73(SPBC29A3.09c);evm.TU.Contig24.141(abcd1);evm.TU.Contig24.358(SPBC29A3.…
GO:0030321	transepithelial chloride transport	41	-0.5364184	-1.9590738	0	0.007041608	evm.TU.Contig1.454(NEW1);evm.TU.Contig22.527(BEA3);evm.TU.Contig35.85(hmt1);evm.TU.Contig2.22(cicA);evm.TU.Contig16.11(FG02316);evm.TU.Contig24.569(ABCA3);evm.TU.Contig24.596(ZRA1);evm.TU.Contig28.261(atrF);evm.TU.Contig47.385(MDR4);evm.TU.Contig23.73(SPBC29A3.09c);evm.TU.Contig31.346(atrD);evm.TU.Contig24.677(atrA);evm.TU.Contig47.175(MDR5);evm.TU.Contig38.103(FG02316);evm.TU.Contig38.148(abc4);…	evm.TU.Contig1.421(braE);evm.TU.Contig1.454(NEW1);evm.TU.Contig1.98(aclQ);evm.TU.Contig12.227(ARB1);evm.TU.Contig12.30(YCF1);evm.TU.Contig16.11(FG02316);evm.TU.Contig17.1(mdr2);evm.TU.Contig2.22(cicA);evm.TU.Contig22.527(BEA3);evm.TU.Contig22.623(RLI1);evm.TU.Contig23.315(hmt1);evm.TU.Contig23.51(SPAC323.04);evm.TU.Contig23.73(SPBC29A3.09c);evm.TU.Contig24.141(abcd1);evm.TU.Contig24.358(SPBC29A3.…
GO:0047473	D-alanine [D-alanyl carrier protein] ligase activity	42	-0.5404573	-1.9588937	0	0.006976109	evm.TU.Contig31.1137(NCU05000);evm.TU.Contig48.130(ATRR);evm.TU.Contig31.813(FAT1);evm.TU.Contig48.321(sfmB);evm.TU.Contig22.58(acdB);evm.TU.Contig24.215(NRPS2);evm.TU.Contig24.703(oryP);evm.TU.Contig12.435(acu-5);evm.TU.Contig47.230(SID4);evm.TU.Contig26.119(sidI);evm.TU.Contig38.153(NRPS4);evm.TU.Contig31.1105(ungA');evm.TU.Contig1.178(easD);evm.TU.Contig24.636(SID4);evm.TU.Contig22.135(oryP);e…	evm.TU.Contig1.178(easD);evm.TU.Contig11.122(apmA);evm.TU.Contig12.435(acu-5);evm.TU.Contig12.55(CCL7);evm.TU.Contig2.101(PROQFM164_S04g000523);evm.TU.Contig2.280(vrtB);evm.TU.Contig22.106(lnaA);evm.TU.Contig22.135(oryP);evm.TU.Contig22.140(dtxS1);evm.TU.Contig22.142(apvA);evm.TU.Contig22.58(acdB);evm.TU.Contig24.111(lys2);evm.TU.Contig24.215(NRPS2);evm.TU.Contig24.220(NPS2);evm.TU.Contig24.416(F…
GO:0015407	ABC-type monosaccharide transporter activity	42	-0.54005367	-1.9577205	0	0.007003862	evm.TU.Contig1.454(NEW1);evm.TU.Contig22.527(BEA3);evm.TU.Contig24.614(abcI);evm.TU.Contig35.85(hmt1);evm.TU.Contig2.22(cicA);evm.TU.Contig16.11(FG02316);evm.TU.Contig24.569(ABCA3);evm.TU.Contig24.596(ZRA1);evm.TU.Contig28.261(atrF);evm.TU.Contig47.385(MDR4);evm.TU.Contig23.73(SPBC29A3.09c);evm.TU.Contig31.346(atrD);evm.TU.Contig24.677(atrA);evm.TU.Contig47.175(MDR5);evm.TU.Contig38.103(FG02316);…	evm.TU.Contig1.421(braE);evm.TU.Contig1.454(NEW1);evm.TU.Contig1.98(aclQ);evm.TU.Contig12.227(ARB1);evm.TU.Contig12.30(YCF1);evm.TU.Contig16.11(FG02316);evm.TU.Contig17.1(mdr2);evm.TU.Contig2.22(cicA);evm.TU.Contig22.527(BEA3);evm.TU.Contig22.623(RLI1);evm.TU.Contig23.315(hmt1);evm.TU.Contig23.51(SPAC323.04);evm.TU.Contig23.73(SPBC29A3.09c);evm.TU.Contig24.141(abcd1);evm.TU.Contig24.358(SPBC29A3.…
GO:0000131	incipient cellular bud site	42	-0.5430674	-1.9554284	0	0.007064531	evm.TU.Contig48.487(sec8);evm.TU.Contig1.32(cdc42);evm.TU.Contig24.8(gefY);evm.TU.Contig20.240(CSR2);evm.TU.Contig20.239(CHS4);evm.TU.Contig31.537(end4);MSTRG.1685(--);evm.TU.Contig53.262(--);evm.TU.Contig23.151(TAO3);evm.TU.Contig38.83(EXO84);evm.TU.Contig24.396(MST20);evm.TU.Contig48.14(tea4);evm.TU.Contig54.137(BUD2);evm.TU.Contig47.379(scd2);evm.TU.Contig20.159(rga1);evm.TU.Contig31.943(ceh-1…	MSTRG.1685(--);evm.TU.Contig1.32(cdc42);evm.TU.Contig1.363(rgf1);evm.TU.Contig1.393(myo2);evm.TU.Contig11.63(hymA);evm.TU.Contig12.341(--);evm.TU.Contig12.345(GYP5);evm.TU.Contig12.411(rhoC);evm.TU.Contig20.139(cot-1);evm.TU.Contig20.159(rga1);evm.TU.Contig20.188(CAP2);evm.TU.Contig20.239(CHS4);evm.TU.Contig20.240(CSR2);evm.TU.Contig20.30(BEM3);evm.TU.Contig22.535(ARB_05253);evm.TU.Contig23.151(T…
GO:0033231	carbohydrate export	42	-0.54005367	-1.9546924	0.001689189	0.007078731	evm.TU.Contig1.454(NEW1);evm.TU.Contig22.527(BEA3);evm.TU.Contig24.614(abcI);evm.TU.Contig35.85(hmt1);evm.TU.Contig2.22(cicA);evm.TU.Contig16.11(FG02316);evm.TU.Contig24.569(ABCA3);evm.TU.Contig24.596(ZRA1);evm.TU.Contig28.261(atrF);evm.TU.Contig47.385(MDR4);evm.TU.Contig23.73(SPBC29A3.09c);evm.TU.Contig31.346(atrD);evm.TU.Contig24.677(atrA);evm.TU.Contig47.175(MDR5);evm.TU.Contig38.103(FG02316);…	evm.TU.Contig1.421(braE);evm.TU.Contig1.454(NEW1);evm.TU.Contig1.98(aclQ);evm.TU.Contig12.227(ARB1);evm.TU.Contig12.30(YCF1);evm.TU.Contig16.11(FG02316);evm.TU.Contig17.1(mdr2);evm.TU.Contig2.22(cicA);evm.TU.Contig22.527(BEA3);evm.TU.Contig22.623(RLI1);evm.TU.Contig23.315(hmt1);evm.TU.Contig23.51(SPAC323.04);evm.TU.Contig23.73(SPBC29A3.09c);evm.TU.Contig24.141(abcd1);evm.TU.Contig24.358(SPBC29A3.…
GO:0003987	acetate-CoA ligase activity	45	-0.5333648	-1.9545621	0	0.006994105	evm.TU.Contig31.1137(NCU05000);evm.TU.Contig48.130(ATRR);evm.TU.Contig31.813(FAT1);evm.TU.Contig48.321(sfmB);evm.TU.Contig22.58(acdB);evm.TU.Contig24.215(NRPS2);evm.TU.Contig24.703(oryP);evm.TU.Contig12.435(acu-5);evm.TU.Contig47.230(SID4);evm.TU.Contig26.119(sidI);evm.TU.Contig38.153(NRPS4);evm.TU.Contig31.1105(ungA');evm.TU.Contig1.178(easD);evm.TU.Contig24.636(SID4);evm.TU.Contig22.135(oryP);e…	evm.TU.Contig1.178(easD);evm.TU.Contig11.122(apmA);evm.TU.Contig12.435(acu-5);evm.TU.Contig12.55(CCL7);evm.TU.Contig2.101(PROQFM164_S04g000523);evm.TU.Contig2.280(vrtB);evm.TU.Contig22.106(lnaA);evm.TU.Contig22.135(oryP);evm.TU.Contig22.140(dtxS1);evm.TU.Contig22.142(apvA);evm.TU.Contig22.58(acdB);evm.TU.Contig23.472(SPAC16E8.17c);evm.TU.Contig24.111(lys2);evm.TU.Contig24.215(NRPS2);evm.TU.Contig…
GO:0016208	AMP binding	50	-0.5083602	-1.9516543	0	0.007171738	evm.TU.Contig48.130(ATRR);evm.TU.Contig38.346(SNF4);evm.TU.Contig31.813(FAT1);evm.TU.Contig54.66(SPBC25B2.10);evm.TU.Contig48.321(sfmB);evm.TU.Contig22.58(acdB);evm.TU.Contig24.215(NRPS2);evm.TU.Contig24.703(oryP);evm.TU.Contig12.435(acu-5);evm.TU.Contig47.230(SID4);evm.TU.Contig26.119(sidI);evm.TU.Contig38.153(NRPS4);evm.TU.Contig31.1105(ungA');evm.TU.Contig1.178(easD);evm.TU.Contig24.636(SID4);…	evm.TU.Contig1.178(easD);evm.TU.Contig11.122(apmA);evm.TU.Contig12.435(acu-5);evm.TU.Contig12.55(CCL7);evm.TU.Contig2.101(PROQFM164_S04g000523);evm.TU.Contig2.280(vrtB);evm.TU.Contig22.106(lnaA);evm.TU.Contig22.135(oryP);evm.TU.Contig22.140(dtxS1);evm.TU.Contig22.142(apvA);evm.TU.Contig22.411(APT1);evm.TU.Contig22.58(acdB);evm.TU.Contig23.472(SPAC16E8.17c);evm.TU.Contig24.111(lys2);evm.TU.Contig2…
GO:0015232	heme transmembrane transporter activity	48	-0.5231282	-1.9513938	0	0.007109369	evm.TU.Contig1.454(NEW1);evm.TU.Contig23.16(SMC2);evm.TU.Contig22.527(BEA3);evm.TU.Contig24.614(abcI);evm.TU.Contig35.85(hmt1);evm.TU.Contig2.22(cicA);evm.TU.Contig16.11(FG02316);evm.TU.Contig24.569(ABCA3);evm.TU.Contig24.596(ZRA1);evm.TU.Contig28.261(atrF);evm.TU.Contig47.385(MDR4);evm.TU.Contig23.73(SPBC29A3.09c);evm.TU.Contig31.346(atrD);evm.TU.Contig24.677(atrA);evm.TU.Contig47.175(MDR5);evm.…	evm.TU.Contig1.421(braE);evm.TU.Contig1.454(NEW1);evm.TU.Contig1.98(aclQ);evm.TU.Contig12.227(ARB1);evm.TU.Contig12.30(YCF1);evm.TU.Contig16.11(FG02316);evm.TU.Contig17.1(mdr2);evm.TU.Contig2.22(cicA);evm.TU.Contig22.527(BEA3);evm.TU.Contig22.623(RLI1);evm.TU.Contig23.16(SMC2);evm.TU.Contig23.315(hmt1);evm.TU.Contig23.51(SPAC323.04);evm.TU.Contig23.6(mfsB);evm.TU.Contig23.73(SPBC29A3.09c);evm.TU.…
GO:0015651	quaternary ammonium group transmembrane transporter activity	47	-0.5259209	-1.9495572	0	0.007186492	evm.TU.Contig1.454(NEW1);evm.TU.Contig22.527(BEA3);evm.TU.Contig24.614(abcI);evm.TU.Contig35.85(hmt1);evm.TU.Contig2.22(cicA);evm.TU.Contig16.11(FG02316);evm.TU.Contig24.569(ABCA3);evm.TU.Contig24.596(ZRA1);evm.TU.Contig28.261(atrF);evm.TU.Contig24.69(SPBC29A3.11c);evm.TU.Contig47.385(MDR4);evm.TU.Contig23.73(SPBC29A3.09c);evm.TU.Contig31.346(atrD);evm.TU.Contig24.677(atrA);evm.TU.Contig47.175(MD…	evm.TU.Contig1.421(braE);evm.TU.Contig1.454(NEW1);evm.TU.Contig1.98(aclQ);evm.TU.Contig12.227(ARB1);evm.TU.Contig12.30(YCF1);evm.TU.Contig12.447(tpc1);evm.TU.Contig16.11(FG02316);evm.TU.Contig17.1(mdr2);evm.TU.Contig2.22(cicA);evm.TU.Contig22.527(BEA3);evm.TU.Contig22.623(RLI1);evm.TU.Contig23.315(hmt1);evm.TU.Contig23.51(SPAC323.04);evm.TU.Contig23.73(SPBC29A3.09c);evm.TU.Contig24.141(abcd1);evm…
GO:0015920	lipopolysaccharide transport	43	-0.5285775	-1.9492124	0	0.007135831	evm.TU.Contig34.34(psm1);evm.TU.Contig23.51(SPAC323.04);evm.TU.Contig31.694(PXA1);evm.TU.Contig1.454(NEW1);evm.TU.Contig22.527(BEA3);evm.TU.Contig24.614(abcI);evm.TU.Contig35.85(hmt1);evm.TU.Contig2.22(cicA);evm.TU.Contig16.11(FG02316);evm.TU.Contig24.569(ABCA3);evm.TU.Contig24.596(ZRA1);evm.TU.Contig28.261(atrF);evm.TU.Contig47.385(MDR4);evm.TU.Contig23.73(SPBC29A3.09c);evm.TU.Contig31.346(atrD)…	evm.TU.Contig1.421(braE);evm.TU.Contig1.454(NEW1);evm.TU.Contig1.98(aclQ);evm.TU.Contig12.227(ARB1);evm.TU.Contig12.30(YCF1);evm.TU.Contig16.11(FG02316);evm.TU.Contig17.1(mdr2);evm.TU.Contig2.22(cicA);evm.TU.Contig22.527(BEA3);evm.TU.Contig22.623(RLI1);evm.TU.Contig23.315(hmt1);evm.TU.Contig23.51(SPAC323.04);evm.TU.Contig23.73(SPBC29A3.09c);evm.TU.Contig24.141(abcd1);evm.TU.Contig24.358(SPBC29A3.…
GO:1901678	iron coordination entity transport	58	-0.4954824	-1.9465322	0	0.007312813	evm.TU.Contig1.454(NEW1);evm.TU.Contig23.16(SMC2);evm.TU.Contig22.527(BEA3);evm.TU.Contig24.614(abcI);evm.TU.Contig35.85(hmt1);evm.TU.Contig2.22(cicA);evm.TU.Contig22.125(--);evm.TU.Contig16.11(FG02316);evm.TU.Contig24.569(ABCA3);evm.TU.Contig24.596(ZRA1);evm.TU.Contig28.261(atrF);evm.TU.Contig47.383(MFS2);evm.TU.Contig47.385(MDR4);MSTRG.3474(--);evm.TU.Contig23.73(SPBC29A3.09c);evm.TU.Contig31.3…	MSTRG.3474(--);evm.TU.Contig1.421(braE);evm.TU.Contig1.454(NEW1);evm.TU.Contig1.98(aclQ);evm.TU.Contig12.227(ARB1);evm.TU.Contig12.30(YCF1);evm.TU.Contig16.11(FG02316);evm.TU.Contig17.1(mdr2);evm.TU.Contig2.22(cicA);evm.TU.Contig22.125(--);evm.TU.Contig22.527(BEA3);evm.TU.Contig22.623(RLI1);evm.TU.Contig22.678(LAM1);evm.TU.Contig23.16(SMC2);evm.TU.Contig23.315(hmt1);evm.TU.Contig23.51(SPAC323.04)…
GO:0042943	D-amino acid transmembrane transporter activity	42	-0.54005367	-1.9461802	0	0.007261817	evm.TU.Contig1.454(NEW1);evm.TU.Contig22.527(BEA3);evm.TU.Contig24.614(abcI);evm.TU.Contig35.85(hmt1);evm.TU.Contig2.22(cicA);evm.TU.Contig16.11(FG02316);evm.TU.Contig24.569(ABCA3);evm.TU.Contig24.596(ZRA1);evm.TU.Contig28.261(atrF);evm.TU.Contig47.385(MDR4);evm.TU.Contig23.73(SPBC29A3.09c);evm.TU.Contig31.346(atrD);evm.TU.Contig24.677(atrA);evm.TU.Contig47.175(MDR5);evm.TU.Contig38.103(FG02316);…	evm.TU.Contig1.421(braE);evm.TU.Contig1.454(NEW1);evm.TU.Contig1.98(aclQ);evm.TU.Contig12.227(ARB1);evm.TU.Contig12.30(YCF1);evm.TU.Contig16.11(FG02316);evm.TU.Contig17.1(mdr2);evm.TU.Contig2.22(cicA);evm.TU.Contig22.527(BEA3);evm.TU.Contig22.623(RLI1);evm.TU.Contig23.315(hmt1);evm.TU.Contig23.51(SPAC323.04);evm.TU.Contig23.73(SPBC29A3.09c);evm.TU.Contig24.141(abcd1);evm.TU.Contig24.358(SPBC29A3.…
GO:0043215	daunorubicin transport	42	-0.54005367	-1.9454346	0	0.007212279	evm.TU.Contig1.454(NEW1);evm.TU.Contig22.527(BEA3);evm.TU.Contig24.614(abcI);evm.TU.Contig35.85(hmt1);evm.TU.Contig2.22(cicA);evm.TU.Contig16.11(FG02316);evm.TU.Contig24.569(ABCA3);evm.TU.Contig24.596(ZRA1);evm.TU.Contig28.261(atrF);evm.TU.Contig47.385(MDR4);evm.TU.Contig23.73(SPBC29A3.09c);evm.TU.Contig31.346(atrD);evm.TU.Contig24.677(atrA);evm.TU.Contig47.175(MDR5);evm.TU.Contig38.103(FG02316);…	evm.TU.Contig1.421(braE);evm.TU.Contig1.454(NEW1);evm.TU.Contig1.98(aclQ);evm.TU.Contig12.227(ARB1);evm.TU.Contig12.30(YCF1);evm.TU.Contig16.11(FG02316);evm.TU.Contig17.1(mdr2);evm.TU.Contig2.22(cicA);evm.TU.Contig22.527(BEA3);evm.TU.Contig22.623(RLI1);evm.TU.Contig23.315(hmt1);evm.TU.Contig23.51(SPAC323.04);evm.TU.Contig23.73(SPBC29A3.09c);evm.TU.Contig24.141(abcd1);evm.TU.Contig24.358(SPBC29A3.…
GO:0015750	pentose transmembrane transport	42	-0.54005367	-1.9447794	0	0.007223001	evm.TU.Contig1.454(NEW1);evm.TU.Contig22.527(BEA3);evm.TU.Contig24.614(abcI);evm.TU.Contig35.85(hmt1);evm.TU.Contig2.22(cicA);evm.TU.Contig16.11(FG02316);evm.TU.Contig24.569(ABCA3);evm.TU.Contig24.596(ZRA1);evm.TU.Contig28.261(atrF);evm.TU.Contig47.385(MDR4);evm.TU.Contig23.73(SPBC29A3.09c);evm.TU.Contig31.346(atrD);evm.TU.Contig24.677(atrA);evm.TU.Contig47.175(MDR5);evm.TU.Contig38.103(FG02316);…	evm.TU.Contig1.421(braE);evm.TU.Contig1.454(NEW1);evm.TU.Contig1.98(aclQ);evm.TU.Contig12.227(ARB1);evm.TU.Contig12.30(YCF1);evm.TU.Contig16.11(FG02316);evm.TU.Contig17.1(mdr2);evm.TU.Contig2.22(cicA);evm.TU.Contig22.527(BEA3);evm.TU.Contig22.623(RLI1);evm.TU.Contig23.315(hmt1);evm.TU.Contig23.51(SPAC323.04);evm.TU.Contig23.73(SPBC29A3.09c);evm.TU.Contig24.141(abcd1);evm.TU.Contig24.358(SPBC29A3.…
GO:0033232	ABC-type D-methionine transporter activity	42	-0.54005367	-1.9441775	0	0.007175585	evm.TU.Contig1.454(NEW1);evm.TU.Contig22.527(BEA3);evm.TU.Contig24.614(abcI);evm.TU.Contig35.85(hmt1);evm.TU.Contig2.22(cicA);evm.TU.Contig16.11(FG02316);evm.TU.Contig24.569(ABCA3);evm.TU.Contig24.596(ZRA1);evm.TU.Contig28.261(atrF);evm.TU.Contig47.385(MDR4);evm.TU.Contig23.73(SPBC29A3.09c);evm.TU.Contig31.346(atrD);evm.TU.Contig24.677(atrA);evm.TU.Contig47.175(MDR5);evm.TU.Contig38.103(FG02316);…	evm.TU.Contig1.421(braE);evm.TU.Contig1.454(NEW1);evm.TU.Contig1.98(aclQ);evm.TU.Contig12.227(ARB1);evm.TU.Contig12.30(YCF1);evm.TU.Contig16.11(FG02316);evm.TU.Contig17.1(mdr2);evm.TU.Contig2.22(cicA);evm.TU.Contig22.527(BEA3);evm.TU.Contig22.623(RLI1);evm.TU.Contig23.315(hmt1);evm.TU.Contig23.51(SPAC323.04);evm.TU.Contig23.73(SPBC29A3.09c);evm.TU.Contig24.141(abcd1);evm.TU.Contig24.358(SPBC29A3.…
GO:0042953	lipoprotein transport	46	-0.5273807	-1.9434328	0	0.007138625	evm.TU.Contig23.51(SPAC323.04);evm.TU.Contig31.694(PXA1);evm.TU.Contig31.327(sudA);evm.TU.Contig1.454(NEW1);evm.TU.Contig22.527(BEA3);evm.TU.Contig24.614(abcI);evm.TU.Contig35.85(hmt1);evm.TU.Contig2.22(cicA);evm.TU.Contig16.11(FG02316);evm.TU.Contig24.569(ABCA3);evm.TU.Contig24.596(ZRA1);evm.TU.Contig28.261(atrF);evm.TU.Contig47.385(MDR4);evm.TU.Contig23.73(SPBC29A3.09c);evm.TU.Contig31.346(atrD…	evm.TU.Contig1.421(braE);evm.TU.Contig1.454(NEW1);evm.TU.Contig1.98(aclQ);evm.TU.Contig12.227(ARB1);evm.TU.Contig12.30(YCF1);evm.TU.Contig16.11(FG02316);evm.TU.Contig17.1(mdr2);evm.TU.Contig2.22(cicA);evm.TU.Contig22.527(BEA3);evm.TU.Contig22.623(RLI1);evm.TU.Contig22.678(LAM1);evm.TU.Contig23.315(hmt1);evm.TU.Contig23.51(SPAC323.04);evm.TU.Contig23.73(SPBC29A3.09c);evm.TU.Contig24.141(abcd1);evm…
GO:0022834	ligand-gated channel activity	48	-0.5112534	-1.9430331	0	0.007092493	evm.TU.Contig1.454(NEW1);evm.TU.Contig22.527(BEA3);evm.TU.Contig35.85(hmt1);evm.TU.Contig2.22(cicA);evm.TU.Contig13.1(ANP1);evm.TU.Contig31.940(SPBC13A2.03);evm.TU.Contig16.11(FG02316);evm.TU.Contig24.569(ABCA3);evm.TU.Contig24.596(ZRA1);evm.TU.Contig28.261(atrF);evm.TU.Contig12.83(--);evm.TU.Contig47.385(MDR4);evm.TU.Contig23.73(SPBC29A3.09c);evm.TU.Contig31.346(atrD);evm.TU.Contig24.677(atrA);e…	MSTRG.7471(--);evm.TU.Contig1.421(braE);evm.TU.Contig1.454(NEW1);evm.TU.Contig1.98(aclQ);evm.TU.Contig11.59(ANP1);evm.TU.Contig12.227(ARB1);evm.TU.Contig12.30(YCF1);evm.TU.Contig12.83(--);evm.TU.Contig13.1(ANP1);evm.TU.Contig16.11(FG02316);evm.TU.Contig17.1(mdr2);evm.TU.Contig2.22(cicA);evm.TU.Contig20.15(--);evm.TU.Contig22.527(BEA3);evm.TU.Contig22.623(RLI1);evm.TU.Contig23.315(hmt1);evm.TU.Con…
GO:0140359	ABC-type transporter activity	93	-0.4626252	-1.9430062	0	0.007010023	evm.TU.Contig34.34(psm1);evm.TU.Contig23.51(SPAC323.04);evm.TU.Contig31.694(PXA1);evm.TU.Contig47.141(PCA1);evm.TU.Contig2.106(pma-1);evm.TU.Contig31.327(sudA);evm.TU.Contig1.454(NEW1);evm.TU.Contig23.16(SMC2);evm.TU.Contig22.527(BEA3);evm.TU.Contig31.1202(cta3);evm.TU.Contig24.614(abcI);evm.TU.Contig35.85(hmt1);evm.TU.Contig2.22(cicA);evm.TU.Contig22.53(--);evm.TU.Contig31.42(cog4);evm.TU.Contig…	MSTRG.194(pif1);evm.TU.Contig1.249(DNF1);evm.TU.Contig1.421(braE);evm.TU.Contig1.43(mx1);evm.TU.Contig1.454(NEW1);evm.TU.Contig1.457(SCO1808);evm.TU.Contig1.98(aclQ);evm.TU.Contig11.104(--);evm.TU.Contig11.144(PCA1);evm.TU.Contig11.68(UCKL1);evm.TU.Contig12.227(ARB1);evm.TU.Contig12.30(YCF1);evm.TU.Contig12.411(rhoC);evm.TU.Contig16.11(FG02316);evm.TU.Contig17.1(mdr2);evm.TU.Contig2.106(pma-1);ev…
GO:0015871	choline transport	43	-0.5345482	-1.9421222	0	0.007040837	evm.TU.Contig1.454(NEW1);evm.TU.Contig22.527(BEA3);evm.TU.Contig24.614(abcI);evm.TU.Contig35.85(hmt1);evm.TU.Contig2.22(cicA);evm.TU.Contig16.11(FG02316);evm.TU.Contig24.569(ABCA3);evm.TU.Contig24.596(ZRA1);evm.TU.Contig28.261(atrF);evm.TU.Contig47.385(MDR4);evm.TU.Contig23.73(SPBC29A3.09c);evm.TU.Contig31.346(atrD);evm.TU.Contig24.677(atrA);evm.TU.Contig47.175(MDR5);evm.TU.Contig38.103(FG02316);…	evm.TU.Contig1.421(braE);evm.TU.Contig1.454(NEW1);evm.TU.Contig1.98(aclQ);evm.TU.Contig12.227(ARB1);evm.TU.Contig12.30(YCF1);evm.TU.Contig16.11(FG02316);evm.TU.Contig17.1(mdr2);evm.TU.Contig2.22(cicA);evm.TU.Contig22.527(BEA3);evm.TU.Contig22.623(RLI1);evm.TU.Contig23.315(hmt1);evm.TU.Contig23.51(SPAC323.04);evm.TU.Contig23.73(SPBC29A3.09c);evm.TU.Contig24.141(abcd1);evm.TU.Contig24.358(SPBC29A3.…
GO:0042940	D-amino acid transport	42	-0.54005367	-1.9380622	0	0.007459465	evm.TU.Contig1.454(NEW1);evm.TU.Contig22.527(BEA3);evm.TU.Contig24.614(abcI);evm.TU.Contig35.85(hmt1);evm.TU.Contig2.22(cicA);evm.TU.Contig16.11(FG02316);evm.TU.Contig24.569(ABCA3);evm.TU.Contig24.596(ZRA1);evm.TU.Contig28.261(atrF);evm.TU.Contig47.385(MDR4);evm.TU.Contig23.73(SPBC29A3.09c);evm.TU.Contig31.346(atrD);evm.TU.Contig24.677(atrA);evm.TU.Contig47.175(MDR5);evm.TU.Contig38.103(FG02316);…	evm.TU.Contig1.421(braE);evm.TU.Contig1.454(NEW1);evm.TU.Contig1.98(aclQ);evm.TU.Contig12.227(ARB1);evm.TU.Contig12.30(YCF1);evm.TU.Contig16.11(FG02316);evm.TU.Contig17.1(mdr2);evm.TU.Contig2.22(cicA);evm.TU.Contig22.527(BEA3);evm.TU.Contig22.623(RLI1);evm.TU.Contig23.315(hmt1);evm.TU.Contig23.51(SPAC323.04);evm.TU.Contig23.73(SPBC29A3.09c);evm.TU.Contig24.141(abcd1);evm.TU.Contig24.358(SPBC29A3.…
GO:0044872	lipoprotein localization	46	-0.5273807	-1.9377804	0	0.007412209	evm.TU.Contig23.51(SPAC323.04);evm.TU.Contig31.694(PXA1);evm.TU.Contig31.327(sudA);evm.TU.Contig1.454(NEW1);evm.TU.Contig22.527(BEA3);evm.TU.Contig24.614(abcI);evm.TU.Contig35.85(hmt1);evm.TU.Contig2.22(cicA);evm.TU.Contig16.11(FG02316);evm.TU.Contig24.569(ABCA3);evm.TU.Contig24.596(ZRA1);evm.TU.Contig28.261(atrF);evm.TU.Contig47.385(MDR4);evm.TU.Contig23.73(SPBC29A3.09c);evm.TU.Contig31.346(atrD…	evm.TU.Contig1.421(braE);evm.TU.Contig1.454(NEW1);evm.TU.Contig1.98(aclQ);evm.TU.Contig12.227(ARB1);evm.TU.Contig12.30(YCF1);evm.TU.Contig16.11(FG02316);evm.TU.Contig17.1(mdr2);evm.TU.Contig2.22(cicA);evm.TU.Contig22.527(BEA3);evm.TU.Contig22.623(RLI1);evm.TU.Contig22.678(LAM1);evm.TU.Contig23.315(hmt1);evm.TU.Contig23.51(SPAC323.04);evm.TU.Contig23.73(SPBC29A3.09c);evm.TU.Contig24.141(abcd1);evm…
GO:0015114	phosphate ion transmembrane transporter activity	50	-0.51287824	-1.9367979	0	0.007438677	evm.TU.Contig1.454(NEW1);evm.TU.Contig22.527(BEA3);evm.TU.Contig24.614(abcI);evm.TU.Contig35.85(hmt1);evm.TU.Contig2.22(cicA);evm.TU.Contig16.11(FG02316);evm.TU.Contig24.569(ABCA3);evm.TU.Contig24.596(ZRA1);evm.TU.Contig28.261(atrF);evm.TU.Contig47.385(MDR4);evm.TU.Contig23.73(SPBC29A3.09c);evm.TU.Contig31.346(atrD);evm.TU.Contig24.677(atrA);evm.TU.Contig47.175(MDR5);evm.TU.Contig38.103(FG02316);…	evm.TU.Contig1.421(braE);evm.TU.Contig1.454(NEW1);evm.TU.Contig1.98(aclQ);evm.TU.Contig12.227(ARB1);evm.TU.Contig12.30(YCF1);evm.TU.Contig16.11(FG02316);evm.TU.Contig17.1(mdr2);evm.TU.Contig2.22(cicA);evm.TU.Contig2.71(ctpF);evm.TU.Contig20.196(SPBC1703.13c);evm.TU.Contig22.527(BEA3);evm.TU.Contig22.623(RLI1);evm.TU.Contig23.315(hmt1);evm.TU.Contig23.51(SPAC323.04);evm.TU.Contig23.73(SPBC29A3.09c…
GO:0015695	organic cation transport	65	-0.4974229	-1.9361571	0	0.007365942	evm.TU.Contig1.454(NEW1);evm.TU.Contig23.16(SMC2);evm.TU.Contig22.527(BEA3);evm.TU.Contig35.65(LCB5);evm.TU.Contig24.614(abcI);evm.TU.Contig35.85(hmt1);evm.TU.Contig2.22(cicA);evm.TU.Contig23.185(LEU5);evm.TU.Contig16.11(FG02316);evm.TU.Contig24.569(ABCA3);evm.TU.Contig24.596(ZRA1);evm.TU.Contig28.261(atrF);evm.TU.Contig24.69(SPBC29A3.11c);evm.TU.Contig48.72(AGP2);evm.TU.Contig47.385(MDR4);evm.TU…	evm.TU.Contig1.411(dur3-1);evm.TU.Contig1.421(braE);evm.TU.Contig1.43(mx1);evm.TU.Contig1.454(NEW1);evm.TU.Contig1.98(aclQ);evm.TU.Contig12.227(ARB1);evm.TU.Contig12.30(YCF1);evm.TU.Contig12.426(PMP47B);evm.TU.Contig12.447(tpc1);evm.TU.Contig16.11(FG02316);evm.TU.Contig17.1(mdr2);evm.TU.Contig2.22(cicA);evm.TU.Contig20.223(syj1);evm.TU.Contig20.224(syj1);evm.TU.Contig22.527(BEA3);evm.TU.Contig22.…
GO:0015614	ABC-type D-xylose transporter activity	42	-0.54005367	-1.9344522	0	0.007498656	evm.TU.Contig1.454(NEW1);evm.TU.Contig22.527(BEA3);evm.TU.Contig24.614(abcI);evm.TU.Contig35.85(hmt1);evm.TU.Contig2.22(cicA);evm.TU.Contig16.11(FG02316);evm.TU.Contig24.569(ABCA3);evm.TU.Contig24.596(ZRA1);evm.TU.Contig28.261(atrF);evm.TU.Contig47.385(MDR4);evm.TU.Contig23.73(SPBC29A3.09c);evm.TU.Contig31.346(atrD);evm.TU.Contig24.677(atrA);evm.TU.Contig47.175(MDR5);evm.TU.Contig38.103(FG02316);…	evm.TU.Contig1.421(braE);evm.TU.Contig1.454(NEW1);evm.TU.Contig1.98(aclQ);evm.TU.Contig12.227(ARB1);evm.TU.Contig12.30(YCF1);evm.TU.Contig16.11(FG02316);evm.TU.Contig17.1(mdr2);evm.TU.Contig2.22(cicA);evm.TU.Contig22.527(BEA3);evm.TU.Contig22.623(RLI1);evm.TU.Contig23.315(hmt1);evm.TU.Contig23.51(SPAC323.04);evm.TU.Contig23.73(SPBC29A3.09c);evm.TU.Contig24.141(abcd1);evm.TU.Contig24.358(SPBC29A3.…
GO:0015146	pentose transmembrane transporter activity	42	-0.54005367	-1.9315593	0	0.007636625	evm.TU.Contig1.454(NEW1);evm.TU.Contig22.527(BEA3);evm.TU.Contig24.614(abcI);evm.TU.Contig35.85(hmt1);evm.TU.Contig2.22(cicA);evm.TU.Contig16.11(FG02316);evm.TU.Contig24.569(ABCA3);evm.TU.Contig24.596(ZRA1);evm.TU.Contig28.261(atrF);evm.TU.Contig47.385(MDR4);evm.TU.Contig23.73(SPBC29A3.09c);evm.TU.Contig31.346(atrD);evm.TU.Contig24.677(atrA);evm.TU.Contig47.175(MDR5);evm.TU.Contig38.103(FG02316);…	evm.TU.Contig1.421(braE);evm.TU.Contig1.454(NEW1);evm.TU.Contig1.98(aclQ);evm.TU.Contig12.227(ARB1);evm.TU.Contig12.30(YCF1);evm.TU.Contig16.11(FG02316);evm.TU.Contig17.1(mdr2);evm.TU.Contig2.22(cicA);evm.TU.Contig22.527(BEA3);evm.TU.Contig22.623(RLI1);evm.TU.Contig23.315(hmt1);evm.TU.Contig23.51(SPAC323.04);evm.TU.Contig23.73(SPBC29A3.09c);evm.TU.Contig24.141(abcd1);evm.TU.Contig24.358(SPBC29A3.…
GO:0035838	growing cell tip	23	-0.61687315	-1.9313	0.003472222	0.007555385	evm.TU.Contig31.537(end4);evm.TU.Contig23.151(TAO3);evm.TU.Contig48.14(tea4);evm.TU.Contig48.382(--);evm.TU.Contig31.1076(--);evm.TU.Contig31.1171(scd1);evm.TU.Contig31.777(MYO2);evm.TU.Contig31.648(SPAC3G9.05);evm.TU.Contig12.453(dnmbp);evm.TU.Contig22.29(ssp1);evm.TU.Contig1.234(tea1);evm.TU.Contig20.2(dnmbp);evm.TU.Contig26.150(BUD6);evm.TU.Contig20.30(BEM3);	evm.TU.Contig1.218(RIM9);evm.TU.Contig1.234(tea1);evm.TU.Contig1.32(cdc42);evm.TU.Contig12.129(sec14);evm.TU.Contig12.453(dnmbp);evm.TU.Contig20.139(cot-1);evm.TU.Contig20.2(dnmbp);evm.TU.Contig20.30(BEM3);evm.TU.Contig22.29(ssp1);evm.TU.Contig22.691(L1);evm.TU.Contig23.151(TAO3);evm.TU.Contig24.173(--);evm.TU.Contig26.150(BUD6);evm.TU.Contig31.1076(--);evm.TU.Contig31.1171(scd1);evm.TU.Contig31.…
GO:0070633	transepithelial transport	43	-0.5364636	-1.9306554	0	0.007561597	evm.TU.Contig1.454(NEW1);evm.TU.Contig22.527(BEA3);evm.TU.Contig35.85(hmt1);evm.TU.Contig30.6(chc1);evm.TU.Contig2.22(cicA);evm.TU.Contig16.11(FG02316);evm.TU.Contig24.569(ABCA3);evm.TU.Contig24.596(ZRA1);evm.TU.Contig28.261(atrF);evm.TU.Contig47.385(MDR4);evm.TU.Contig23.73(SPBC29A3.09c);evm.TU.Contig31.346(atrD);evm.TU.Contig24.677(atrA);evm.TU.Contig47.175(MDR5);evm.TU.Contig38.103(FG02316);ev…	evm.TU.Contig1.421(braE);evm.TU.Contig1.454(NEW1);evm.TU.Contig1.98(aclQ);evm.TU.Contig12.227(ARB1);evm.TU.Contig12.30(YCF1);evm.TU.Contig16.11(FG02316);evm.TU.Contig17.1(mdr2);evm.TU.Contig2.22(cicA);evm.TU.Contig21.7(chc1);evm.TU.Contig22.527(BEA3);evm.TU.Contig22.623(RLI1);evm.TU.Contig23.315(hmt1);evm.TU.Contig23.51(SPAC323.04);evm.TU.Contig23.73(SPBC29A3.09c);evm.TU.Contig24.141(abcd1);evm.T…
GO:0048473	D-methionine transport	42	-0.54005367	-1.929462	0	0.007626794	evm.TU.Contig1.454(NEW1);evm.TU.Contig22.527(BEA3);evm.TU.Contig24.614(abcI);evm.TU.Contig35.85(hmt1);evm.TU.Contig2.22(cicA);evm.TU.Contig16.11(FG02316);evm.TU.Contig24.569(ABCA3);evm.TU.Contig24.596(ZRA1);evm.TU.Contig28.261(atrF);evm.TU.Contig47.385(MDR4);evm.TU.Contig23.73(SPBC29A3.09c);evm.TU.Contig31.346(atrD);evm.TU.Contig24.677(atrA);evm.TU.Contig47.175(MDR5);evm.TU.Contig38.103(FG02316);…	evm.TU.Contig1.421(braE);evm.TU.Contig1.454(NEW1);evm.TU.Contig1.98(aclQ);evm.TU.Contig12.227(ARB1);evm.TU.Contig12.30(YCF1);evm.TU.Contig16.11(FG02316);evm.TU.Contig17.1(mdr2);evm.TU.Contig2.22(cicA);evm.TU.Contig22.527(BEA3);evm.TU.Contig22.623(RLI1);evm.TU.Contig23.315(hmt1);evm.TU.Contig23.51(SPAC323.04);evm.TU.Contig23.73(SPBC29A3.09c);evm.TU.Contig24.141(abcd1);evm.TU.Contig24.358(SPBC29A3.…
GO:0010106	cellular response to iron ion starvation	16	-0.67661595	-1.929347	0	0.007556533	evm.TU.Contig31.302(cat-3);evm.TU.Contig24.215(NRPS2);evm.TU.Contig38.416(LYS4);evm.TU.Contig26.119(sidI);evm.TU.Contig48.261(pacC);MSTRG.11231(lys-4);evm.TU.Contig24.220(NPS2);evm.TU.Contig47.384(sidN);evm.TU.Contig38.220(sre);evm.TU.Contig22.673(hap2);evm.TU.Contig53.55(SPAC8C9.11);	MSTRG.11231(lys-4);evm.TU.Contig1.367(SOD1);evm.TU.Contig22.673(hap2);evm.TU.Contig24.215(NRPS2);evm.TU.Contig24.219(SID1);evm.TU.Contig24.220(NPS2);evm.TU.Contig26.119(sidI);evm.TU.Contig31.302(cat-3);evm.TU.Contig38.220(sre);evm.TU.Contig38.416(LYS4);evm.TU.Contig38.455(hapX);evm.TU.Contig40.8(--);evm.TU.Contig47.384(sidN);evm.TU.Contig47.476(--);evm.TU.Contig48.261(pacC);evm.TU.Contig53.55(SPA…
GO:0043865	methionine transmembrane transporter activity	43	-0.5370446	-1.9264666	0	0.007761852	evm.TU.Contig1.454(NEW1);evm.TU.Contig22.527(BEA3);evm.TU.Contig24.614(abcI);evm.TU.Contig35.85(hmt1);evm.TU.Contig2.22(cicA);evm.TU.Contig16.11(FG02316);evm.TU.Contig24.569(ABCA3);evm.TU.Contig24.596(ZRA1);evm.TU.Contig28.261(atrF);evm.TU.Contig47.385(MDR4);evm.TU.Contig23.73(SPBC29A3.09c);evm.TU.Contig31.346(atrD);evm.TU.Contig24.677(atrA);evm.TU.Contig47.175(MDR5);evm.TU.Contig38.103(FG02316);…	evm.TU.Contig1.421(braE);evm.TU.Contig1.454(NEW1);evm.TU.Contig1.98(aclQ);evm.TU.Contig12.227(ARB1);evm.TU.Contig12.30(YCF1);evm.TU.Contig16.11(FG02316);evm.TU.Contig17.1(mdr2);evm.TU.Contig2.22(cicA);evm.TU.Contig22.527(BEA3);evm.TU.Contig22.623(RLI1);evm.TU.Contig23.315(hmt1);evm.TU.Contig23.51(SPAC323.04);evm.TU.Contig23.73(SPBC29A3.09c);evm.TU.Contig24.141(abcd1);evm.TU.Contig24.358(SPBC29A3.…
GO:0015148	D-xylose transmembrane transporter activity	42	-0.54005367	-1.919712	0	0.008299364	evm.TU.Contig1.454(NEW1);evm.TU.Contig22.527(BEA3);evm.TU.Contig24.614(abcI);evm.TU.Contig35.85(hmt1);evm.TU.Contig2.22(cicA);evm.TU.Contig16.11(FG02316);evm.TU.Contig24.569(ABCA3);evm.TU.Contig24.596(ZRA1);evm.TU.Contig28.261(atrF);evm.TU.Contig47.385(MDR4);evm.TU.Contig23.73(SPBC29A3.09c);evm.TU.Contig31.346(atrD);evm.TU.Contig24.677(atrA);evm.TU.Contig47.175(MDR5);evm.TU.Contig38.103(FG02316);…	evm.TU.Contig1.421(braE);evm.TU.Contig1.454(NEW1);evm.TU.Contig1.98(aclQ);evm.TU.Contig12.227(ARB1);evm.TU.Contig12.30(YCF1);evm.TU.Contig16.11(FG02316);evm.TU.Contig17.1(mdr2);evm.TU.Contig2.22(cicA);evm.TU.Contig22.527(BEA3);evm.TU.Contig22.623(RLI1);evm.TU.Contig23.315(hmt1);evm.TU.Contig23.51(SPAC323.04);evm.TU.Contig23.73(SPBC29A3.09c);evm.TU.Contig24.141(abcd1);evm.TU.Contig24.358(SPBC29A3.…
GO:0015101	organic cation transmembrane transporter activity	60	-0.49633658	-1.9185632	0	0.008289829	evm.TU.Contig1.454(NEW1);evm.TU.Contig23.16(SMC2);evm.TU.Contig22.527(BEA3);evm.TU.Contig24.614(abcI);evm.TU.Contig35.85(hmt1);evm.TU.Contig2.22(cicA);evm.TU.Contig23.185(LEU5);evm.TU.Contig16.11(FG02316);evm.TU.Contig24.569(ABCA3);evm.TU.Contig24.596(ZRA1);evm.TU.Contig28.261(atrF);evm.TU.Contig24.69(SPBC29A3.11c);evm.TU.Contig47.385(MDR4);evm.TU.Contig23.73(SPBC29A3.09c);evm.TU.Contig31.346(atr…	evm.TU.Contig1.411(dur3-1);evm.TU.Contig1.421(braE);evm.TU.Contig1.43(mx1);evm.TU.Contig1.454(NEW1);evm.TU.Contig1.98(aclQ);evm.TU.Contig12.227(ARB1);evm.TU.Contig12.30(YCF1);evm.TU.Contig12.426(PMP47B);evm.TU.Contig12.447(tpc1);evm.TU.Contig16.11(FG02316);evm.TU.Contig17.1(mdr2);evm.TU.Contig2.22(cicA);evm.TU.Contig22.527(BEA3);evm.TU.Contig22.623(RLI1);evm.TU.Contig23.16(SMC2);evm.TU.Contig23.1…
GO:0090482	vitamin transmembrane transporter activity	54	-0.5040636	-1.917028	0	0.008344333	evm.TU.Contig23.51(SPAC323.04);evm.TU.Contig31.694(PXA1);evm.TU.Contig31.327(sudA);evm.TU.Contig1.454(NEW1);evm.TU.Contig23.16(SMC2);evm.TU.Contig22.527(BEA3);evm.TU.Contig24.614(abcI);evm.TU.Contig35.85(hmt1);evm.TU.Contig2.22(cicA);evm.TU.Contig22.235(Pa_1_2600);evm.TU.Contig16.11(FG02316);evm.TU.Contig24.569(ABCA3);evm.TU.Contig24.596(ZRA1);evm.TU.Contig28.261(atrF);evm.TU.Contig47.385(MDR4);e…	evm.TU.Contig1.411(dur3-1);evm.TU.Contig1.421(braE);evm.TU.Contig1.43(mx1);evm.TU.Contig1.454(NEW1);evm.TU.Contig1.98(aclQ);evm.TU.Contig12.227(ARB1);evm.TU.Contig12.30(YCF1);evm.TU.Contig12.447(tpc1);evm.TU.Contig16.11(FG02316);evm.TU.Contig17.1(mdr2);evm.TU.Contig2.22(cicA);evm.TU.Contig2.40(FLX1);evm.TU.Contig20.15(--);evm.TU.Contig22.235(Pa_1_2600);evm.TU.Contig22.527(BEA3);evm.TU.Contig22.62…
GO:0019626	short-chain fatty acid catabolic process	45	-0.5128092	-1.916523	0	0.008286494	evm.TU.Contig48.130(ATRR);evm.TU.Contig31.813(FAT1);evm.TU.Contig48.321(sfmB);evm.TU.Contig22.58(acdB);evm.TU.Contig24.215(NRPS2);evm.TU.Contig24.703(oryP);evm.TU.Contig12.435(acu-5);evm.TU.Contig47.230(SID4);evm.TU.Contig24.343(panB);evm.TU.Contig26.119(sidI);evm.TU.Contig38.153(NRPS4);evm.TU.Contig12.282(mcl);evm.TU.Contig31.1105(ungA');evm.TU.Contig1.178(easD);evm.TU.Contig24.636(SID4);evm.TU.…	evm.TU.Contig1.178(easD);evm.TU.Contig1.185(PDH1);evm.TU.Contig11.122(apmA);evm.TU.Contig12.282(mcl);evm.TU.Contig12.287(mcsA);evm.TU.Contig12.435(acu-5);evm.TU.Contig12.55(CCL7);evm.TU.Contig2.101(PROQFM164_S04g000523);evm.TU.Contig2.280(vrtB);evm.TU.Contig22.106(lnaA);evm.TU.Contig22.135(oryP);evm.TU.Contig22.140(dtxS1);evm.TU.Contig22.142(apvA);evm.TU.Contig22.58(acdB);evm.TU.Contig24.111(lys2…
GO:0005217	intracellular ligand-gated ion channel activity	48	-0.5112534	-1.9159279	0	0.008300292	evm.TU.Contig1.454(NEW1);evm.TU.Contig22.527(BEA3);evm.TU.Contig35.85(hmt1);evm.TU.Contig2.22(cicA);evm.TU.Contig13.1(ANP1);evm.TU.Contig31.940(SPBC13A2.03);evm.TU.Contig16.11(FG02316);evm.TU.Contig24.569(ABCA3);evm.TU.Contig24.596(ZRA1);evm.TU.Contig28.261(atrF);evm.TU.Contig12.83(--);evm.TU.Contig47.385(MDR4);evm.TU.Contig23.73(SPBC29A3.09c);evm.TU.Contig31.346(atrD);evm.TU.Contig24.677(atrA);e…	MSTRG.7471(--);evm.TU.Contig1.421(braE);evm.TU.Contig1.454(NEW1);evm.TU.Contig1.98(aclQ);evm.TU.Contig11.59(ANP1);evm.TU.Contig12.227(ARB1);evm.TU.Contig12.30(YCF1);evm.TU.Contig12.83(--);evm.TU.Contig13.1(ANP1);evm.TU.Contig16.11(FG02316);evm.TU.Contig17.1(mdr2);evm.TU.Contig2.22(cicA);evm.TU.Contig20.15(--);evm.TU.Contig22.527(BEA3);evm.TU.Contig22.623(RLI1);evm.TU.Contig23.315(hmt1);evm.TU.Con…
GO:0099095	ligand-gated anion channel activity	41	-0.5364184	-1.915803	0	0.008235994	evm.TU.Contig1.454(NEW1);evm.TU.Contig22.527(BEA3);evm.TU.Contig35.85(hmt1);evm.TU.Contig2.22(cicA);evm.TU.Contig16.11(FG02316);evm.TU.Contig24.569(ABCA3);evm.TU.Contig24.596(ZRA1);evm.TU.Contig28.261(atrF);evm.TU.Contig47.385(MDR4);evm.TU.Contig23.73(SPBC29A3.09c);evm.TU.Contig31.346(atrD);evm.TU.Contig24.677(atrA);evm.TU.Contig47.175(MDR5);evm.TU.Contig38.103(FG02316);evm.TU.Contig38.148(abc4);…	evm.TU.Contig1.421(braE);evm.TU.Contig1.454(NEW1);evm.TU.Contig1.98(aclQ);evm.TU.Contig12.227(ARB1);evm.TU.Contig12.30(YCF1);evm.TU.Contig16.11(FG02316);evm.TU.Contig17.1(mdr2);evm.TU.Contig2.22(cicA);evm.TU.Contig22.527(BEA3);evm.TU.Contig22.623(RLI1);evm.TU.Contig23.315(hmt1);evm.TU.Contig23.51(SPAC323.04);evm.TU.Contig23.73(SPBC29A3.09c);evm.TU.Contig24.141(abcd1);evm.TU.Contig24.358(SPBC29A3.…
GO:0015753	D-xylose transmembrane transport	42	-0.54005367	-1.9142596	0	0.008304604	evm.TU.Contig1.454(NEW1);evm.TU.Contig22.527(BEA3);evm.TU.Contig24.614(abcI);evm.TU.Contig35.85(hmt1);evm.TU.Contig2.22(cicA);evm.TU.Contig16.11(FG02316);evm.TU.Contig24.569(ABCA3);evm.TU.Contig24.596(ZRA1);evm.TU.Contig28.261(atrF);evm.TU.Contig47.385(MDR4);evm.TU.Contig23.73(SPBC29A3.09c);evm.TU.Contig31.346(atrD);evm.TU.Contig24.677(atrA);evm.TU.Contig47.175(MDR5);evm.TU.Contig38.103(FG02316);…	evm.TU.Contig1.421(braE);evm.TU.Contig1.454(NEW1);evm.TU.Contig1.98(aclQ);evm.TU.Contig12.227(ARB1);evm.TU.Contig12.30(YCF1);evm.TU.Contig16.11(FG02316);evm.TU.Contig17.1(mdr2);evm.TU.Contig2.22(cicA);evm.TU.Contig22.527(BEA3);evm.TU.Contig22.623(RLI1);evm.TU.Contig23.315(hmt1);evm.TU.Contig23.51(SPAC323.04);evm.TU.Contig23.73(SPBC29A3.09c);evm.TU.Contig24.141(abcd1);evm.TU.Contig24.358(SPBC29A3.…
GO:0005260	intracellularly ATP-gated chloride channel activity	41	-0.5364184	-1.913149	0	0.008433213	evm.TU.Contig1.454(NEW1);evm.TU.Contig22.527(BEA3);evm.TU.Contig35.85(hmt1);evm.TU.Contig2.22(cicA);evm.TU.Contig16.11(FG02316);evm.TU.Contig24.569(ABCA3);evm.TU.Contig24.596(ZRA1);evm.TU.Contig28.261(atrF);evm.TU.Contig47.385(MDR4);evm.TU.Contig23.73(SPBC29A3.09c);evm.TU.Contig31.346(atrD);evm.TU.Contig24.677(atrA);evm.TU.Contig47.175(MDR5);evm.TU.Contig38.103(FG02316);evm.TU.Contig38.148(abc4);…	evm.TU.Contig1.421(braE);evm.TU.Contig1.454(NEW1);evm.TU.Contig1.98(aclQ);evm.TU.Contig12.227(ARB1);evm.TU.Contig12.30(YCF1);evm.TU.Contig16.11(FG02316);evm.TU.Contig17.1(mdr2);evm.TU.Contig2.22(cicA);evm.TU.Contig22.527(BEA3);evm.TU.Contig22.623(RLI1);evm.TU.Contig23.315(hmt1);evm.TU.Contig23.51(SPAC323.04);evm.TU.Contig23.73(SPBC29A3.09c);evm.TU.Contig24.141(abcd1);evm.TU.Contig24.358(SPBC29A3.…
GO:0035381	ATP-gated ion channel activity	41	-0.5364184	-1.9126195	0	0.008468827	evm.TU.Contig1.454(NEW1);evm.TU.Contig22.527(BEA3);evm.TU.Contig35.85(hmt1);evm.TU.Contig2.22(cicA);evm.TU.Contig16.11(FG02316);evm.TU.Contig24.569(ABCA3);evm.TU.Contig24.596(ZRA1);evm.TU.Contig28.261(atrF);evm.TU.Contig47.385(MDR4);evm.TU.Contig23.73(SPBC29A3.09c);evm.TU.Contig31.346(atrD);evm.TU.Contig24.677(atrA);evm.TU.Contig47.175(MDR5);evm.TU.Contig38.103(FG02316);evm.TU.Contig38.148(abc4);…	evm.TU.Contig1.421(braE);evm.TU.Contig1.454(NEW1);evm.TU.Contig1.98(aclQ);evm.TU.Contig12.227(ARB1);evm.TU.Contig12.30(YCF1);evm.TU.Contig16.11(FG02316);evm.TU.Contig17.1(mdr2);evm.TU.Contig2.22(cicA);evm.TU.Contig22.527(BEA3);evm.TU.Contig22.623(RLI1);evm.TU.Contig23.315(hmt1);evm.TU.Contig23.51(SPAC323.04);evm.TU.Contig23.73(SPBC29A3.09c);evm.TU.Contig24.141(abcd1);evm.TU.Contig24.358(SPBC29A3.…
GO:0004043	L-aminoadipate-semialdehyde dehydrogenase activity	38	-0.54821986	-1.9079369	0	0.008834514	evm.TU.Contig31.1137(NCU05000);evm.TU.Contig54.50(nps10);evm.TU.Contig48.130(ATRR);evm.TU.Contig31.813(FAT1);evm.TU.Contig48.321(sfmB);evm.TU.Contig22.58(acdB);evm.TU.Contig24.215(NRPS2);evm.TU.Contig12.435(acu-5);evm.TU.Contig47.230(SID4);evm.TU.Contig26.119(sidI);evm.TU.Contig38.153(NRPS4);evm.TU.Contig31.1105(ungA');evm.TU.Contig24.220(NPS2);evm.TU.Contig47.384(sidN);evm.TU.Contig35.168(CC1G_0…	evm.TU.Contig11.122(apmA);evm.TU.Contig11.127(terH);evm.TU.Contig12.435(acu-5);evm.TU.Contig12.55(CCL7);evm.TU.Contig2.135(FSR1);evm.TU.Contig2.280(vrtB);evm.TU.Contig20.158(erg26);evm.TU.Contig22.106(lnaA);evm.TU.Contig22.140(dtxS1);evm.TU.Contig22.142(apvA);evm.TU.Contig22.58(acdB);evm.TU.Contig24.111(lys2);evm.TU.Contig24.215(NRPS2);evm.TU.Contig24.220(NPS2);evm.TU.Contig26.119(sidI);evm.TU.Co…
GO:0015886	heme transport	54	-0.4908925	-1.9078323	0	0.008753463	evm.TU.Contig1.454(NEW1);evm.TU.Contig23.16(SMC2);evm.TU.Contig22.527(BEA3);evm.TU.Contig24.614(abcI);evm.TU.Contig35.85(hmt1);evm.TU.Contig2.22(cicA);evm.TU.Contig22.125(--);evm.TU.Contig16.11(FG02316);evm.TU.Contig24.569(ABCA3);evm.TU.Contig24.596(ZRA1);evm.TU.Contig28.261(atrF);evm.TU.Contig47.385(MDR4);MSTRG.3474(--);evm.TU.Contig23.73(SPBC29A3.09c);evm.TU.Contig31.346(atrD);evm.TU.Contig24.6…	MSTRG.3474(--);evm.TU.Contig1.421(braE);evm.TU.Contig1.454(NEW1);evm.TU.Contig1.98(aclQ);evm.TU.Contig12.227(ARB1);evm.TU.Contig12.30(YCF1);evm.TU.Contig16.11(FG02316);evm.TU.Contig17.1(mdr2);evm.TU.Contig2.22(cicA);evm.TU.Contig22.125(--);evm.TU.Contig22.527(BEA3);evm.TU.Contig22.623(RLI1);evm.TU.Contig22.678(LAM1);evm.TU.Contig23.16(SMC2);evm.TU.Contig23.315(hmt1);evm.TU.Contig23.51(SPAC323.04)…
GO:0033037	polysaccharide localization	46	-0.5110453	-1.9072329	0	0.008777121	evm.TU.Contig1.454(NEW1);evm.TU.Contig22.527(BEA3);evm.TU.Contig24.614(abcI);evm.TU.Contig35.85(hmt1);evm.TU.Contig2.22(cicA);evm.TU.Contig22.53(--);evm.TU.Contig16.11(FG02316);evm.TU.Contig24.569(ABCA3);evm.TU.Contig24.596(ZRA1);evm.TU.Contig28.261(atrF);evm.TU.Contig47.385(MDR4);evm.TU.Contig23.73(SPBC29A3.09c);evm.TU.Contig31.346(atrD);evm.TU.Contig24.677(atrA);evm.TU.Contig47.175(MDR5);evm.TU…	evm.TU.Contig1.421(braE);evm.TU.Contig1.454(NEW1);evm.TU.Contig1.98(aclQ);evm.TU.Contig12.227(ARB1);evm.TU.Contig12.30(YCF1);evm.TU.Contig16.11(FG02316);evm.TU.Contig17.1(mdr2);evm.TU.Contig2.22(cicA);evm.TU.Contig22.527(BEA3);evm.TU.Contig22.53(--);evm.TU.Contig22.623(RLI1);evm.TU.Contig23.315(hmt1);evm.TU.Contig23.51(SPAC323.04);evm.TU.Contig23.73(SPBC29A3.09c);evm.TU.Contig24.118(spn2);evm.TU.…
GO:0004712	protein serine/threonine/tyrosine kinase activity	15	-0.6822452	-1.9071623	0.001718213	0.008712754	evm.TU.Contig17.15(YAK1);evm.TU.Contig1.239(acu-9);evm.TU.Contig22.450(ark1);evm.TU.Contig54.128(ksp1);evm.TU.Contig28.124(MST7);evm.TU.Contig53.175(pom1);evm.TU.Contig12.213(lkh1);evm.TU.Contig2.28(GSK1);evm.TU.Contig48.186(lkh1);evm.TU.Contig38.149(HOG1);evm.TU.Contig22.772(SKG3);evm.TU.Contig53.255(wee1);	evm.TU.Contig1.239(acu-9);evm.TU.Contig1.408(wis1);evm.TU.Contig12.213(lkh1);evm.TU.Contig17.15(YAK1);evm.TU.Contig2.28(GSK1);evm.TU.Contig20.92(mph1);evm.TU.Contig22.450(ark1);evm.TU.Contig22.772(SKG3);evm.TU.Contig28.124(MST7);evm.TU.Contig31.293(MKK2);evm.TU.Contig38.149(HOG1);evm.TU.Contig48.186(lkh1);evm.TU.Contig53.175(pom1);evm.TU.Contig53.255(wee1);evm.TU.Contig54.128(ksp1)
GO:0051180	vitamin transport	56	-0.4961727	-1.9054823	0.001610306	0.008750953	evm.TU.Contig1.454(NEW1);evm.TU.Contig23.16(SMC2);evm.TU.Contig22.527(BEA3);evm.TU.Contig24.614(abcI);evm.TU.Contig35.85(hmt1);evm.TU.Contig2.22(cicA);evm.TU.Contig22.235(Pa_1_2600);evm.TU.Contig16.11(FG02316);evm.TU.Contig24.569(ABCA3);evm.TU.Contig24.596(ZRA1);evm.TU.Contig28.261(atrF);evm.TU.Contig47.385(MDR4);evm.TU.Contig23.73(SPBC29A3.09c);evm.TU.Contig31.346(atrD);evm.TU.Contig24.677(atrA)…	evm.TU.Contig1.411(dur3-1);evm.TU.Contig1.421(braE);evm.TU.Contig1.43(mx1);evm.TU.Contig1.454(NEW1);evm.TU.Contig1.98(aclQ);evm.TU.Contig12.227(ARB1);evm.TU.Contig12.30(YCF1);evm.TU.Contig12.447(tpc1);evm.TU.Contig16.11(FG02316);evm.TU.Contig17.1(mdr2);evm.TU.Contig2.22(cicA);evm.TU.Contig2.40(FLX1);evm.TU.Contig20.15(--);evm.TU.Contig22.235(Pa_1_2600);evm.TU.Contig22.262(MTM1);evm.TU.Contig22.52…
GO:0043937	regulation of sporulation	34	-0.55495334	-1.9043273	0	0.008816766	evm.TU.Contig24.568(bphB);evm.TU.Contig22.640(dop1);evm.TU.Contig15.10(VEL2);evm.TU.Contig28.124(MST7);evm.TU.Contig1.281(PIK3C3);evm.TU.Contig31.271(AHK3);evm.TU.Contig47.126(sska);evm.TU.Contig31.422(laeA);evm.TU.Contig24.691(--);evm.TU.Contig1.294(Pka-C3);evm.TU.Contig1.45(MST11);evm.TU.Contig31.1105(ungA');evm.TU.Contig31.659(gacS);evm.TU.Contig24.164(mak1);evm.TU.Contig53.32(SKN7);evm.TU.Con…	evm.TU.Contig1.104(CTG1);evm.TU.Contig1.281(PIK3C3);evm.TU.Contig1.294(Pka-C3);evm.TU.Contig1.45(MST11);evm.TU.Contig15.10(VEL2);evm.TU.Contig20.258(nimE);evm.TU.Contig22.15(HTZ1);evm.TU.Contig22.607(NIK1);evm.TU.Contig22.640(dop1);evm.TU.Contig22.85(Ptpn6);evm.TU.Contig23.142(RAS);evm.TU.Contig23.183(flbA);evm.TU.Contig24.157(dhkK);evm.TU.Contig24.164(mak1);evm.TU.Contig24.568(bphB);evm.TU.Conti…
GO:0022836	gated channel activity	73	-0.47028285	-1.9025218	0.001633987	0.008931214	evm.TU.Contig1.454(NEW1);evm.TU.Contig22.527(BEA3);evm.TU.Contig35.85(hmt1);evm.TU.Contig2.22(cicA);evm.TU.Contig23.110(asd-4);evm.TU.Contig48.372(mscA);evm.TU.Contig12.385(mscB);evm.TU.Contig13.1(ANP1);evm.TU.Contig31.940(SPBC13A2.03);evm.TU.Contig16.11(FG02316);evm.TU.Contig24.569(ABCA3);evm.TU.Contig24.596(ZRA1);evm.TU.Contig28.261(atrF);evm.TU.Contig54.65(GTG2);evm.TU.Contig12.83(--);evm.TU.C…	MSTRG.1058(--);MSTRG.7471(--);MSTRG.9973(--);MSTRG.9974(--);evm.TU.Contig1.29(Clcn3);evm.TU.Contig1.421(braE);evm.TU.Contig1.454(NEW1);evm.TU.Contig1.98(aclQ);evm.TU.Contig11.59(ANP1);evm.TU.Contig12.12(CLCN3);evm.TU.Contig12.227(ARB1);evm.TU.Contig12.30(YCF1);evm.TU.Contig12.385(mscB);evm.TU.Contig12.78(--);evm.TU.Contig12.83(--);evm.TU.Contig13.1(ANP1);evm.TU.Contig15.17(cch1);evm.TU.Contig16.1…
GO:0099142	intracellularly ATP-gated ion channel activity	41	-0.5364184	-1.896094	0	0.009665867	evm.TU.Contig1.454(NEW1);evm.TU.Contig22.527(BEA3);evm.TU.Contig35.85(hmt1);evm.TU.Contig2.22(cicA);evm.TU.Contig16.11(FG02316);evm.TU.Contig24.569(ABCA3);evm.TU.Contig24.596(ZRA1);evm.TU.Contig28.261(atrF);evm.TU.Contig47.385(MDR4);evm.TU.Contig23.73(SPBC29A3.09c);evm.TU.Contig31.346(atrD);evm.TU.Contig24.677(atrA);evm.TU.Contig47.175(MDR5);evm.TU.Contig38.103(FG02316);evm.TU.Contig38.148(abc4);…	evm.TU.Contig1.421(braE);evm.TU.Contig1.454(NEW1);evm.TU.Contig1.98(aclQ);evm.TU.Contig12.227(ARB1);evm.TU.Contig12.30(YCF1);evm.TU.Contig16.11(FG02316);evm.TU.Contig17.1(mdr2);evm.TU.Contig2.22(cicA);evm.TU.Contig22.527(BEA3);evm.TU.Contig22.623(RLI1);evm.TU.Contig23.315(hmt1);evm.TU.Contig23.51(SPAC323.04);evm.TU.Contig23.73(SPBC29A3.09c);evm.TU.Contig24.141(abcd1);evm.TU.Contig24.358(SPBC29A3.…
GO:0015220	choline transmembrane transporter activity	43	-0.5345482	-1.8930631	0	0.01003142	evm.TU.Contig1.454(NEW1);evm.TU.Contig22.527(BEA3);evm.TU.Contig24.614(abcI);evm.TU.Contig35.85(hmt1);evm.TU.Contig2.22(cicA);evm.TU.Contig16.11(FG02316);evm.TU.Contig24.569(ABCA3);evm.TU.Contig24.596(ZRA1);evm.TU.Contig28.261(atrF);evm.TU.Contig47.385(MDR4);evm.TU.Contig23.73(SPBC29A3.09c);evm.TU.Contig31.346(atrD);evm.TU.Contig24.677(atrA);evm.TU.Contig47.175(MDR5);evm.TU.Contig38.103(FG02316);…	evm.TU.Contig1.421(braE);evm.TU.Contig1.454(NEW1);evm.TU.Contig1.98(aclQ);evm.TU.Contig12.227(ARB1);evm.TU.Contig12.30(YCF1);evm.TU.Contig16.11(FG02316);evm.TU.Contig17.1(mdr2);evm.TU.Contig2.22(cicA);evm.TU.Contig22.527(BEA3);evm.TU.Contig22.623(RLI1);evm.TU.Contig23.315(hmt1);evm.TU.Contig23.51(SPAC323.04);evm.TU.Contig23.73(SPBC29A3.09c);evm.TU.Contig24.141(abcd1);evm.TU.Contig24.358(SPBC29A3.…
GO:0031589	cell-substrate adhesion	26	-0.593424	-1.8887932	0.001727116	0.010466396	evm.TU.Contig35.2(Nf1);evm.TU.Contig1.294(Pka-C3);evm.TU.Contig31.1076(--);evm.TU.Contig31.282(snf21);evm.TU.Contig31.814(ral2);evm.TU.Contig31.275(BUD4);evm.TU.Contig23.435(somA);evm.TU.Contig23.95(Tbcd);evm.TU.Contig53.137(stuA);evm.TU.Contig28.197(dvrA);	evm.TU.Contig1.294(Pka-C3);evm.TU.Contig1.32(cdc42);evm.TU.Contig11.38(SPAC6B12.07c);evm.TU.Contig11.54(SCW4);evm.TU.Contig20.29(--);evm.TU.Contig22.693(arc2);evm.TU.Contig23.435(somA);evm.TU.Contig23.95(Tbcd);evm.TU.Contig28.197(dvrA);evm.TU.Contig28.77(vps1);evm.TU.Contig31.1076(--);evm.TU.Contig31.275(BUD4);evm.TU.Contig31.282(snf21);evm.TU.Contig31.599(ATG8);evm.TU.Contig31.619(PKH2);evm.TU.C…
GO:0019629	propionate catabolic process, 2-methylcitrate cycle	45	-0.5128092	-1.8868661	0.001650165	0.010626171	evm.TU.Contig48.130(ATRR);evm.TU.Contig31.813(FAT1);evm.TU.Contig48.321(sfmB);evm.TU.Contig22.58(acdB);evm.TU.Contig24.215(NRPS2);evm.TU.Contig24.703(oryP);evm.TU.Contig12.435(acu-5);evm.TU.Contig47.230(SID4);evm.TU.Contig24.343(panB);evm.TU.Contig26.119(sidI);evm.TU.Contig38.153(NRPS4);evm.TU.Contig12.282(mcl);evm.TU.Contig31.1105(ungA');evm.TU.Contig1.178(easD);evm.TU.Contig24.636(SID4);evm.TU.…	evm.TU.Contig1.178(easD);evm.TU.Contig1.185(PDH1);evm.TU.Contig11.122(apmA);evm.TU.Contig12.282(mcl);evm.TU.Contig12.287(mcsA);evm.TU.Contig12.435(acu-5);evm.TU.Contig12.55(CCL7);evm.TU.Contig2.101(PROQFM164_S04g000523);evm.TU.Contig2.280(vrtB);evm.TU.Contig22.106(lnaA);evm.TU.Contig22.135(oryP);evm.TU.Contig22.140(dtxS1);evm.TU.Contig22.142(apvA);evm.TU.Contig22.58(acdB);evm.TU.Contig24.111(lys2…
GO:0015221	lipopolysaccharide transmembrane transporter activity	43	-0.5285775	-1.8866363	0	0.010570938	evm.TU.Contig34.34(psm1);evm.TU.Contig23.51(SPAC323.04);evm.TU.Contig31.694(PXA1);evm.TU.Contig1.454(NEW1);evm.TU.Contig22.527(BEA3);evm.TU.Contig24.614(abcI);evm.TU.Contig35.85(hmt1);evm.TU.Contig2.22(cicA);evm.TU.Contig16.11(FG02316);evm.TU.Contig24.569(ABCA3);evm.TU.Contig24.596(ZRA1);evm.TU.Contig28.261(atrF);evm.TU.Contig47.385(MDR4);evm.TU.Contig23.73(SPBC29A3.09c);evm.TU.Contig31.346(atrD)…	evm.TU.Contig1.421(braE);evm.TU.Contig1.454(NEW1);evm.TU.Contig1.98(aclQ);evm.TU.Contig12.227(ARB1);evm.TU.Contig12.30(YCF1);evm.TU.Contig16.11(FG02316);evm.TU.Contig17.1(mdr2);evm.TU.Contig2.22(cicA);evm.TU.Contig22.527(BEA3);evm.TU.Contig22.623(RLI1);evm.TU.Contig23.315(hmt1);evm.TU.Contig23.51(SPAC323.04);evm.TU.Contig23.73(SPBC29A3.09c);evm.TU.Contig24.141(abcd1);evm.TU.Contig24.358(SPBC29A3.…
GO:0019543	propionate catabolic process	45	-0.5128092	-1.8839928	0	0.010767114	evm.TU.Contig48.130(ATRR);evm.TU.Contig31.813(FAT1);evm.TU.Contig48.321(sfmB);evm.TU.Contig22.58(acdB);evm.TU.Contig24.215(NRPS2);evm.TU.Contig24.703(oryP);evm.TU.Contig12.435(acu-5);evm.TU.Contig47.230(SID4);evm.TU.Contig24.343(panB);evm.TU.Contig26.119(sidI);evm.TU.Contig38.153(NRPS4);evm.TU.Contig12.282(mcl);evm.TU.Contig31.1105(ungA');evm.TU.Contig1.178(easD);evm.TU.Contig24.636(SID4);evm.TU.…	evm.TU.Contig1.178(easD);evm.TU.Contig1.185(PDH1);evm.TU.Contig11.122(apmA);evm.TU.Contig12.282(mcl);evm.TU.Contig12.287(mcsA);evm.TU.Contig12.435(acu-5);evm.TU.Contig12.55(CCL7);evm.TU.Contig2.101(PROQFM164_S04g000523);evm.TU.Contig2.280(vrtB);evm.TU.Contig22.106(lnaA);evm.TU.Contig22.135(oryP);evm.TU.Contig22.140(dtxS1);evm.TU.Contig22.142(apvA);evm.TU.Contig22.58(acdB);evm.TU.Contig24.111(lys2…
GO:0006824	cobalt ion transport	55	-0.4868804	-1.882029	0	0.010872923	evm.TU.Contig34.34(psm1);evm.TU.Contig23.51(SPAC323.04);evm.TU.Contig31.694(PXA1);evm.TU.Contig31.327(sudA);evm.TU.Contig54.133(pi066);evm.TU.Contig1.454(NEW1);evm.TU.Contig22.527(BEA3);evm.TU.Contig24.614(abcI);evm.TU.Contig35.85(hmt1);evm.TU.Contig2.22(cicA);evm.TU.Contig16.11(FG02316);evm.TU.Contig24.569(ABCA3);evm.TU.Contig24.596(ZRA1);evm.TU.Contig28.261(atrF);evm.TU.Contig47.385(MDR4);evm.T…	evm.TU.Contig1.421(braE);evm.TU.Contig1.454(NEW1);evm.TU.Contig1.98(aclQ);evm.TU.Contig12.227(ARB1);evm.TU.Contig12.30(YCF1);evm.TU.Contig16.11(FG02316);evm.TU.Contig17.1(mdr2);evm.TU.Contig2.22(cicA);evm.TU.Contig22.527(BEA3);evm.TU.Contig22.623(RLI1);evm.TU.Contig22.708(SPAC17A2.14);evm.TU.Contig23.315(hmt1);evm.TU.Contig23.51(SPAC323.04);evm.TU.Contig23.73(SPBC29A3.09c);evm.TU.Contig24.141(abc…
GO:0019287	isopentenyl diphosphate biosynthetic process, mevalonate pathway	41	-0.5284922	-1.8786902	0	0.011268638	evm.TU.Contig48.130(ATRR);evm.TU.Contig31.813(FAT1);evm.TU.Contig48.321(sfmB);evm.TU.Contig22.58(acdB);evm.TU.Contig24.215(NRPS2);evm.TU.Contig24.703(oryP);evm.TU.Contig12.435(acu-5);evm.TU.Contig47.230(SID4);evm.TU.Contig26.119(sidI);evm.TU.Contig38.153(NRPS4);evm.TU.Contig31.1105(ungA');evm.TU.Contig1.178(easD);evm.TU.Contig22.162(HMGR);evm.TU.Contig24.636(SID4);evm.TU.Contig22.135(oryP);evm.TU…	evm.TU.Contig1.178(easD);evm.TU.Contig11.122(apmA);evm.TU.Contig12.333(sitA);evm.TU.Contig12.435(acu-5);evm.TU.Contig12.55(CCL7);evm.TU.Contig2.101(PROQFM164_S04g000523);evm.TU.Contig2.280(vrtB);evm.TU.Contig22.135(oryP);evm.TU.Contig22.140(dtxS1);evm.TU.Contig22.162(HMGR);evm.TU.Contig22.58(acdB);evm.TU.Contig24.215(NRPS2);evm.TU.Contig24.220(NPS2);evm.TU.Contig24.636(SID4);evm.TU.Contig24.703(o…
GO:0140299	small molecule sensor activity	23	-0.59803504	-1.8759562	0	0.011599779	evm.TU.Contig15.11(RIM15);evm.TU.Contig31.659(gacS);evm.TU.Contig24.164(mak1);evm.TU.Contig38.498(MDN1);evm.TU.Contig53.32(SKN7);evm.TU.Contig24.157(dhkK);evm.TU.Contig38.249(BCKDK);evm.TU.Contig31.433(NIK1);evm.TU.Contig1.476(MOS1);evm.TU.Contig31.762(SCAP);evm.TU.Contig22.607(NIK1);	evm.TU.Contig1.476(MOS1);evm.TU.Contig15.11(RIM15);evm.TU.Contig20.115(PMS1);evm.TU.Contig22.607(NIK1);evm.TU.Contig23.55(MLH1);evm.TU.Contig23.82(TIF35);evm.TU.Contig24.157(dhkK);evm.TU.Contig24.164(mak1);evm.TU.Contig24.568(bphB);evm.TU.Contig26.146(mpr1);evm.TU.Contig31.271(AHK3);evm.TU.Contig31.433(NIK1);evm.TU.Contig31.659(gacS);evm.TU.Contig31.714(MYO1);evm.TU.Contig31.762(SCAP);evm.TU.Cont…
GO:0015276	ligand-gated ion channel activity	48	-0.5112534	-1.8715308	0	0.012115509	evm.TU.Contig1.454(NEW1);evm.TU.Contig22.527(BEA3);evm.TU.Contig35.85(hmt1);evm.TU.Contig2.22(cicA);evm.TU.Contig13.1(ANP1);evm.TU.Contig31.940(SPBC13A2.03);evm.TU.Contig16.11(FG02316);evm.TU.Contig24.569(ABCA3);evm.TU.Contig24.596(ZRA1);evm.TU.Contig28.261(atrF);evm.TU.Contig12.83(--);evm.TU.Contig47.385(MDR4);evm.TU.Contig23.73(SPBC29A3.09c);evm.TU.Contig31.346(atrD);evm.TU.Contig24.677(atrA);e…	MSTRG.7471(--);evm.TU.Contig1.421(braE);evm.TU.Contig1.454(NEW1);evm.TU.Contig1.98(aclQ);evm.TU.Contig11.59(ANP1);evm.TU.Contig12.227(ARB1);evm.TU.Contig12.30(YCF1);evm.TU.Contig12.83(--);evm.TU.Contig13.1(ANP1);evm.TU.Contig16.11(FG02316);evm.TU.Contig17.1(mdr2);evm.TU.Contig2.22(cicA);evm.TU.Contig20.15(--);evm.TU.Contig22.527(BEA3);evm.TU.Contig22.623(RLI1);evm.TU.Contig23.315(hmt1);evm.TU.Con…
GO:0005254	chloride channel activity	51	-0.4959552	-1.8704423	0	0.012148455	evm.TU.Contig23.51(SPAC323.04);evm.TU.Contig31.694(PXA1);evm.TU.Contig48.141(sll1024);evm.TU.Contig12.12(CLCN3);evm.TU.Contig1.454(NEW1);evm.TU.Contig22.527(BEA3);evm.TU.Contig35.85(hmt1);evm.TU.Contig2.22(cicA);evm.TU.Contig16.11(FG02316);evm.TU.Contig24.569(ABCA3);evm.TU.Contig24.596(ZRA1);evm.TU.Contig28.261(atrF);evm.TU.Contig31.631(CLCN3);evm.TU.Contig47.385(MDR4);evm.TU.Contig23.73(SPBC29A3…	evm.TU.Contig1.29(Clcn3);evm.TU.Contig1.421(braE);evm.TU.Contig1.454(NEW1);evm.TU.Contig1.98(aclQ);evm.TU.Contig12.12(CLCN3);evm.TU.Contig12.227(ARB1);evm.TU.Contig12.30(YCF1);evm.TU.Contig16.11(FG02316);evm.TU.Contig17.1(mdr2);evm.TU.Contig2.12(UMAG_11084);evm.TU.Contig2.22(cicA);evm.TU.Contig22.527(BEA3);evm.TU.Contig22.623(RLI1);evm.TU.Contig23.315(hmt1);evm.TU.Contig23.51(SPAC323.04);evm.TU.C…
GO:0033228	cysteine export across plasma membrane	57	-0.4748259	-1.8665433	0.001683502	0.012671745	evm.TU.Contig1.454(NEW1);evm.TU.Contig23.16(SMC2);evm.TU.Contig22.527(BEA3);evm.TU.Contig24.614(abcI);evm.TU.Contig35.85(hmt1);evm.TU.Contig2.22(cicA);evm.TU.Contig16.11(FG02316);evm.TU.Contig24.569(ABCA3);evm.TU.Contig24.596(ZRA1);evm.TU.Contig28.261(atrF);evm.TU.Contig47.385(MDR4);evm.TU.Contig23.73(SPBC29A3.09c);evm.TU.Contig31.346(atrD);evm.TU.Contig24.677(atrA);evm.TU.Contig47.175(MDR5);evm.…	MSTRG.194(pif1);evm.TU.Contig1.421(braE);evm.TU.Contig1.43(mx1);evm.TU.Contig1.454(NEW1);evm.TU.Contig1.98(aclQ);evm.TU.Contig12.227(ARB1);evm.TU.Contig12.30(YCF1);evm.TU.Contig12.411(rhoC);evm.TU.Contig16.11(FG02316);evm.TU.Contig17.1(mdr2);evm.TU.Contig2.22(cicA);evm.TU.Contig22.122(--);evm.TU.Contig22.527(BEA3);evm.TU.Contig22.623(RLI1);evm.TU.Contig23.16(SMC2);evm.TU.Contig23.315(hmt1);evm.TU…
GO:0015079	potassium ion transmembrane transporter activity	52	-0.49469984	-1.8644056	0	0.012918245	evm.TU.Contig47.141(PCA1);evm.TU.Contig2.106(pma-1);evm.TU.Contig26.302(--);evm.TU.Contig47.21(TRK1);evm.TU.Contig31.1202(cta3);evm.TU.Contig54.64(TIF3);evm.TU.Contig23.110(asd-4);evm.TU.Contig20.262(--);evm.TU.Contig22.88(VNX1);evm.TU.Contig24.372(PMC1);evm.TU.Contig38.402(ENA1);evm.TU.Contig31.880(bor);evm.TU.Contig1.79(SPAC15A10.06);evm.TU.Contig24.526(HMA5);evm.TU.Contig31.680(ATP7B);evm.TU.C…	MSTRG.7471(--);MSTRG.9973(--);MSTRG.9974(--);evm.TU.Contig1.264(--);evm.TU.Contig1.79(SPAC15A10.06);evm.TU.Contig12.24(--);evm.TU.Contig2.106(pma-1);evm.TU.Contig2.272(sod22);evm.TU.Contig20.160(SPAC23C11.06c);evm.TU.Contig20.17(rnc1);evm.TU.Contig20.232(srcA);evm.TU.Contig20.262(--);evm.TU.Contig20.57(PXR1);evm.TU.Contig22.190(mdm28);evm.TU.Contig22.372(KHA1);evm.TU.Contig22.88(VNX1);evm.TU.Cont…
GO:0015689	molybdate ion transport	52	-0.49772203	-1.8642176	0.001623377	0.012862232	evm.TU.Contig31.508(--);evm.TU.Contig1.454(NEW1);evm.TU.Contig22.527(BEA3);evm.TU.Contig24.614(abcI);evm.TU.Contig35.85(hmt1);evm.TU.Contig2.22(cicA);evm.TU.Contig26.47(cys-14);evm.TU.Contig16.11(FG02316);evm.TU.Contig24.569(ABCA3);evm.TU.Contig31.898(JEN1);evm.TU.Contig24.596(ZRA1);evm.TU.Contig28.261(atrF);evm.TU.Contig47.385(MDR4);evm.TU.Contig23.73(SPBC29A3.09c);evm.TU.Contig31.346(atrD);evm.…	evm.TU.Contig1.333(glkA);evm.TU.Contig1.421(braE);evm.TU.Contig1.454(NEW1);evm.TU.Contig1.98(aclQ);evm.TU.Contig11.98(mfsd5);evm.TU.Contig12.207(HGT1);evm.TU.Contig12.227(ARB1);evm.TU.Contig12.30(YCF1);evm.TU.Contig16.11(FG02316);evm.TU.Contig17.1(mdr2);evm.TU.Contig2.22(cicA);evm.TU.Contig20.26(cys-14);evm.TU.Contig22.527(BEA3);evm.TU.Contig22.623(RLI1);evm.TU.Contig23.315(hmt1);evm.TU.Contig23.…
GO:0018835	carbon phosphorus lyase activity	53	-0.48855036	-1.8637843	0.001663894	0.01283795	evm.TU.Contig1.454(NEW1);evm.TU.Contig22.527(BEA3);evm.TU.Contig24.614(abcI);evm.TU.Contig35.85(hmt1);evm.TU.Contig2.22(cicA);evm.TU.Contig16.11(FG02316);evm.TU.Contig24.569(ABCA3);evm.TU.Contig24.596(ZRA1);evm.TU.Contig28.261(atrF);evm.TU.Contig47.385(MDR4);evm.TU.Contig23.73(SPBC29A3.09c);evm.TU.Contig31.346(atrD);evm.TU.Contig24.677(atrA);evm.TU.Contig47.175(MDR5);evm.TU.Contig38.103(FG02316);…	MSTRG.194(pif1);evm.TU.Contig1.421(braE);evm.TU.Contig1.454(NEW1);evm.TU.Contig1.98(aclQ);evm.TU.Contig12.227(ARB1);evm.TU.Contig12.30(YCF1);evm.TU.Contig16.11(FG02316);evm.TU.Contig17.1(mdr2);evm.TU.Contig2.22(cicA);evm.TU.Contig22.527(BEA3);evm.TU.Contig22.623(RLI1);evm.TU.Contig23.315(hmt1);evm.TU.Contig23.51(SPAC323.04);evm.TU.Contig23.73(SPBC29A3.09c);evm.TU.Contig24.118(spn2);evm.TU.Contig2…
GO:0015098	molybdate ion transmembrane transporter activity	52	-0.49772203	-1.861947	0.001658375	0.013001094	evm.TU.Contig31.508(--);evm.TU.Contig1.454(NEW1);evm.TU.Contig22.527(BEA3);evm.TU.Contig24.614(abcI);evm.TU.Contig35.85(hmt1);evm.TU.Contig2.22(cicA);evm.TU.Contig26.47(cys-14);evm.TU.Contig16.11(FG02316);evm.TU.Contig24.569(ABCA3);evm.TU.Contig31.898(JEN1);evm.TU.Contig24.596(ZRA1);evm.TU.Contig28.261(atrF);evm.TU.Contig47.385(MDR4);evm.TU.Contig23.73(SPBC29A3.09c);evm.TU.Contig31.346(atrD);evm.…	evm.TU.Contig1.333(glkA);evm.TU.Contig1.421(braE);evm.TU.Contig1.454(NEW1);evm.TU.Contig1.98(aclQ);evm.TU.Contig11.98(mfsd5);evm.TU.Contig12.207(HGT1);evm.TU.Contig12.227(ARB1);evm.TU.Contig12.30(YCF1);evm.TU.Contig16.11(FG02316);evm.TU.Contig17.1(mdr2);evm.TU.Contig2.22(cicA);evm.TU.Contig20.26(cys-14);evm.TU.Contig22.527(BEA3);evm.TU.Contig22.623(RLI1);evm.TU.Contig23.315(hmt1);evm.TU.Contig23.…
GO:0015087	cobalt ion transmembrane transporter activity	54	-0.48850083	-1.859796	0	0.013186865	evm.TU.Contig34.34(psm1);evm.TU.Contig23.51(SPAC323.04);evm.TU.Contig31.694(PXA1);evm.TU.Contig31.327(sudA);evm.TU.Contig54.133(pi066);evm.TU.Contig1.454(NEW1);evm.TU.Contig22.527(BEA3);evm.TU.Contig24.614(abcI);evm.TU.Contig35.85(hmt1);evm.TU.Contig2.22(cicA);evm.TU.Contig16.11(FG02316);evm.TU.Contig24.569(ABCA3);evm.TU.Contig24.596(ZRA1);evm.TU.Contig28.261(atrF);evm.TU.Contig47.385(MDR4);evm.T…	evm.TU.Contig1.421(braE);evm.TU.Contig1.454(NEW1);evm.TU.Contig1.98(aclQ);evm.TU.Contig12.227(ARB1);evm.TU.Contig12.30(YCF1);evm.TU.Contig16.11(FG02316);evm.TU.Contig17.1(mdr2);evm.TU.Contig2.22(cicA);evm.TU.Contig22.527(BEA3);evm.TU.Contig22.623(RLI1);evm.TU.Contig22.708(SPAC17A2.14);evm.TU.Contig23.315(hmt1);evm.TU.Contig23.51(SPAC323.04);evm.TU.Contig23.73(SPBC29A3.09c);evm.TU.Contig24.141(abc…
GO:0043225	ATPase-coupled inorganic anion transmembrane transporter activity	58	-0.486997	-1.8591287	0	0.013185709	evm.TU.Contig31.327(sudA);evm.TU.Contig12.12(CLCN3);evm.TU.Contig1.454(NEW1);evm.TU.Contig22.527(BEA3);evm.TU.Contig24.614(abcI);evm.TU.Contig35.85(hmt1);evm.TU.Contig2.22(cicA);evm.TU.Contig16.11(FG02316);evm.TU.Contig24.569(ABCA3);evm.TU.Contig24.596(ZRA1);evm.TU.Contig28.261(atrF);evm.TU.Contig31.631(CLCN3);evm.TU.Contig47.385(MDR4);evm.TU.Contig23.73(SPBC29A3.09c);evm.TU.Contig54.190(CYP6);ev…	evm.TU.Contig1.29(Clcn3);evm.TU.Contig1.421(braE);evm.TU.Contig1.454(NEW1);evm.TU.Contig1.98(aclQ);evm.TU.Contig12.12(CLCN3);evm.TU.Contig12.227(ARB1);evm.TU.Contig12.30(YCF1);evm.TU.Contig16.11(FG02316);evm.TU.Contig17.1(mdr2);evm.TU.Contig2.12(UMAG_11084);evm.TU.Contig2.22(cicA);evm.TU.Contig22.527(BEA3);evm.TU.Contig22.623(RLI1);evm.TU.Contig23.315(hmt1);evm.TU.Contig23.51(SPAC323.04);evm.TU.C…
GO:0051058	negative regulation of small GTPase mediated signal transduction	27	-0.5704888	-1.8575177	0	0.013385235	evm.TU.Contig23.135(iml1);evm.TU.Contig22.523(SPAPYUK71.03c);evm.TU.Contig54.137(BUD2);evm.TU.Contig20.159(rga1);evm.TU.Contig31.485(Arhgap27);evm.TU.Contig53.127(sin1);evm.TU.Contig28.62(FAR11);evm.TU.Contig35.2(Nf1);evm.TU.Contig31.943(ceh-14);evm.TU.Contig47.262(SPBC3H7.13);evm.TU.Contig31.108(vps901);evm.TU.Contig22.668(cul3b);evm.TU.Contig12.133(--);evm.TU.Contig20.30(BEM3);	evm.TU.Contig12.133(--);evm.TU.Contig12.89(gap1);evm.TU.Contig17.20(paa1);evm.TU.Contig20.159(rga1);evm.TU.Contig20.30(BEM3);evm.TU.Contig22.523(SPAPYUK71.03c);evm.TU.Contig22.560(NSP1);evm.TU.Contig22.66(pro11);evm.TU.Contig22.668(cul3b);evm.TU.Contig23.135(iml1);evm.TU.Contig24.193(ptc4);evm.TU.Contig24.316(FBP1);evm.TU.Contig26.97(pkar1);evm.TU.Contig28.62(FAR11);evm.TU.Contig31.108(vps901);ev…
GO:0015698	inorganic anion transport	148	-0.41132653	-1.8554267	0	0.013643852	evm.TU.Contig31.327(sudA);evm.TU.Contig24.671(rco-3);evm.TU.Contig12.12(CLCN3);MSTRG.3660(--);evm.TU.Contig53.60(RGT2);MSTRG.2605(SPBC16E9.02c);evm.TU.Contig31.508(--);evm.TU.Contig1.454(NEW1);evm.TU.Contig2.268(MCH2);evm.TU.Contig53.42(MFS1);evm.TU.Contig22.527(BEA3);evm.TU.Contig53.233(oryC);evm.TU.Contig24.614(abcI);evm.TU.Contig35.85(hmt1);evm.TU.Contig2.22(cicA);evm.TU.Contig22.303(MCH2);evm…	MSTRG.2605(SPBC16E9.02c);MSTRG.3051(--);MSTRG.3660(--);evm.TU.Contig1.106(CDC123);evm.TU.Contig1.29(Clcn3);evm.TU.Contig1.333(glkA);evm.TU.Contig1.421(braE);evm.TU.Contig1.454(NEW1);evm.TU.Contig1.98(aclQ);evm.TU.Contig11.98(mfsd5);evm.TU.Contig12.12(CLCN3);evm.TU.Contig12.192(SPAC1002.16c);evm.TU.Contig12.207(HGT1);evm.TU.Contig12.227(ARB1);evm.TU.Contig12.30(YCF1);evm.TU.Contig12.390(galP);evm.…
GO:0015116	sulfate transmembrane transporter activity	53	-0.4867271	-1.849932	0	0.014433469	evm.TU.Contig23.51(SPAC323.04);evm.TU.Contig31.694(PXA1);evm.TU.Contig31.327(sudA);MSTRG.3660(--);evm.TU.Contig1.454(NEW1);evm.TU.Contig22.527(BEA3);evm.TU.Contig24.614(abcI);evm.TU.Contig35.85(hmt1);evm.TU.Contig2.22(cicA);evm.TU.Contig26.47(cys-14);evm.TU.Contig16.11(FG02316);evm.TU.Contig24.569(ABCA3);evm.TU.Contig24.596(ZRA1);evm.TU.Contig28.261(atrF);evm.TU.Contig47.385(MDR4);evm.TU.Contig23…	MSTRG.3660(--);evm.TU.Contig1.421(braE);evm.TU.Contig1.454(NEW1);evm.TU.Contig1.98(aclQ);evm.TU.Contig12.227(ARB1);evm.TU.Contig12.30(YCF1);evm.TU.Contig16.11(FG02316);evm.TU.Contig17.1(mdr2);evm.TU.Contig2.22(cicA);evm.TU.Contig2.71(ctpF);evm.TU.Contig20.26(cys-14);evm.TU.Contig22.5(SPBC3H7.02);evm.TU.Contig22.527(BEA3);evm.TU.Contig22.623(RLI1);evm.TU.Contig23.162(cys-14);evm.TU.Contig23.315(hm…
GO:0032973	amino acid export across plasma membrane	57	-0.4748259	-1.8442768	0	0.015350468	evm.TU.Contig1.454(NEW1);evm.TU.Contig23.16(SMC2);evm.TU.Contig22.527(BEA3);evm.TU.Contig24.614(abcI);evm.TU.Contig35.85(hmt1);evm.TU.Contig2.22(cicA);evm.TU.Contig16.11(FG02316);evm.TU.Contig24.569(ABCA3);evm.TU.Contig24.596(ZRA1);evm.TU.Contig28.261(atrF);evm.TU.Contig47.385(MDR4);evm.TU.Contig23.73(SPBC29A3.09c);evm.TU.Contig31.346(atrD);evm.TU.Contig24.677(atrA);evm.TU.Contig47.175(MDR5);evm.…	MSTRG.194(pif1);evm.TU.Contig1.421(braE);evm.TU.Contig1.43(mx1);evm.TU.Contig1.454(NEW1);evm.TU.Contig1.98(aclQ);evm.TU.Contig12.227(ARB1);evm.TU.Contig12.30(YCF1);evm.TU.Contig12.411(rhoC);evm.TU.Contig16.11(FG02316);evm.TU.Contig17.1(mdr2);evm.TU.Contig2.22(cicA);evm.TU.Contig22.122(--);evm.TU.Contig22.527(BEA3);evm.TU.Contig22.623(RLI1);evm.TU.Contig23.16(SMC2);evm.TU.Contig23.315(hmt1);evm.TU…
GO:0015085	calcium ion transmembrane transporter activity	52	-0.48335657	-1.8434157	0	0.015392409	evm.TU.Contig31.1202(cta3);evm.TU.Contig48.372(mscA);evm.TU.Contig12.385(mscB);evm.TU.Contig31.106(--);evm.TU.Contig31.42(cog4);evm.TU.Contig13.1(ANP1);evm.TU.Contig31.940(SPBC13A2.03);evm.TU.Contig22.88(VNX1);evm.TU.Contig24.372(PMC1);evm.TU.Contig38.402(ENA1);evm.TU.Contig20.116(--);evm.TU.Contig22.612(SPAC3A12.06c);evm.TU.Contig12.83(--);evm.TU.Contig1.249(DNF1);evm.TU.Contig24.526(HMA5);evm.T…	MSTRG.7471(--);evm.TU.Contig1.209(GDT1);evm.TU.Contig1.249(DNF1);evm.TU.Contig11.144(PCA1);evm.TU.Contig11.59(ANP1);evm.TU.Contig12.385(mscB);evm.TU.Contig12.78(--);evm.TU.Contig12.83(--);evm.TU.Contig13.1(ANP1);evm.TU.Contig15.17(cch1);evm.TU.Contig2.106(pma-1);evm.TU.Contig20.116(--);evm.TU.Contig20.117(SPCC1322.03);evm.TU.Contig20.15(--);evm.TU.Contig20.232(srcA);evm.TU.Contig22.190(mdm28);evm…
GO:0033283	ATPase-coupled organic acid transmembrane transporter activity	58	-0.47053614	-1.8408172	0	0.015751768	evm.TU.Contig1.454(NEW1);evm.TU.Contig23.16(SMC2);evm.TU.Contig22.527(BEA3);evm.TU.Contig24.614(abcI);evm.TU.Contig35.85(hmt1);evm.TU.Contig2.22(cicA);evm.TU.Contig16.11(FG02316);evm.TU.Contig24.569(ABCA3);evm.TU.Contig24.596(ZRA1);evm.TU.Contig28.261(atrF);evm.TU.Contig47.385(MDR4);evm.TU.Contig23.73(SPBC29A3.09c);evm.TU.Contig31.346(atrD);evm.TU.Contig24.677(atrA);evm.TU.Contig47.175(MDR5);evm.…	MSTRG.194(pif1);evm.TU.Contig1.421(braE);evm.TU.Contig1.43(mx1);evm.TU.Contig1.454(NEW1);evm.TU.Contig1.98(aclQ);evm.TU.Contig12.227(ARB1);evm.TU.Contig12.30(YCF1);evm.TU.Contig12.411(rhoC);evm.TU.Contig16.11(FG02316);evm.TU.Contig17.1(mdr2);evm.TU.Contig2.22(cicA);evm.TU.Contig22.122(--);evm.TU.Contig22.527(BEA3);evm.TU.Contig22.623(RLI1);evm.TU.Contig23.16(SMC2);evm.TU.Contig23.315(hmt1);evm.TU…
GO:0042883	cysteine transport	58	-0.47279087	-1.8400307	0	0.015784472	evm.TU.Contig1.454(NEW1);evm.TU.Contig23.16(SMC2);evm.TU.Contig22.527(BEA3);evm.TU.Contig24.614(abcI);evm.TU.Contig35.85(hmt1);evm.TU.Contig2.22(cicA);evm.TU.Contig16.11(FG02316);evm.TU.Contig24.569(ABCA3);evm.TU.Contig24.596(ZRA1);evm.TU.Contig28.261(atrF);evm.TU.Contig47.385(MDR4);evm.TU.Contig23.73(SPBC29A3.09c);evm.TU.Contig31.346(atrD);evm.TU.Contig24.677(atrA);evm.TU.Contig47.175(MDR5);evm.…	MSTRG.194(pif1);evm.TU.Contig1.421(braE);evm.TU.Contig1.43(mx1);evm.TU.Contig1.454(NEW1);evm.TU.Contig1.98(aclQ);evm.TU.Contig12.227(ARB1);evm.TU.Contig12.30(YCF1);evm.TU.Contig12.411(rhoC);evm.TU.Contig16.11(FG02316);evm.TU.Contig17.1(mdr2);evm.TU.Contig2.22(cicA);evm.TU.Contig22.122(--);evm.TU.Contig22.527(BEA3);evm.TU.Contig22.623(RLI1);evm.TU.Contig23.16(SMC2);evm.TU.Contig23.315(hmt1);evm.TU…
GO:0015424	ABC-type amino acid transporter activity	57	-0.4748259	-1.8387226	0	0.015944844	evm.TU.Contig1.454(NEW1);evm.TU.Contig23.16(SMC2);evm.TU.Contig22.527(BEA3);evm.TU.Contig24.614(abcI);evm.TU.Contig35.85(hmt1);evm.TU.Contig2.22(cicA);evm.TU.Contig16.11(FG02316);evm.TU.Contig24.569(ABCA3);evm.TU.Contig24.596(ZRA1);evm.TU.Contig28.261(atrF);evm.TU.Contig47.385(MDR4);evm.TU.Contig23.73(SPBC29A3.09c);evm.TU.Contig31.346(atrD);evm.TU.Contig24.677(atrA);evm.TU.Contig47.175(MDR5);evm.…	MSTRG.194(pif1);evm.TU.Contig1.421(braE);evm.TU.Contig1.43(mx1);evm.TU.Contig1.454(NEW1);evm.TU.Contig1.98(aclQ);evm.TU.Contig12.227(ARB1);evm.TU.Contig12.30(YCF1);evm.TU.Contig12.411(rhoC);evm.TU.Contig16.11(FG02316);evm.TU.Contig17.1(mdr2);evm.TU.Contig2.22(cicA);evm.TU.Contig22.122(--);evm.TU.Contig22.527(BEA3);evm.TU.Contig22.623(RLI1);evm.TU.Contig23.16(SMC2);evm.TU.Contig23.315(hmt1);evm.TU…
GO:0019541	propionate metabolic process	50	-0.49005538	-1.8362099	0.001615509	0.016281812	evm.TU.Contig48.130(ATRR);evm.TU.Contig31.813(FAT1);evm.TU.Contig48.321(sfmB);evm.TU.Contig22.58(acdB);evm.TU.Contig24.215(NRPS2);evm.TU.Contig24.703(oryP);evm.TU.Contig12.435(acu-5);evm.TU.Contig38.416(LYS4);evm.TU.Contig47.230(SID4);evm.TU.Contig24.343(panB);evm.TU.Contig26.119(sidI);evm.TU.Contig38.153(NRPS4);evm.TU.Contig12.282(mcl);evm.TU.Contig31.1105(ungA');evm.TU.Contig1.178(easD);evm.TU.…	evm.TU.Contig1.178(easD);evm.TU.Contig1.185(PDH1);evm.TU.Contig11.122(apmA);evm.TU.Contig11.19(lys4);evm.TU.Contig12.282(mcl);evm.TU.Contig12.287(mcsA);evm.TU.Contig12.435(acu-5);evm.TU.Contig12.55(CCL7);evm.TU.Contig2.101(PROQFM164_S04g000523);evm.TU.Contig2.280(vrtB);evm.TU.Contig2.287(acoA);evm.TU.Contig22.106(lnaA);evm.TU.Contig22.135(oryP);evm.TU.Contig22.140(dtxS1);evm.TU.Contig22.142(apvA)…
GO:0033230	ABC-type cysteine transporter activity	57	-0.4748259	-1.8358575	0	0.016201437	evm.TU.Contig1.454(NEW1);evm.TU.Contig23.16(SMC2);evm.TU.Contig22.527(BEA3);evm.TU.Contig24.614(abcI);evm.TU.Contig35.85(hmt1);evm.TU.Contig2.22(cicA);evm.TU.Contig16.11(FG02316);evm.TU.Contig24.569(ABCA3);evm.TU.Contig24.596(ZRA1);evm.TU.Contig28.261(atrF);evm.TU.Contig47.385(MDR4);evm.TU.Contig23.73(SPBC29A3.09c);evm.TU.Contig31.346(atrD);evm.TU.Contig24.677(atrA);evm.TU.Contig47.175(MDR5);evm.…	MSTRG.194(pif1);evm.TU.Contig1.421(braE);evm.TU.Contig1.43(mx1);evm.TU.Contig1.454(NEW1);evm.TU.Contig1.98(aclQ);evm.TU.Contig12.227(ARB1);evm.TU.Contig12.30(YCF1);evm.TU.Contig12.411(rhoC);evm.TU.Contig16.11(FG02316);evm.TU.Contig17.1(mdr2);evm.TU.Contig2.22(cicA);evm.TU.Contig22.122(--);evm.TU.Contig22.527(BEA3);evm.TU.Contig22.623(RLI1);evm.TU.Contig23.16(SMC2);evm.TU.Contig23.315(hmt1);evm.TU…
GO:0000101	sulfur amino acid transport	60	-0.4726664	-1.8358053	0	0.016099572	evm.TU.Contig1.454(NEW1);evm.TU.Contig23.16(SMC2);evm.TU.Contig22.527(BEA3);evm.TU.Contig24.614(abcI);evm.TU.Contig35.85(hmt1);evm.TU.Contig2.22(cicA);evm.TU.Contig16.11(FG02316);evm.TU.Contig24.569(ABCA3);evm.TU.Contig24.596(ZRA1);evm.TU.Contig28.261(atrF);evm.TU.Contig47.385(MDR4);evm.TU.Contig23.73(SPBC29A3.09c);evm.TU.Contig38.240(tsc1);evm.TU.Contig31.346(atrD);evm.TU.Contig24.677(atrA);evm.…	MSTRG.194(pif1);evm.TU.Contig1.421(braE);evm.TU.Contig1.43(mx1);evm.TU.Contig1.454(NEW1);evm.TU.Contig1.98(aclQ);evm.TU.Contig12.227(ARB1);evm.TU.Contig12.30(YCF1);evm.TU.Contig12.411(rhoC);evm.TU.Contig16.11(FG02316);evm.TU.Contig17.1(mdr2);evm.TU.Contig2.22(cicA);evm.TU.Contig22.122(--);evm.TU.Contig22.527(BEA3);evm.TU.Contig22.623(RLI1);evm.TU.Contig23.16(SMC2);evm.TU.Contig23.315(hmt1);evm.TU…
GO:0050456	cystine reductase activity	57	-0.4748259	-1.8331926	0	0.01646786	evm.TU.Contig1.454(NEW1);evm.TU.Contig23.16(SMC2);evm.TU.Contig22.527(BEA3);evm.TU.Contig24.614(abcI);evm.TU.Contig35.85(hmt1);evm.TU.Contig2.22(cicA);evm.TU.Contig16.11(FG02316);evm.TU.Contig24.569(ABCA3);evm.TU.Contig24.596(ZRA1);evm.TU.Contig28.261(atrF);evm.TU.Contig47.385(MDR4);evm.TU.Contig23.73(SPBC29A3.09c);evm.TU.Contig31.346(atrD);evm.TU.Contig24.677(atrA);evm.TU.Contig47.175(MDR5);evm.…	MSTRG.194(pif1);evm.TU.Contig1.421(braE);evm.TU.Contig1.43(mx1);evm.TU.Contig1.454(NEW1);evm.TU.Contig1.98(aclQ);evm.TU.Contig12.227(ARB1);evm.TU.Contig12.30(YCF1);evm.TU.Contig12.411(rhoC);evm.TU.Contig16.11(FG02316);evm.TU.Contig17.1(mdr2);evm.TU.Contig2.22(cicA);evm.TU.Contig22.122(--);evm.TU.Contig22.527(BEA3);evm.TU.Contig22.623(RLI1);evm.TU.Contig23.16(SMC2);evm.TU.Contig23.315(hmt1);evm.TU…
GO:0033284	ATPase-coupled carboxylic acid transmembrane transporter activity	58	-0.47053614	-1.8327436	0	0.016449703	evm.TU.Contig1.454(NEW1);evm.TU.Contig23.16(SMC2);evm.TU.Contig22.527(BEA3);evm.TU.Contig24.614(abcI);evm.TU.Contig35.85(hmt1);evm.TU.Contig2.22(cicA);evm.TU.Contig16.11(FG02316);evm.TU.Contig24.569(ABCA3);evm.TU.Contig24.596(ZRA1);evm.TU.Contig28.261(atrF);evm.TU.Contig47.385(MDR4);evm.TU.Contig23.73(SPBC29A3.09c);evm.TU.Contig31.346(atrD);evm.TU.Contig24.677(atrA);evm.TU.Contig47.175(MDR5);evm.…	MSTRG.194(pif1);evm.TU.Contig1.421(braE);evm.TU.Contig1.43(mx1);evm.TU.Contig1.454(NEW1);evm.TU.Contig1.98(aclQ);evm.TU.Contig12.227(ARB1);evm.TU.Contig12.30(YCF1);evm.TU.Contig12.411(rhoC);evm.TU.Contig16.11(FG02316);evm.TU.Contig17.1(mdr2);evm.TU.Contig2.22(cicA);evm.TU.Contig22.122(--);evm.TU.Contig22.527(BEA3);evm.TU.Contig22.623(RLI1);evm.TU.Contig23.16(SMC2);evm.TU.Contig23.315(hmt1);evm.TU…
GO:0015706	nitrate transport	57	-0.47741473	-1.8322093	0	0.01646494	evm.TU.Contig1.454(NEW1);evm.TU.Contig2.268(MCH2);evm.TU.Contig53.42(MFS1);evm.TU.Contig22.527(BEA3);evm.TU.Contig24.614(abcI);evm.TU.Contig35.85(hmt1);evm.TU.Contig2.22(cicA);evm.TU.Contig22.303(MCH2);evm.TU.Contig16.11(FG02316);evm.TU.Contig24.569(ABCA3);evm.TU.Contig31.898(JEN1);evm.TU.Contig24.596(ZRA1);evm.TU.Contig28.261(atrF);evm.TU.Contig31.478(MFS1);evm.TU.Contig47.385(MDR4);evm.TU.Conti…	evm.TU.Contig1.421(braE);evm.TU.Contig1.454(NEW1);evm.TU.Contig1.98(aclQ);evm.TU.Contig12.192(SPAC1002.16c);evm.TU.Contig12.227(ARB1);evm.TU.Contig12.30(YCF1);evm.TU.Contig16.11(FG02316);evm.TU.Contig17.1(mdr2);evm.TU.Contig2.22(cicA);evm.TU.Contig2.268(MCH2);evm.TU.Contig22.303(MCH2);evm.TU.Contig22.527(BEA3);evm.TU.Contig22.623(RLI1);evm.TU.Contig22.751(crnA);evm.TU.Contig23.315(hmt1);evm.TU.Co…
GO:1903712	cysteine transmembrane transport	57	-0.4748259	-1.8314795	0	0.016452162	evm.TU.Contig1.454(NEW1);evm.TU.Contig23.16(SMC2);evm.TU.Contig22.527(BEA3);evm.TU.Contig24.614(abcI);evm.TU.Contig35.85(hmt1);evm.TU.Contig2.22(cicA);evm.TU.Contig16.11(FG02316);evm.TU.Contig24.569(ABCA3);evm.TU.Contig24.596(ZRA1);evm.TU.Contig28.261(atrF);evm.TU.Contig47.385(MDR4);evm.TU.Contig23.73(SPBC29A3.09c);evm.TU.Contig31.346(atrD);evm.TU.Contig24.677(atrA);evm.TU.Contig47.175(MDR5);evm.…	MSTRG.194(pif1);evm.TU.Contig1.421(braE);evm.TU.Contig1.43(mx1);evm.TU.Contig1.454(NEW1);evm.TU.Contig1.98(aclQ);evm.TU.Contig12.227(ARB1);evm.TU.Contig12.30(YCF1);evm.TU.Contig12.411(rhoC);evm.TU.Contig16.11(FG02316);evm.TU.Contig17.1(mdr2);evm.TU.Contig2.22(cicA);evm.TU.Contig22.122(--);evm.TU.Contig22.527(BEA3);evm.TU.Contig22.623(RLI1);evm.TU.Contig23.16(SMC2);evm.TU.Contig23.315(hmt1);evm.TU…
GO:0055051	ATP-binding cassette (ABC) transporter complex, integrated substrate binding	57	-0.4748259	-1.8299491	0	0.01662798	evm.TU.Contig1.454(NEW1);evm.TU.Contig23.16(SMC2);evm.TU.Contig22.527(BEA3);evm.TU.Contig24.614(abcI);evm.TU.Contig35.85(hmt1);evm.TU.Contig2.22(cicA);evm.TU.Contig16.11(FG02316);evm.TU.Contig24.569(ABCA3);evm.TU.Contig24.596(ZRA1);evm.TU.Contig28.261(atrF);evm.TU.Contig47.385(MDR4);evm.TU.Contig23.73(SPBC29A3.09c);evm.TU.Contig31.346(atrD);evm.TU.Contig24.677(atrA);evm.TU.Contig47.175(MDR5);evm.…	MSTRG.194(pif1);evm.TU.Contig1.421(braE);evm.TU.Contig1.43(mx1);evm.TU.Contig1.454(NEW1);evm.TU.Contig1.98(aclQ);evm.TU.Contig12.227(ARB1);evm.TU.Contig12.30(YCF1);evm.TU.Contig12.411(rhoC);evm.TU.Contig16.11(FG02316);evm.TU.Contig17.1(mdr2);evm.TU.Contig2.22(cicA);evm.TU.Contig22.122(--);evm.TU.Contig22.527(BEA3);evm.TU.Contig22.623(RLI1);evm.TU.Contig23.16(SMC2);evm.TU.Contig23.315(hmt1);evm.TU…
GO:0003700	DNA-binding transcription factor activity	339	-0.36583617	-1.8295234	0	0.016570572	evm.TU.Contig47.90(--);MSTRG.10323(--);evm.TU.Contig38.404(mus-18);evm.TU.Contig26.53(acu-15);evm.TU.Contig1.158(AbaA);evm.TU.Contig48.260(--);evm.TU.Contig34.24(--);evm.TU.Contig22.175(--);evm.TU.Contig23.163(--);evm.TU.Contig51.5(PAC1);evm.TU.Contig31.234(WDR26);evm.TU.Contig31.1059(SWC4);evm.TU.Contig24.582(SPBC16G5.16);evm.TU.Contig55.11(DDB_G0275507);evm.TU.Contig10.4(--);evm.TU.Contig53.102…	MSTRG.10181(CTF1-ALPHA);MSTRG.10243(--);MSTRG.10323(--);MSTRG.10701(--);MSTRG.11489(--);MSTRG.11499(--);MSTRG.13197(--);MSTRG.13639(atf1);MSTRG.1698(--);MSTRG.2110(--);MSTRG.2369(--);MSTRG.3973(--);MSTRG.6171(--);MSTRG.7203(--);MSTRG.7885(--);MSTRG.9851(--);MSTRG.9852(--);MSTRG.9944(--);MSTRG.9945(--);evm.TU.Contig1.145(PIL1);evm.TU.Contig1.146(EZH1);evm.TU.Contig1.158(AbaA);evm.TU.Contig1.174(SC…
GO:0008272	sulfate transport	53	-0.4867271	-1.8295231	0	0.0164601	evm.TU.Contig23.51(SPAC323.04);evm.TU.Contig31.694(PXA1);evm.TU.Contig31.327(sudA);MSTRG.3660(--);evm.TU.Contig1.454(NEW1);evm.TU.Contig22.527(BEA3);evm.TU.Contig24.614(abcI);evm.TU.Contig35.85(hmt1);evm.TU.Contig2.22(cicA);evm.TU.Contig26.47(cys-14);evm.TU.Contig16.11(FG02316);evm.TU.Contig24.569(ABCA3);evm.TU.Contig24.596(ZRA1);evm.TU.Contig28.261(atrF);evm.TU.Contig47.385(MDR4);evm.TU.Contig23…	MSTRG.3660(--);evm.TU.Contig1.421(braE);evm.TU.Contig1.454(NEW1);evm.TU.Contig1.98(aclQ);evm.TU.Contig12.227(ARB1);evm.TU.Contig12.30(YCF1);evm.TU.Contig16.11(FG02316);evm.TU.Contig17.1(mdr2);evm.TU.Contig2.22(cicA);evm.TU.Contig2.71(ctpF);evm.TU.Contig20.26(cys-14);evm.TU.Contig22.5(SPBC3H7.02);evm.TU.Contig22.527(BEA3);evm.TU.Contig22.623(RLI1);evm.TU.Contig23.162(cys-14);evm.TU.Contig23.315(hm…
GO:0030256	type I protein secretion system complex	47	-0.49666926	-1.827102	0	0.016711662	evm.TU.Contig23.51(SPAC323.04);evm.TU.Contig31.694(PXA1);evm.TU.Contig31.327(sudA);evm.TU.Contig1.454(NEW1);evm.TU.Contig22.527(BEA3);evm.TU.Contig24.614(abcI);evm.TU.Contig35.85(hmt1);evm.TU.Contig2.22(cicA);evm.TU.Contig16.11(FG02316);evm.TU.Contig24.569(ABCA3);evm.TU.Contig24.596(ZRA1);evm.TU.Contig28.261(atrF);evm.TU.Contig47.385(MDR4);evm.TU.Contig23.73(SPBC29A3.09c);evm.TU.Contig31.346(atrD…	evm.TU.Contig1.421(braE);evm.TU.Contig1.454(NEW1);evm.TU.Contig1.98(aclQ);evm.TU.Contig11.68(UCKL1);evm.TU.Contig12.227(ARB1);evm.TU.Contig12.30(YCF1);evm.TU.Contig16.11(FG02316);evm.TU.Contig17.1(mdr2);evm.TU.Contig2.22(cicA);evm.TU.Contig22.527(BEA3);evm.TU.Contig22.623(RLI1);evm.TU.Contig23.315(hmt1);evm.TU.Contig23.51(SPAC323.04);evm.TU.Contig23.73(SPBC29A3.09c);evm.TU.Contig24.141(abcd1);evm…
GO:0090630	activation of GTPase activity	16	-0.6303678	-1.8264838	0.005300353	0.016730014	evm.TU.Contig47.325(pkc1);evm.TU.Contig1.294(Pka-C3);evm.TU.Contig22.32(SPAC4G8.04);evm.TU.Contig24.160(SPBC1778.09);evm.TU.Contig1.293(AN11010);evm.TU.Contig47.513(SPAC23D3.03c);evm.TU.Contig35.135(MSB3);	evm.TU.Contig1.293(AN11010);evm.TU.Contig1.294(Pka-C3);evm.TU.Contig1.434(MRS6);evm.TU.Contig12.345(GYP5);evm.TU.Contig22.32(SPAC4G8.04);evm.TU.Contig22.431(TBC1D5);evm.TU.Contig22.547(ELMO1);evm.TU.Contig24.160(SPBC1778.09);evm.TU.Contig28.183(gyp1);evm.TU.Contig31.572(tif5);evm.TU.Contig31.92(rna1);evm.TU.Contig35.135(MSB3);evm.TU.Contig38.51(EVI5L);evm.TU.Contig47.325(pkc1);evm.TU.Contig47.513…
GO:0045900	negative regulation of translational elongation	49	-0.48148495	-1.8246353	0.001605136	0.016966697	evm.TU.Contig1.454(NEW1);evm.TU.Contig22.527(BEA3);evm.TU.Contig24.614(abcI);evm.TU.Contig35.85(hmt1);evm.TU.Contig2.22(cicA);evm.TU.Contig16.11(FG02316);evm.TU.Contig12.127(DHH1);evm.TU.Contig24.569(ABCA3);evm.TU.Contig24.596(ZRA1);evm.TU.Contig28.261(atrF);evm.TU.Contig47.385(MDR4);evm.TU.Contig23.73(SPBC29A3.09c);evm.TU.Contig31.346(atrD);evm.TU.Contig24.677(atrA);evm.TU.Contig47.175(MDR5);evm…	evm.TU.Contig1.421(braE);evm.TU.Contig1.454(NEW1);evm.TU.Contig1.98(aclQ);evm.TU.Contig12.127(DHH1);evm.TU.Contig12.227(ARB1);evm.TU.Contig12.30(YCF1);evm.TU.Contig16.11(FG02316);evm.TU.Contig17.1(mdr2);evm.TU.Contig2.22(cicA);evm.TU.Contig22.527(BEA3);evm.TU.Contig22.562(GCD11);evm.TU.Contig22.623(RLI1);evm.TU.Contig23.315(hmt1);evm.TU.Contig23.399(cpc-2);evm.TU.Contig23.51(SPAC323.04);evm.TU.Co…
GO:0033229	cysteine transmembrane transporter activity	57	-0.4748259	-1.8174984	0	0.01814442	evm.TU.Contig1.454(NEW1);evm.TU.Contig23.16(SMC2);evm.TU.Contig22.527(BEA3);evm.TU.Contig24.614(abcI);evm.TU.Contig35.85(hmt1);evm.TU.Contig2.22(cicA);evm.TU.Contig16.11(FG02316);evm.TU.Contig24.569(ABCA3);evm.TU.Contig24.596(ZRA1);evm.TU.Contig28.261(atrF);evm.TU.Contig47.385(MDR4);evm.TU.Contig23.73(SPBC29A3.09c);evm.TU.Contig31.346(atrD);evm.TU.Contig24.677(atrA);evm.TU.Contig47.175(MDR5);evm.…	MSTRG.194(pif1);evm.TU.Contig1.421(braE);evm.TU.Contig1.43(mx1);evm.TU.Contig1.454(NEW1);evm.TU.Contig1.98(aclQ);evm.TU.Contig12.227(ARB1);evm.TU.Contig12.30(YCF1);evm.TU.Contig12.411(rhoC);evm.TU.Contig16.11(FG02316);evm.TU.Contig17.1(mdr2);evm.TU.Contig2.22(cicA);evm.TU.Contig22.122(--);evm.TU.Contig22.527(BEA3);evm.TU.Contig22.623(RLI1);evm.TU.Contig23.16(SMC2);evm.TU.Contig23.315(hmt1);evm.TU…
GO:0015112	nitrate transmembrane transporter activity	57	-0.47741473	-1.8147475	0.001615509	0.018578712	evm.TU.Contig1.454(NEW1);evm.TU.Contig2.268(MCH2);evm.TU.Contig53.42(MFS1);evm.TU.Contig22.527(BEA3);evm.TU.Contig24.614(abcI);evm.TU.Contig35.85(hmt1);evm.TU.Contig2.22(cicA);evm.TU.Contig22.303(MCH2);evm.TU.Contig16.11(FG02316);evm.TU.Contig24.569(ABCA3);evm.TU.Contig31.898(JEN1);evm.TU.Contig24.596(ZRA1);evm.TU.Contig28.261(atrF);evm.TU.Contig31.478(MFS1);evm.TU.Contig47.385(MDR4);evm.TU.Conti…	evm.TU.Contig1.421(braE);evm.TU.Contig1.454(NEW1);evm.TU.Contig1.98(aclQ);evm.TU.Contig12.192(SPAC1002.16c);evm.TU.Contig12.227(ARB1);evm.TU.Contig12.30(YCF1);evm.TU.Contig16.11(FG02316);evm.TU.Contig17.1(mdr2);evm.TU.Contig2.22(cicA);evm.TU.Contig2.268(MCH2);evm.TU.Contig22.303(MCH2);evm.TU.Contig22.527(BEA3);evm.TU.Contig22.623(RLI1);evm.TU.Contig22.751(crnA);evm.TU.Contig23.315(hmt1);evm.TU.Co…
GO:0019740	nitrogen utilization	31	-0.54266596	-1.8140225	0.003322259	0.018631196	evm.TU.Contig31.629(gatA);evm.TU.Contig23.110(asd-4);evm.TU.Contig24.568(bphB);evm.TU.Contig28.163(GLN1);evm.TU.Contig23.207(oca2);evm.TU.Contig31.271(AHK3);evm.TU.Contig24.415(SPAC1420.01c);evm.TU.Contig15.11(RIM15);evm.TU.Contig28.79(GDH2);evm.TU.Contig31.659(gacS);evm.TU.Contig53.162(ranbp9);evm.TU.Contig24.164(mak1);evm.TU.Contig31.481(AREA);evm.TU.Contig53.32(SKN7);evm.TU.Contig22.647(adv-1)…	evm.TU.Contig12.13(gatA);evm.TU.Contig15.11(RIM15);evm.TU.Contig2.14(nmr);evm.TU.Contig2.87(glt1);evm.TU.Contig22.607(NIK1);evm.TU.Contig22.647(adv-1);evm.TU.Contig23.110(asd-4);evm.TU.Contig23.207(oca2);evm.TU.Contig24.101(PRP43);evm.TU.Contig24.164(mak1);evm.TU.Contig24.324(cpc-1);evm.TU.Contig24.363(DAL81);evm.TU.Contig24.415(SPAC1420.01c);evm.TU.Contig24.450(napA);evm.TU.Contig24.568(bphB);ev…
GO:0098533	ATPase dependent transmembrane transport complex	95	-0.4291707	-1.8137754	0.001642036	0.018579997	evm.TU.Contig24.372(PMC1);evm.TU.Contig16.11(FG02316);evm.TU.Contig38.402(ENA1);evm.TU.Contig24.569(ABCA3);evm.TU.Contig38.346(SNF4);evm.TU.Contig24.596(ZRA1);evm.TU.Contig48.40(tmem184A);evm.TU.Contig28.261(atrF);evm.TU.Contig47.385(MDR4);evm.TU.Contig24.526(HMA5);evm.TU.Contig23.73(SPBC29A3.09c);evm.TU.Contig31.680(ATP7B);evm.TU.Contig31.346(atrD);evm.TU.Contig24.677(atrA);evm.TU.Contig39.2(cta…	MSTRG.194(pif1);evm.TU.Contig1.421(braE);evm.TU.Contig1.43(mx1);evm.TU.Contig1.454(NEW1);evm.TU.Contig1.98(aclQ);evm.TU.Contig11.35(SDS23);evm.TU.Contig12.227(ARB1);evm.TU.Contig12.30(YCF1);evm.TU.Contig12.411(rhoC);evm.TU.Contig12.433(B14D6.460);evm.TU.Contig16.11(FG02316);evm.TU.Contig17.1(mdr2);evm.TU.Contig2.106(pma-1);evm.TU.Contig2.22(cicA);evm.TU.Contig20.160(SPAC23C11.06c);evm.TU.Contig20…
GO:0046459	short-chain fatty acid metabolic process	54	-0.4769854	-1.812912	0	0.01863733	evm.TU.Contig48.130(ATRR);evm.TU.Contig31.813(FAT1);evm.TU.Contig48.321(sfmB);evm.TU.Contig22.58(acdB);evm.TU.Contig24.215(NRPS2);evm.TU.Contig24.703(oryP);evm.TU.Contig12.435(acu-5);evm.TU.Contig38.416(LYS4);evm.TU.Contig47.230(SID4);evm.TU.Contig24.343(panB);evm.TU.Contig26.119(sidI);evm.TU.Contig38.153(NRPS4);evm.TU.Contig12.282(mcl);evm.TU.Contig31.1105(ungA');evm.TU.Contig1.178(easD);evm.TU.…	evm.TU.Contig1.178(easD);evm.TU.Contig1.185(PDH1);evm.TU.Contig11.122(apmA);evm.TU.Contig11.19(lys4);evm.TU.Contig12.282(mcl);evm.TU.Contig12.287(mcsA);evm.TU.Contig12.435(acu-5);evm.TU.Contig12.55(CCL7);evm.TU.Contig2.101(PROQFM164_S04g000523);evm.TU.Contig2.280(vrtB);evm.TU.Contig2.287(acoA);evm.TU.Contig22.106(lnaA);evm.TU.Contig22.135(oryP);evm.TU.Contig22.140(dtxS1);evm.TU.Contig22.142(apvA)…
GO:0019350	teichoic acid biosynthetic process	47	-0.48136	-1.8110573	0.001647446	0.018980233	evm.TU.Contig48.130(ATRR);evm.TU.Contig31.813(FAT1);evm.TU.Contig48.321(sfmB);evm.TU.Contig22.58(acdB);evm.TU.Contig24.215(NRPS2);evm.TU.Contig24.703(oryP);evm.TU.Contig12.435(acu-5);evm.TU.Contig47.230(SID4);evm.TU.Contig26.119(sidI);evm.TU.Contig38.153(NRPS4);evm.TU.Contig38.270(Pcyt2);evm.TU.Contig31.1105(ungA');evm.TU.Contig1.178(easD);evm.TU.Contig24.636(SID4);evm.TU.Contig22.135(oryP);evm.T…	evm.TU.Contig1.178(easD);evm.TU.Contig11.122(apmA);evm.TU.Contig12.435(acu-5);evm.TU.Contig12.55(CCL7);evm.TU.Contig2.101(PROQFM164_S04g000523);evm.TU.Contig2.280(vrtB);evm.TU.Contig22.106(lnaA);evm.TU.Contig22.135(oryP);evm.TU.Contig22.140(dtxS1);evm.TU.Contig22.142(apvA);evm.TU.Contig22.259(GUP1);evm.TU.Contig22.58(acdB);evm.TU.Contig24.111(lys2);evm.TU.Contig24.215(NRPS2);evm.TU.Contig24.220(N…
GO:0006821	chloride transport	51	-0.4820384	-1.808369	0	0.019532595	evm.TU.Contig16.11(FG02316);evm.TU.Contig24.569(ABCA3);evm.TU.Contig24.596(ZRA1);evm.TU.Contig28.261(atrF);evm.TU.Contig31.631(CLCN3);evm.TU.Contig47.385(MDR4);evm.TU.Contig23.73(SPBC29A3.09c);evm.TU.Contig54.190(CYP6);evm.TU.Contig31.346(atrD);evm.TU.Contig24.677(atrA);evm.TU.Contig47.175(MDR5);evm.TU.Contig38.103(FG02316);evm.TU.Contig38.148(abc4);evm.TU.Contig48.68(YBT1);evm.TU.Contig31.437(ab…	evm.TU.Contig1.106(CDC123);evm.TU.Contig1.29(Clcn3);evm.TU.Contig1.421(braE);evm.TU.Contig1.454(NEW1);evm.TU.Contig1.98(aclQ);evm.TU.Contig12.12(CLCN3);evm.TU.Contig12.227(ARB1);evm.TU.Contig12.30(YCF1);evm.TU.Contig16.11(FG02316);evm.TU.Contig17.1(mdr2);evm.TU.Contig2.12(UMAG_11084);evm.TU.Contig2.22(cicA);evm.TU.Contig22.527(BEA3);evm.TU.Contig22.623(RLI1);evm.TU.Contig23.315(hmt1);evm.TU.Conti…
GO:0009380	excinuclease repair complex	63	-0.46052688	-1.807375	0	0.019597884	evm.TU.Contig1.454(NEW1);evm.TU.Contig31.292(DBP8);evm.TU.Contig22.527(BEA3);evm.TU.Contig12.238(DED1);evm.TU.Contig24.614(abcI);evm.TU.Contig35.85(hmt1);evm.TU.Contig2.22(cicA);evm.TU.Contig26.179(DCL-2);MSTRG.5606(dna2);evm.TU.Contig16.11(FG02316);evm.TU.Contig12.127(DHH1);evm.TU.Contig24.569(ABCA3);evm.TU.Contig24.596(ZRA1);evm.TU.Contig28.261(atrF);evm.TU.Contig24.736(MAK5);evm.TU.Contig47.38…	MSTRG.5606(dna2);evm.TU.Contig1.165(ROK1);evm.TU.Contig1.251(ded1);evm.TU.Contig1.421(braE);evm.TU.Contig1.454(NEW1);evm.TU.Contig1.98(aclQ);evm.TU.Contig12.127(DHH1);evm.TU.Contig12.227(ARB1);evm.TU.Contig12.238(DED1);evm.TU.Contig12.30(YCF1);evm.TU.Contig12.307(MSS116);evm.TU.Contig16.11(FG02316);evm.TU.Contig17.1(mdr2);evm.TU.Contig2.22(cicA);evm.TU.Contig2.290(DBP2);evm.TU.Contig22.527(BEA3);…
GO:0000099	sulfur amino acid transmembrane transporter activity	59	-0.4671281	-1.805108	0.001636661	0.019963313	evm.TU.Contig1.454(NEW1);evm.TU.Contig23.16(SMC2);evm.TU.Contig22.527(BEA3);evm.TU.Contig24.614(abcI);evm.TU.Contig35.85(hmt1);evm.TU.Contig2.22(cicA);evm.TU.Contig16.11(FG02316);evm.TU.Contig24.569(ABCA3);evm.TU.Contig24.596(ZRA1);evm.TU.Contig28.261(atrF);evm.TU.Contig47.385(MDR4);evm.TU.Contig23.73(SPBC29A3.09c);evm.TU.Contig31.346(atrD);evm.TU.Contig24.677(atrA);evm.TU.Contig47.175(MDR5);evm.…	MSTRG.194(pif1);evm.TU.Contig1.421(braE);evm.TU.Contig1.43(mx1);evm.TU.Contig1.454(NEW1);evm.TU.Contig1.98(aclQ);evm.TU.Contig12.227(ARB1);evm.TU.Contig12.30(YCF1);evm.TU.Contig12.411(rhoC);evm.TU.Contig16.11(FG02316);evm.TU.Contig17.1(mdr2);evm.TU.Contig2.22(cicA);evm.TU.Contig22.122(--);evm.TU.Contig22.527(BEA3);evm.TU.Contig22.623(RLI1);evm.TU.Contig23.16(SMC2);evm.TU.Contig23.315(hmt1);evm.TU…
GO:1903083	protein localization to condensed chromosome	21	-0.57525235	-1.8006204	0.005190312	0.020818828	evm.TU.Contig37.7(NUP84);evm.TU.Contig24.98(xpo1);evm.TU.Contig31.1226(BUB1);evm.TU.Contig51.27(mad1);evm.TU.Contig31.72(cdcA);evm.TU.Contig22.450(ark1);evm.TU.Contig23.171(--);evm.TU.Contig31.321(Haspin);evm.TU.Contig24.544(NUP145);evm.TU.Contig2.28(GSK1);evm.TU.Contig54.101(MTW1);evm.TU.Contig38.469(plc1);evm.TU.Contig31.395(--);evm.TU.Contig31.1178(atnA);evm.TU.Contig38.470(--);	evm.TU.Contig1.193(--);evm.TU.Contig12.380(--);evm.TU.Contig2.28(GSK1);evm.TU.Contig20.92(mph1);evm.TU.Contig22.450(ark1);evm.TU.Contig23.171(--);evm.TU.Contig24.301(NDC80);evm.TU.Contig24.544(NUP145);evm.TU.Contig24.98(xpo1);evm.TU.Contig28.71(--);evm.TU.Contig31.1178(atnA);evm.TU.Contig31.1226(BUB1);evm.TU.Contig31.321(Haspin);evm.TU.Contig31.395(--);evm.TU.Contig31.72(cdcA);evm.TU.Contig37.7(N…
GO:0015804	neutral amino acid transport	71	-0.43954647	-1.8003906	0	0.020741742	evm.TU.Contig1.454(NEW1);evm.TU.Contig23.16(SMC2);evm.TU.Contig22.527(BEA3);evm.TU.Contig24.614(abcI);MSTRG.7108(--);evm.TU.Contig35.85(hmt1);evm.TU.Contig2.22(cicA);evm.TU.Contig22.395(SPAC23H3.03c);evm.TU.Contig16.11(FG02316);evm.TU.Contig24.569(ABCA3);evm.TU.Contig24.596(ZRA1);evm.TU.Contig28.261(atrF);evm.TU.Contig47.385(MDR4);evm.TU.Contig23.73(SPBC29A3.09c);evm.TU.Contig31.346(atrD);evm.TU.…	MSTRG.194(pif1);MSTRG.7108(--);evm.TU.Contig1.411(dur3-1);evm.TU.Contig1.421(braE);evm.TU.Contig1.43(mx1);evm.TU.Contig1.454(NEW1);evm.TU.Contig1.470(prnB);evm.TU.Contig1.474(AVT6);evm.TU.Contig1.98(aclQ);evm.TU.Contig12.227(ARB1);evm.TU.Contig12.30(YCF1);evm.TU.Contig12.411(rhoC);evm.TU.Contig16.11(FG02316);evm.TU.Contig16.18(fnx2);evm.TU.Contig17.1(mdr2);evm.TU.Contig2.22(cicA);evm.TU.Contig22.…
GO:0009698	phenylpropanoid metabolic process	29	-0.5503267	-1.7988335	0	0.02098645	evm.TU.Contig31.813(FAT1);evm.TU.Contig48.321(sfmB);evm.TU.Contig22.58(acdB);evm.TU.Contig12.435(acu-5);evm.TU.Contig47.230(SID4);evm.TU.Contig26.119(sidI);evm.TU.Contig38.153(NRPS4);evm.TU.Contig31.1105(ungA');evm.TU.Contig1.178(easD);evm.TU.Contig24.636(SID4);evm.TU.Contig22.135(oryP);evm.TU.Contig24.220(NPS2);evm.TU.Contig47.384(sidN);evm.TU.Contig11.122(apmA);evm.TU.Contig24.345(cctP1);	evm.TU.Contig1.178(easD);evm.TU.Contig11.122(apmA);evm.TU.Contig12.435(acu-5);evm.TU.Contig12.55(CCL7);evm.TU.Contig22.106(lnaA);evm.TU.Contig22.135(oryP);evm.TU.Contig22.140(dtxS1);evm.TU.Contig22.58(acdB);evm.TU.Contig24.111(lys2);evm.TU.Contig24.220(NPS2);evm.TU.Contig24.345(cctP1);evm.TU.Contig24.416(FUM16);evm.TU.Contig24.636(SID4);evm.TU.Contig26.119(sidI);evm.TU.Contig28.214(AN10074);evm.T…
GO:0005253	anion channel activity	53	-0.47274548	-1.7918922	0.001636661	0.022555506	evm.TU.Contig23.51(SPAC323.04);evm.TU.Contig31.694(PXA1);evm.TU.Contig48.141(sll1024);evm.TU.Contig12.12(CLCN3);evm.TU.Contig1.454(NEW1);evm.TU.Contig22.527(BEA3);evm.TU.Contig35.85(hmt1);evm.TU.Contig2.22(cicA);evm.TU.Contig16.11(FG02316);evm.TU.Contig24.569(ABCA3);evm.TU.Contig24.596(ZRA1);evm.TU.Contig28.261(atrF);evm.TU.Contig54.65(GTG2);evm.TU.Contig31.631(CLCN3);evm.TU.Contig47.385(MDR4);ev…	evm.TU.Contig1.29(Clcn3);evm.TU.Contig1.421(braE);evm.TU.Contig1.454(NEW1);evm.TU.Contig1.98(aclQ);evm.TU.Contig12.12(CLCN3);evm.TU.Contig12.227(ARB1);evm.TU.Contig12.30(YCF1);evm.TU.Contig16.11(FG02316);evm.TU.Contig17.1(mdr2);evm.TU.Contig2.12(UMAG_11084);evm.TU.Contig2.22(cicA);evm.TU.Contig22.527(BEA3);evm.TU.Contig22.623(RLI1);evm.TU.Contig23.315(hmt1);evm.TU.Contig23.51(SPAC323.04);evm.TU.C…
GO:1905347	endodeoxyribonuclease complex	65	-0.4521457	-1.7880899	0	0.023281489	evm.TU.Contig1.454(NEW1);evm.TU.Contig31.292(DBP8);evm.TU.Contig22.527(BEA3);evm.TU.Contig12.238(DED1);evm.TU.Contig24.614(abcI);evm.TU.Contig35.85(hmt1);evm.TU.Contig2.22(cicA);evm.TU.Contig26.179(DCL-2);MSTRG.5606(dna2);evm.TU.Contig16.11(FG02316);evm.TU.Contig12.127(DHH1);evm.TU.Contig24.569(ABCA3);evm.TU.Contig24.596(ZRA1);evm.TU.Contig28.261(atrF);evm.TU.Contig24.736(MAK5);evm.TU.Contig47.38…	MSTRG.5606(dna2);evm.TU.Contig1.165(ROK1);evm.TU.Contig1.251(ded1);evm.TU.Contig1.421(braE);evm.TU.Contig1.454(NEW1);evm.TU.Contig1.98(aclQ);evm.TU.Contig12.127(DHH1);evm.TU.Contig12.227(ARB1);evm.TU.Contig12.238(DED1);evm.TU.Contig12.30(YCF1);evm.TU.Contig12.307(MSS116);evm.TU.Contig16.11(FG02316);evm.TU.Contig17.1(mdr2);evm.TU.Contig2.22(cicA);evm.TU.Contig2.290(DBP2);evm.TU.Contig20.82(MUS81);…
GO:0000935	division septum	22	-0.5760919	-1.7861257	0.001666667	0.02367509	evm.TU.Contig1.45(MST11);evm.TU.Contig31.1171(scd1);evm.TU.Contig53.62(MCK1);evm.TU.Contig24.436(ARB_01444);evm.TU.Contig31.648(SPAC3G9.05);evm.TU.Contig12.453(dnmbp);evm.TU.Contig1.234(tea1);evm.TU.Contig20.2(dnmbp);	evm.TU.Contig1.234(tea1);evm.TU.Contig1.235(smc5);evm.TU.Contig1.45(MST11);evm.TU.Contig11.20(--);evm.TU.Contig12.109(its3);evm.TU.Contig12.316(--);evm.TU.Contig12.411(rhoC);evm.TU.Contig12.453(dnmbp);evm.TU.Contig12.89(gap1);evm.TU.Contig20.2(dnmbp);evm.TU.Contig23.142(RAS);evm.TU.Contig24.436(ARB_01444);evm.TU.Contig24.459(exgD);evm.TU.Contig31.1171(scd1);evm.TU.Contig31.293(MKK2);evm.TU.Contig…
GO:0030253	protein secretion by the type I secretion system	64	-0.45664707	-1.785886	0	0.023587687	evm.TU.Contig53.156(--);evm.TU.Contig16.11(FG02316);evm.TU.Contig24.569(ABCA3);evm.TU.Contig24.596(ZRA1);evm.TU.Contig28.261(atrF);evm.TU.Contig47.385(MDR4);evm.TU.Contig23.73(SPBC29A3.09c);evm.TU.Contig31.346(atrD);evm.TU.Contig24.677(atrA);evm.TU.Contig47.175(MDR5);evm.TU.Contig38.103(FG02316);evm.TU.Contig38.148(abc4);evm.TU.Contig22.654(pyc);evm.TU.Contig31.1143(cut3);evm.TU.Contig53.107(DUR1…	evm.TU.Contig1.405(MCCC1);evm.TU.Contig1.421(braE);evm.TU.Contig1.454(NEW1);evm.TU.Contig1.98(aclQ);evm.TU.Contig11.68(UCKL1);evm.TU.Contig12.149(--);evm.TU.Contig12.153(mug137);evm.TU.Contig12.227(ARB1);evm.TU.Contig12.24(--);evm.TU.Contig12.30(YCF1);evm.TU.Contig16.11(FG02316);evm.TU.Contig17.1(mdr2);evm.TU.Contig2.118(SPC25);evm.TU.Contig2.127(--);evm.TU.Contig2.22(cicA);evm.TU.Contig22.527(BE…
GO:0006323	DNA packaging	274	-0.36748528	-1.7853092	0	0.02362097	evm.TU.Contig23.16(SMC2);evm.TU.Contig22.217(UVRAG);evm.TU.Contig22.450(ark1);evm.TU.Contig20.207(SCY_1267);evm.TU.Contig22.527(BEA3);evm.TU.Contig53.74(--);evm.TU.Contig22.418(STB6);evm.TU.Contig47.338(NUF2);evm.TU.Contig2.182(--);evm.TU.Contig31.344(BRE1);evm.TU.Contig31.44(rad21);evm.TU.Contig48.495(tlg1);evm.TU.Contig23.171(--);evm.TU.Contig12.336(--);evm.TU.Contig31.977(mit1);evm.TU.Contig1.…	MSTRG.13537(MPR1);MSTRG.13639(atf1);MSTRG.314(--);MSTRG.414(MC69);MSTRG.5457(--);MSTRG.7497(--);evm.TU.Contig1.110(SSU72);evm.TU.Contig1.128(swd1);evm.TU.Contig1.145(PIL1);evm.TU.Contig1.22(COY1);evm.TU.Contig1.234(tea1);evm.TU.Contig1.235(smc5);evm.TU.Contig1.263(sos7);evm.TU.Contig1.275(CTI6);evm.TU.Contig1.315(--);evm.TU.Contig1.323(pncA);evm.TU.Contig1.392(--);evm.TU.Contig1.393(myo2);evm.TU.…
GO:0015749	monosaccharide transmembrane transport	61	-0.4550672	-1.7847412	0.001572327	0.02362531	evm.TU.Contig1.454(NEW1);evm.TU.Contig22.527(BEA3);evm.TU.Contig53.233(oryC);evm.TU.Contig24.614(abcI);evm.TU.Contig35.85(hmt1);evm.TU.Contig12.382(SEY1);evm.TU.Contig2.22(cicA);evm.TU.Contig12.452(trt1);evm.TU.Contig22.235(Pa_1_2600);evm.TU.Contig28.72(tsc2);evm.TU.Contig16.11(FG02316);evm.TU.Contig24.569(ABCA3);evm.TU.Contig24.596(ZRA1);evm.TU.Contig28.261(atrF);evm.TU.Contig47.385(MDR4);evm.TU…	evm.TU.Contig1.421(braE);evm.TU.Contig1.454(NEW1);evm.TU.Contig1.98(aclQ);evm.TU.Contig12.227(ARB1);evm.TU.Contig12.30(YCF1);evm.TU.Contig12.382(SEY1);evm.TU.Contig12.452(trt1);evm.TU.Contig16.11(FG02316);evm.TU.Contig17.1(mdr2);evm.TU.Contig2.138(LAC12);evm.TU.Contig2.22(cicA);evm.TU.Contig2.5(--);evm.TU.Contig20.230(Aspscr1);evm.TU.Contig22.235(Pa_1_2600);evm.TU.Contig22.240(rco-3);evm.TU.Conti…
GO:0051286	cell tip	131	-0.40142757	-1.7840043	0	0.023676919	evm.TU.Contig33.43(sla1);evm.TU.Contig20.239(CHS4);evm.TU.Contig31.1051(--);evm.TU.Contig31.537(end4);MSTRG.1685(--);evm.TU.Contig23.151(TAO3);evm.TU.Contig26.207(aga-1);evm.TU.Contig23.48(BETAB-AD);evm.TU.Contig23.360(chs-3);evm.TU.Contig24.459(exgD);evm.TU.Contig38.83(EXO84);evm.TU.Contig23.363(BOI2);evm.TU.Contig24.396(MST20);evm.TU.Contig53.64(--);evm.TU.Contig53.175(pom1);evm.TU.Contig48.14(…	MSTRG.1685(--);evm.TU.Contig1.100(cdc48);evm.TU.Contig1.218(RIM9);evm.TU.Contig1.234(tea1);evm.TU.Contig1.292(PAL1);evm.TU.Contig1.32(cdc42);evm.TU.Contig1.418(chiA1);evm.TU.Contig1.45(MST11);evm.TU.Contig1.476(MOS1);evm.TU.Contig11.20(--);evm.TU.Contig11.35(SDS23);evm.TU.Contig11.63(hymA);evm.TU.Contig12.117(SPBC4.03c);evm.TU.Contig12.129(sec14);evm.TU.Contig12.163(apm2);evm.TU.Contig12.174(hob3…
GO:1990391	DNA repair complex	102	-0.4138784	-1.7788479	0	0.02493119	evm.TU.Contig1.454(NEW1);evm.TU.Contig31.292(DBP8);evm.TU.Contig22.527(BEA3);evm.TU.Contig12.238(DED1);evm.TU.Contig24.573(rhp41);evm.TU.Contig38.478(--);evm.TU.Contig24.614(abcI);evm.TU.Contig35.85(hmt1);evm.TU.Contig47.373(rhp42);evm.TU.Contig2.22(cicA);evm.TU.Contig12.421(RMR1);evm.TU.Contig31.798(msh6);evm.TU.Contig26.179(DCL-2);evm.TU.Contig53.36(msh-2);evm.TU.Contig1.143(rad13);evm.TU.Conti…	MSTRG.3397(rhp14);MSTRG.5606(dna2);evm.TU.Contig1.143(rad13);evm.TU.Contig1.165(ROK1);evm.TU.Contig1.251(ded1);evm.TU.Contig1.421(braE);evm.TU.Contig1.454(NEW1);evm.TU.Contig1.88(TEL1);evm.TU.Contig1.98(aclQ);evm.TU.Contig12.127(DHH1);evm.TU.Contig12.227(ARB1);evm.TU.Contig12.238(DED1);evm.TU.Contig12.30(YCF1);evm.TU.Contig12.307(MSS116);evm.TU.Contig12.421(RMR1);evm.TU.Contig16.11(FG02316);evm.T…
GO:0007265	Ras protein signal transduction	89	-0.4267634	-1.7783302	0	0.024900025	evm.TU.Contig23.363(BOI2);evm.TU.Contig24.396(MST20);evm.TU.Contig22.523(SPAPYUK71.03c);evm.TU.Contig54.137(BUD2);evm.TU.Contig47.379(scd2);evm.TU.Contig20.159(rga1);evm.TU.Contig31.485(Arhgap27);evm.TU.Contig53.127(sin1);evm.TU.Contig47.371(gef2);evm.TU.Contig28.62(FAR11);evm.TU.Contig35.2(Nf1);evm.TU.Contig2.59(TRF2);evm.TU.Contig31.943(ceh-14);evm.TU.Contig47.262(SPBC3H7.13);evm.TU.Contig31.10…	evm.TU.Contig1.32(cdc42);evm.TU.Contig1.363(rgf1);evm.TU.Contig1.442(kap95);evm.TU.Contig12.133(--);evm.TU.Contig12.409(mob1-1);evm.TU.Contig12.453(dnmbp);evm.TU.Contig12.89(gap1);evm.TU.Contig17.20(paa1);evm.TU.Contig17.36(SEC);evm.TU.Contig2.114(RAB2A);evm.TU.Contig2.281(GB-1);evm.TU.Contig2.284(sbp1);evm.TU.Contig2.44(svkA);evm.TU.Contig2.59(TRF2);evm.TU.Contig20.159(rga1);evm.TU.Contig20.2(dn…
GO:0006808	regulation of nitrogen utilization	24	-0.55841535	-1.777595	0.003327787	0.024966648	evm.TU.Contig24.415(SPAC1420.01c);evm.TU.Contig15.11(RIM15);evm.TU.Contig31.659(gacS);evm.TU.Contig53.162(ranbp9);evm.TU.Contig24.164(mak1);evm.TU.Contig31.481(AREA);evm.TU.Contig53.32(SKN7);evm.TU.Contig22.647(adv-1);evm.TU.Contig31.433(NIK1);evm.TU.Contig22.607(NIK1);	evm.TU.Contig15.11(RIM15);evm.TU.Contig2.14(nmr);evm.TU.Contig22.607(NIK1);evm.TU.Contig22.647(adv-1);evm.TU.Contig23.110(asd-4);evm.TU.Contig23.207(oca2);evm.TU.Contig24.101(PRP43);evm.TU.Contig24.164(mak1);evm.TU.Contig24.324(cpc-1);evm.TU.Contig24.363(DAL81);evm.TU.Contig24.415(SPAC1420.01c);evm.TU.Contig24.450(napA);evm.TU.Contig24.568(bphB);evm.TU.Contig28.182(RSP5);evm.TU.Contig31.157(RTG2)…
GO:0046578	regulation of Ras protein signal transduction	53	-0.4691082	-1.7749227	0	0.025550963	evm.TU.Contig22.523(SPAPYUK71.03c);evm.TU.Contig54.137(BUD2);evm.TU.Contig20.159(rga1);evm.TU.Contig31.485(Arhgap27);evm.TU.Contig53.127(sin1);evm.TU.Contig47.371(gef2);evm.TU.Contig28.62(FAR11);evm.TU.Contig35.2(Nf1);evm.TU.Contig31.943(ceh-14);evm.TU.Contig47.262(SPBC3H7.13);evm.TU.Contig31.108(vps901);evm.TU.Contig22.668(cul3b);evm.TU.Contig1.363(rgf1);evm.TU.Contig31.1171(scd1);evm.TU.Contig3…	evm.TU.Contig1.363(rgf1);evm.TU.Contig12.133(--);evm.TU.Contig12.409(mob1-1);evm.TU.Contig12.453(dnmbp);evm.TU.Contig12.89(gap1);evm.TU.Contig17.20(paa1);evm.TU.Contig17.36(SEC);evm.TU.Contig2.281(GB-1);evm.TU.Contig20.159(rga1);evm.TU.Contig20.2(dnmbp);evm.TU.Contig20.238(CDC5);evm.TU.Contig20.254(Rich);evm.TU.Contig20.30(BEM3);evm.TU.Contig22.523(SPAPYUK71.03c);evm.TU.Contig22.558(artA);evm.TU.…
GO:0005935	cellular bud neck	96	-0.41583076	-1.7749131	0	0.025411204	evm.TU.Contig22.691(L1);evm.TU.Contig38.465(PPP2R5D);evm.TU.Contig48.487(sec8);evm.TU.Contig31.684(rng2);evm.TU.Contig54.151(bzz1);evm.TU.Contig1.32(cdc42);evm.TU.Contig47.402(sec1);evm.TU.Contig24.8(gefY);evm.TU.Contig20.240(CSR2);evm.TU.Contig24.536(cdc15);evm.TU.Contig33.43(sla1);evm.TU.Contig20.239(CHS4);evm.TU.Contig31.537(end4);evm.TU.Contig53.262(--);evm.TU.Contig23.48(BETAB-AD);evm.TU.Con…	evm.TU.Contig1.32(cdc42);evm.TU.Contig1.363(rgf1);evm.TU.Contig1.393(myo2);evm.TU.Contig1.408(wis1);evm.TU.Contig1.476(MOS1);evm.TU.Contig12.171(grrA);evm.TU.Contig12.345(GYP5);evm.TU.Contig12.396(AP2A2);evm.TU.Contig12.409(mob1-1);evm.TU.Contig12.411(rhoC);evm.TU.Contig17.20(paa1);evm.TU.Contig2.155(HOS3);evm.TU.Contig2.244(crf2);evm.TU.Contig2.255(chs7);evm.TU.Contig2.34(ACT);evm.TU.Contig2.43(…
GO:0046374	teichoic acid metabolic process	47	-0.48136	-1.7721612	0.003125	0.02604412	evm.TU.Contig48.130(ATRR);evm.TU.Contig31.813(FAT1);evm.TU.Contig48.321(sfmB);evm.TU.Contig22.58(acdB);evm.TU.Contig24.215(NRPS2);evm.TU.Contig24.703(oryP);evm.TU.Contig12.435(acu-5);evm.TU.Contig47.230(SID4);evm.TU.Contig26.119(sidI);evm.TU.Contig38.153(NRPS4);evm.TU.Contig38.270(Pcyt2);evm.TU.Contig31.1105(ungA');evm.TU.Contig1.178(easD);evm.TU.Contig24.636(SID4);evm.TU.Contig22.135(oryP);evm.T…	evm.TU.Contig1.178(easD);evm.TU.Contig11.122(apmA);evm.TU.Contig12.435(acu-5);evm.TU.Contig12.55(CCL7);evm.TU.Contig2.101(PROQFM164_S04g000523);evm.TU.Contig2.280(vrtB);evm.TU.Contig22.106(lnaA);evm.TU.Contig22.135(oryP);evm.TU.Contig22.140(dtxS1);evm.TU.Contig22.142(apvA);evm.TU.Contig22.259(GUP1);evm.TU.Contig22.58(acdB);evm.TU.Contig24.111(lys2);evm.TU.Contig24.215(NRPS2);evm.TU.Contig24.220(N…
GO:0004713	protein tyrosine kinase activity	20	-0.5925936	-1.7689966	0.006896552	0.026831422	evm.TU.Contig12.213(lkh1);evm.TU.Contig2.28(GSK1);evm.TU.Contig48.186(lkh1);evm.TU.Contig2.214(ro-3);evm.TU.Contig53.62(MCK1);evm.TU.Contig22.772(SKG3);evm.TU.Contig53.255(wee1);	evm.TU.Contig1.408(wis1);evm.TU.Contig12.213(lkh1);evm.TU.Contig17.15(YAK1);evm.TU.Contig2.214(ro-3);evm.TU.Contig2.28(GSK1);evm.TU.Contig20.92(mph1);evm.TU.Contig22.574(ENV7);evm.TU.Contig22.772(SKG3);evm.TU.Contig28.124(MST7);evm.TU.Contig31.1028(ppk3);evm.TU.Contig31.1057(cki1);evm.TU.Contig31.293(MKK2);evm.TU.Contig31.325(cdc37);evm.TU.Contig37.13(iksA);evm.TU.Contig48.149(twfA);evm.TU.Contig…
GO:0060187	cell pole	132	-0.3987571	-1.7681599	0	0.026985494	evm.TU.Contig33.43(sla1);evm.TU.Contig20.239(CHS4);evm.TU.Contig31.1051(--);evm.TU.Contig31.537(end4);MSTRG.1685(--);evm.TU.Contig23.151(TAO3);evm.TU.Contig26.207(aga-1);evm.TU.Contig23.48(BETAB-AD);evm.TU.Contig23.360(chs-3);evm.TU.Contig24.459(exgD);evm.TU.Contig38.83(EXO84);evm.TU.Contig23.363(BOI2);evm.TU.Contig24.396(MST20);evm.TU.Contig53.64(--);evm.TU.Contig53.175(pom1);evm.TU.Contig48.14(…	MSTRG.1685(--);evm.TU.Contig1.100(cdc48);evm.TU.Contig1.218(RIM9);evm.TU.Contig1.234(tea1);evm.TU.Contig1.292(PAL1);evm.TU.Contig1.32(cdc42);evm.TU.Contig1.418(chiA1);evm.TU.Contig1.45(MST11);evm.TU.Contig1.476(MOS1);evm.TU.Contig11.20(--);evm.TU.Contig11.35(SDS23);evm.TU.Contig11.63(hymA);evm.TU.Contig12.117(SPBC4.03c);evm.TU.Contig12.129(sec14);evm.TU.Contig12.163(apm2);evm.TU.Contig12.174(hob3…
GO:0016420	malonyltransferase activity	22	-0.562855	-1.7613887	0.005244755	0.029005278	evm.TU.Contig47.209(tstA);evm.TU.Contig28.278(alnA);evm.TU.Contig38.317(g433);evm.TU.Contig22.58(acdB);evm.TU.Contig35.39(fasA);evm.TU.Contig23.431(phnA);evm.TU.Contig1.308(Preu1);evm.TU.Contig35.40(FAS1);evm.TU.Contig38.158(srdA);evm.TU.Contig28.164(pynA);evm.TU.Contig53.108(iliA);	evm.TU.Contig1.308(Preu1);evm.TU.Contig2.135(FSR1);evm.TU.Contig22.58(acdB);evm.TU.Contig22.680(ATR6);evm.TU.Contig23.431(phnA);evm.TU.Contig24.695(FPY1);evm.TU.Contig28.164(pynA);evm.TU.Contig28.278(alnA);evm.TU.Contig31.1084(fabD);evm.TU.Contig31.801(bet1);evm.TU.Contig31.998(g433);evm.TU.Contig35.39(fasA);evm.TU.Contig35.40(FAS1);evm.TU.Contig38.158(srdA);evm.TU.Contig38.317(g433);evm.TU.Conti…
GO:0015837	amine transport	63	-0.4397815	-1.7612348	0	0.028868547	evm.TU.Contig28.182(RSP5);evm.TU.Contig1.454(NEW1);evm.TU.Contig22.527(BEA3);evm.TU.Contig35.65(LCB5);evm.TU.Contig24.614(abcI);evm.TU.Contig35.85(hmt1);evm.TU.Contig31.629(gatA);evm.TU.Contig2.22(cicA);evm.TU.Contig22.317(GCN5);evm.TU.Contig22.395(SPAC23H3.03c);evm.TU.Contig16.11(FG02316);evm.TU.Contig24.569(ABCA3);evm.TU.Contig38.346(SNF4);evm.TU.Contig24.596(ZRA1);evm.TU.Contig28.261(atrF);evm…	evm.TU.Contig1.421(braE);evm.TU.Contig1.454(NEW1);evm.TU.Contig1.98(aclQ);evm.TU.Contig11.35(SDS23);evm.TU.Contig12.13(gatA);evm.TU.Contig12.227(ARB1);evm.TU.Contig12.30(YCF1);evm.TU.Contig12.433(B14D6.460);evm.TU.Contig16.11(FG02316);evm.TU.Contig17.1(mdr2);evm.TU.Contig2.22(cicA);evm.TU.Contig22.317(GCN5);evm.TU.Contig22.395(SPAC23H3.03c);evm.TU.Contig22.397(B18P24.060);evm.TU.Contig22.527(BEA3…
GO:0005375	copper ion transmembrane transporter activity	47	-0.47862542	-1.7561575	0	0.03006296	evm.TU.Contig47.263(ptaK);evm.TU.Contig47.141(PCA1);evm.TU.Contig2.106(pma-1);evm.TU.Contig22.717(LAC1);evm.TU.Contig22.208(--);evm.TU.Contig31.1202(cta3);evm.TU.Contig22.666(ctrB);evm.TU.Contig28.249(LAC1);MSTRG.8538(--);evm.TU.Contig24.372(PMC1);evm.TU.Contig38.402(ENA1);MSTRG.11443(--);evm.TU.Contig24.41(ATX1);evm.TU.Contig1.249(DNF1);evm.TU.Contig24.196(fetC);evm.TU.Contig24.526(HMA5);evm.TU.…	MSTRG.1058(--);MSTRG.11443(--);MSTRG.8197(--);MSTRG.8524(--);MSTRG.8538(--);evm.TU.Contig1.240(ctrA2);evm.TU.Contig1.249(DNF1);evm.TU.Contig1.457(SCO1808);evm.TU.Contig11.144(PCA1);evm.TU.Contig2.106(pma-1);evm.TU.Contig2.247(--);evm.TU.Contig20.232(srcA);evm.TU.Contig22.208(--);evm.TU.Contig22.370(ctrC);evm.TU.Contig22.666(ctrB);evm.TU.Contig22.717(LAC1);evm.TU.Contig22.791(ptaK);evm.TU.Contig23…
GO:0016878	acid-thiol ligase activity	57	-0.44481862	-1.7561281	0	0.029921634	evm.TU.Contig31.1137(NCU05000);evm.TU.Contig54.50(nps10);evm.TU.Contig48.130(ATRR);evm.TU.Contig31.813(FAT1);evm.TU.Contig38.159(PaAT-2);evm.TU.Contig48.321(sfmB);evm.TU.Contig22.58(acdB);evm.TU.Contig24.215(NRPS2);evm.TU.Contig24.703(oryP);evm.TU.Contig12.435(acu-5);evm.TU.Contig47.230(SID4);evm.TU.Contig26.119(sidI);evm.TU.Contig38.153(NRPS4);evm.TU.Contig31.1105(ungA');evm.TU.Contig1.178(easD)…	evm.TU.Contig1.178(easD);evm.TU.Contig11.122(apmA);evm.TU.Contig12.221(tca-8);evm.TU.Contig12.435(acu-5);evm.TU.Contig12.55(CCL7);evm.TU.Contig2.101(PROQFM164_S04g000523);evm.TU.Contig2.280(vrtB);evm.TU.Contig22.106(lnaA);evm.TU.Contig22.135(oryP);evm.TU.Contig22.140(dtxS1);evm.TU.Contig22.142(apvA);evm.TU.Contig22.58(acdB);evm.TU.Contig23.471(Os02g0621700);evm.TU.Contig23.472(SPAC16E8.17c);evm.T…
GO:0003777	microtubule motor activity	20	-0.585255	-1.7543173	0.003571429	0.030330194	evm.TU.Contig28.45(KIF1A);evm.TU.Contig22.177(klp5);evm.TU.Contig31.176(kif11);evm.TU.Contig31.1012(unc-104);evm.TU.Contig38.498(MDN1);evm.TU.Contig31.777(MYO2);evm.TU.Contig53.268(Kif21b);evm.TU.Contig1.393(myo2);evm.TU.Contig38.173(DHC1);	evm.TU.Contig1.156(nudG);evm.TU.Contig1.393(myo2);evm.TU.Contig12.197(klpA);evm.TU.Contig22.177(klp5);evm.TU.Contig22.768(dync1i2a);evm.TU.Contig23.37(KLP1);evm.TU.Contig24.36(rng3);evm.TU.Contig28.45(KIF1A);evm.TU.Contig31.1012(unc-104);evm.TU.Contig31.176(kif11);evm.TU.Contig31.327(sudA);evm.TU.Contig31.374(bimC);evm.TU.Contig31.714(MYO1);evm.TU.Contig31.777(MYO2);evm.TU.Contig35.160(klp9);evm.…
GO:0046873	metal ion transmembrane transporter activity	246	-0.360995	-1.7541336	0	0.030202378	evm.TU.Contig22.208(--);evm.TU.Contig31.1202(cta3);evm.TU.Contig17.8(CAALFM_C210720CA);evm.TU.Contig24.614(abcI);evm.TU.Contig35.85(hmt1);evm.TU.Contig2.22(cicA);evm.TU.Contig54.64(TIF3);evm.TU.Contig23.110(asd-4);evm.TU.Contig48.372(mscA);evm.TU.Contig47.447(--);evm.TU.Contig12.385(mscB);evm.TU.Contig31.106(--);evm.TU.Contig31.42(cog4);evm.TU.Contig13.1(ANP1);evm.TU.Contig31.940(SPBC13A2.03);evm…	MSTRG.1058(--);MSTRG.11443(--);MSTRG.12042(--);MSTRG.13840(--);MSTRG.2355(ND2);MSTRG.314(--);MSTRG.320(kgd2);MSTRG.7239(--);MSTRG.7471(--);MSTRG.8197(--);MSTRG.8524(--);MSTRG.8538(--);MSTRG.9973(--);MSTRG.9974(--);evm.TU.Contig1.161(mug145);evm.TU.Contig1.209(GDT1);evm.TU.Contig1.240(ctrA2);evm.TU.Contig1.246(--);evm.TU.Contig1.249(DNF1);evm.TU.Contig1.25(slc39a9);evm.TU.Contig1.264(--);evm.TU.Co…
GO:0042173	regulation of sporulation resulting in formation of a cellular spore	25	-0.553194	-1.7527782	0.005145798	0.030471332	evm.TU.Contig24.568(bphB);evm.TU.Contig15.10(VEL2);evm.TU.Contig28.124(MST7);evm.TU.Contig1.281(PIK3C3);evm.TU.Contig31.271(AHK3);evm.TU.Contig47.126(sska);evm.TU.Contig31.422(laeA);evm.TU.Contig1.294(Pka-C3);evm.TU.Contig1.45(MST11);evm.TU.Contig31.659(gacS);evm.TU.Contig24.164(mak1);evm.TU.Contig53.32(SKN7);evm.TU.Contig24.157(dhkK);evm.TU.Contig31.348(vosA);evm.TU.Contig22.607(NIK1);evm.TU.Con…	evm.TU.Contig1.281(PIK3C3);evm.TU.Contig1.294(Pka-C3);evm.TU.Contig1.45(MST11);evm.TU.Contig15.10(VEL2);evm.TU.Contig20.258(nimE);evm.TU.Contig22.15(HTZ1);evm.TU.Contig22.607(NIK1);evm.TU.Contig23.142(RAS);evm.TU.Contig24.157(dhkK);evm.TU.Contig24.164(mak1);evm.TU.Contig24.568(bphB);evm.TU.Contig26.113(RAB11B);evm.TU.Contig26.97(pkar1);evm.TU.Contig28.124(MST7);evm.TU.Contig31.271(AHK3);evm.TU.Co…
GO:0034501	protein localization to kinetochore	21	-0.57525235	-1.7525512	0	0.03039573	evm.TU.Contig37.7(NUP84);evm.TU.Contig24.98(xpo1);evm.TU.Contig31.1226(BUB1);evm.TU.Contig51.27(mad1);evm.TU.Contig31.72(cdcA);evm.TU.Contig22.450(ark1);evm.TU.Contig23.171(--);evm.TU.Contig31.321(Haspin);evm.TU.Contig24.544(NUP145);evm.TU.Contig2.28(GSK1);evm.TU.Contig54.101(MTW1);evm.TU.Contig38.469(plc1);evm.TU.Contig31.395(--);evm.TU.Contig31.1178(atnA);evm.TU.Contig38.470(--);	evm.TU.Contig1.193(--);evm.TU.Contig12.380(--);evm.TU.Contig2.28(GSK1);evm.TU.Contig20.92(mph1);evm.TU.Contig22.450(ark1);evm.TU.Contig23.171(--);evm.TU.Contig24.301(NDC80);evm.TU.Contig24.544(NUP145);evm.TU.Contig24.98(xpo1);evm.TU.Contig28.71(--);evm.TU.Contig31.1178(atnA);evm.TU.Contig31.1226(BUB1);evm.TU.Contig31.321(Haspin);evm.TU.Contig31.395(--);evm.TU.Contig31.72(cdcA);evm.TU.Contig37.7(N…
GO:0005933	cellular bud	117	-0.40385157	-1.7517607	0	0.030437915	evm.TU.Contig12.382(SEY1);evm.TU.Contig22.691(L1);evm.TU.Contig38.465(PPP2R5D);evm.TU.Contig48.487(sec8);evm.TU.Contig31.684(rng2);evm.TU.Contig54.151(bzz1);evm.TU.Contig1.32(cdc42);evm.TU.Contig47.402(sec1);evm.TU.Contig24.8(gefY);evm.TU.Contig20.240(CSR2);evm.TU.Contig24.536(cdc15);evm.TU.Contig33.43(sla1);evm.TU.Contig20.239(CHS4);evm.TU.Contig31.537(end4);MSTRG.1685(--);evm.TU.Contig53.262(--…	MSTRG.1685(--);evm.TU.Contig1.32(cdc42);evm.TU.Contig1.363(rgf1);evm.TU.Contig1.393(myo2);evm.TU.Contig1.408(wis1);evm.TU.Contig1.476(MOS1);evm.TU.Contig11.63(hymA);evm.TU.Contig12.171(grrA);evm.TU.Contig12.289(RHO3);evm.TU.Contig12.341(--);evm.TU.Contig12.345(GYP5);evm.TU.Contig12.382(SEY1);evm.TU.Contig12.396(AP2A2);evm.TU.Contig12.409(mob1-1);evm.TU.Contig12.411(rhoC);evm.TU.Contig12.52(--);ev…
GO:0034219	carbohydrate transmembrane transport	64	-0.4452152	-1.7387346	0	0.034400526	evm.TU.Contig1.454(NEW1);evm.TU.Contig22.527(BEA3);evm.TU.Contig53.233(oryC);evm.TU.Contig24.614(abcI);evm.TU.Contig35.85(hmt1);evm.TU.Contig12.382(SEY1);evm.TU.Contig2.22(cicA);evm.TU.Contig12.452(trt1);evm.TU.Contig22.235(Pa_1_2600);evm.TU.Contig28.72(tsc2);evm.TU.Contig16.11(FG02316);evm.TU.Contig24.569(ABCA3);evm.TU.Contig24.596(ZRA1);evm.TU.Contig28.261(atrF);evm.TU.Contig47.385(MDR4);evm.TU…	evm.TU.Contig1.421(braE);evm.TU.Contig1.454(NEW1);evm.TU.Contig1.98(aclQ);evm.TU.Contig12.227(ARB1);evm.TU.Contig12.30(YCF1);evm.TU.Contig12.382(SEY1);evm.TU.Contig12.452(trt1);evm.TU.Contig12.454(sut1);evm.TU.Contig16.11(FG02316);evm.TU.Contig17.1(mdr2);evm.TU.Contig2.138(LAC12);evm.TU.Contig2.22(cicA);evm.TU.Contig2.5(--);evm.TU.Contig20.230(Aspscr1);evm.TU.Contig20.3(sut1);evm.TU.Contig22.235(…
GO:1900430	positive regulation of filamentous growth of a population of unicellular organisms	29	-0.5202953	-1.7339889	0.006896552	0.035884567	evm.TU.Contig24.396(MST20);evm.TU.Contig47.126(sska);evm.TU.Contig23.66(CREA);evm.TU.Contig28.122(SPT6);evm.TU.Contig12.404(ING1);evm.TU.Contig48.261(pacC);evm.TU.Contig31.282(snf21);evm.TU.Contig28.10(BUR1);evm.TU.Contig31.201(RIM8);evm.TU.Contig53.32(SKN7);evm.TU.Contig1.476(MOS1);evm.TU.Contig48.284(YTA7);evm.TU.Contig22.607(NIK1);evm.TU.Contig53.279(prr-1);evm.TU.Contig53.137(stuA);	evm.TU.Contig1.241(MCM1);evm.TU.Contig1.32(cdc42);evm.TU.Contig1.476(MOS1);evm.TU.Contig12.333(sitA);evm.TU.Contig12.404(ING1);evm.TU.Contig20.139(cot-1);evm.TU.Contig22.454(CLA4);evm.TU.Contig22.460(snf5);evm.TU.Contig22.558(artA);evm.TU.Contig22.607(NIK1);evm.TU.Contig23.118(--);evm.TU.Contig23.321(MPS1);evm.TU.Contig23.66(CREA);evm.TU.Contig24.396(MST20);evm.TU.Contig28.10(BUR1);evm.TU.Contig2…
GO:0042910	xenobiotic transmembrane transporter activity	187	-0.36880755	-1.7308663	0	0.036738414	evm.TU.Contig53.60(RGT2);evm.TU.Contig38.333(kojT);evm.TU.Contig1.454(NEW1);evm.TU.Contig38.73(--);evm.TU.Contig2.268(MCH2);evm.TU.Contig23.16(SMC2);evm.TU.Contig53.42(MFS1);evm.TU.Contig22.527(BEA3);evm.TU.Contig53.233(oryC);evm.TU.Contig31.438(aprT);evm.TU.Contig24.614(abcI);evm.TU.Contig35.85(hmt1);evm.TU.Contig2.22(cicA);evm.TU.Contig23.463(--);evm.TU.Contig22.303(MCH2);evm.TU.Contig48.427(fn…	evm.TU.Contig1.115(mfsB);evm.TU.Contig1.309(FPY5);evm.TU.Contig1.366(--);evm.TU.Contig1.40(hsp98);evm.TU.Contig1.405(MCCC1);evm.TU.Contig1.421(braE);evm.TU.Contig1.454(NEW1);evm.TU.Contig1.75(atnC);evm.TU.Contig1.98(aclQ);evm.TU.Contig11.100(--);evm.TU.Contig11.133(YDR338C);evm.TU.Contig11.98(mfsd5);evm.TU.Contig12.101(SPAC1002.16c);evm.TU.Contig12.157(cnsL);evm.TU.Contig12.160(--);evm.TU.Contig1…
GO:0016419	S-malonyltransferase activity	22	-0.562855	-1.7285141	0.007142857	0.0374033	evm.TU.Contig47.209(tstA);evm.TU.Contig28.278(alnA);evm.TU.Contig38.317(g433);evm.TU.Contig22.58(acdB);evm.TU.Contig35.39(fasA);evm.TU.Contig23.431(phnA);evm.TU.Contig1.308(Preu1);evm.TU.Contig35.40(FAS1);evm.TU.Contig38.158(srdA);evm.TU.Contig28.164(pynA);evm.TU.Contig53.108(iliA);	evm.TU.Contig1.308(Preu1);evm.TU.Contig2.135(FSR1);evm.TU.Contig22.58(acdB);evm.TU.Contig22.680(ATR6);evm.TU.Contig23.431(phnA);evm.TU.Contig24.695(FPY1);evm.TU.Contig28.164(pynA);evm.TU.Contig28.278(alnA);evm.TU.Contig31.1084(fabD);evm.TU.Contig31.801(bet1);evm.TU.Contig31.998(g433);evm.TU.Contig35.39(fasA);evm.TU.Contig35.40(FAS1);evm.TU.Contig38.158(srdA);evm.TU.Contig38.317(g433);evm.TU.Conti…
GO:0009898	cytoplasmic side of plasma membrane	97	-0.40510967	-1.7279596	0.001497006	0.037436504	evm.TU.Contig28.182(RSP5);evm.TU.Contig1.454(NEW1);evm.TU.Contig23.16(SMC2);evm.TU.Contig22.527(BEA3);evm.TU.Contig24.614(abcI);evm.TU.Contig35.85(hmt1);evm.TU.Contig30.6(chc1);evm.TU.Contig2.22(cicA);evm.TU.Contig22.691(L1);evm.TU.Contig26.80(pop3);evm.TU.Contig53.36(msh-2);evm.TU.Contig1.32(cdc42);evm.TU.Contig16.11(FG02316);evm.TU.Contig24.569(ABCA3);evm.TU.Contig31.813(FAT1);evm.TU.Contig24.5…	evm.TU.Contig1.104(CTG1);evm.TU.Contig1.314(SRP101);evm.TU.Contig1.32(cdc42);evm.TU.Contig1.421(braE);evm.TU.Contig1.454(NEW1);evm.TU.Contig1.98(aclQ);evm.TU.Contig11.68(UCKL1);evm.TU.Contig12.227(ARB1);evm.TU.Contig12.30(YCF1);evm.TU.Contig16.11(FG02316);evm.TU.Contig17.1(mdr2);evm.TU.Contig2.123(DHX35);evm.TU.Contig2.22(cicA);evm.TU.Contig2.281(GB-1);evm.TU.Contig20.230(Aspscr1);evm.TU.Contig20…
GO:0015175	neutral amino acid transmembrane transporter activity	68	-0.43251312	-1.7274379	0	0.03746582	evm.TU.Contig1.454(NEW1);evm.TU.Contig23.16(SMC2);evm.TU.Contig22.527(BEA3);evm.TU.Contig24.614(abcI);MSTRG.7108(--);evm.TU.Contig35.85(hmt1);evm.TU.Contig2.22(cicA);evm.TU.Contig16.11(FG02316);evm.TU.Contig24.569(ABCA3);evm.TU.Contig24.596(ZRA1);evm.TU.Contig28.261(atrF);evm.TU.Contig47.385(MDR4);evm.TU.Contig23.73(SPBC29A3.09c);evm.TU.Contig31.346(atrD);evm.TU.Contig24.677(atrA);evm.TU.Contig47…	MSTRG.194(pif1);MSTRG.7108(--);evm.TU.Contig1.421(braE);evm.TU.Contig1.43(mx1);evm.TU.Contig1.454(NEW1);evm.TU.Contig1.470(prnB);evm.TU.Contig1.474(AVT6);evm.TU.Contig1.98(aclQ);evm.TU.Contig12.227(ARB1);evm.TU.Contig12.30(YCF1);evm.TU.Contig12.411(rhoC);evm.TU.Contig16.11(FG02316);evm.TU.Contig16.18(fnx2);evm.TU.Contig17.1(mdr2);evm.TU.Contig2.22(cicA);evm.TU.Contig22.122(--);evm.TU.Contig22.527…
GO:0015171	amino acid transmembrane transporter activity	92	-0.41121247	-1.727093	0	0.037407164	evm.TU.Contig16.11(FG02316);evm.TU.Contig24.569(ABCA3);evm.TU.Contig26.235(prnB);evm.TU.Contig24.596(ZRA1);evm.TU.Contig28.261(atrF);evm.TU.Contig38.87(dotC);evm.TU.Contig24.69(SPBC29A3.11c);evm.TU.Contig48.72(AGP2);evm.TU.Contig20.186(ATG22);evm.TU.Contig47.385(MDR4);evm.TU.Contig23.73(SPBC29A3.09c);evm.TU.Contig48.450(SLC7A5);evm.TU.Contig31.346(atrD);evm.TU.Contig24.677(atrA);evm.TU.Contig47.1…	MSTRG.194(pif1);MSTRG.7108(--);evm.TU.Contig1.411(dur3-1);evm.TU.Contig1.421(braE);evm.TU.Contig1.43(mx1);evm.TU.Contig1.454(NEW1);evm.TU.Contig1.470(prnB);evm.TU.Contig1.474(AVT6);evm.TU.Contig1.98(aclQ);evm.TU.Contig12.227(ARB1);evm.TU.Contig12.30(YCF1);evm.TU.Contig12.34(YPQ1);evm.TU.Contig12.411(rhoC);evm.TU.Contig12.98(SPCPB1C11.02);evm.TU.Contig16.11(FG02316);evm.TU.Contig16.18(fnx2);evm.TU…
GO:0004314	[acyl-carrier-protein] S-malonyltransferase activity	22	-0.562855	-1.7262223	0.006451613	0.03759247	evm.TU.Contig47.209(tstA);evm.TU.Contig28.278(alnA);evm.TU.Contig38.317(g433);evm.TU.Contig22.58(acdB);evm.TU.Contig35.39(fasA);evm.TU.Contig23.431(phnA);evm.TU.Contig1.308(Preu1);evm.TU.Contig35.40(FAS1);evm.TU.Contig38.158(srdA);evm.TU.Contig28.164(pynA);evm.TU.Contig53.108(iliA);	evm.TU.Contig1.308(Preu1);evm.TU.Contig2.135(FSR1);evm.TU.Contig22.58(acdB);evm.TU.Contig22.680(ATR6);evm.TU.Contig23.431(phnA);evm.TU.Contig24.695(FPY1);evm.TU.Contig28.164(pynA);evm.TU.Contig28.278(alnA);evm.TU.Contig31.1084(fabD);evm.TU.Contig31.801(bet1);evm.TU.Contig31.998(g433);evm.TU.Contig35.39(fasA);evm.TU.Contig35.40(FAS1);evm.TU.Contig38.158(srdA);evm.TU.Contig38.317(g433);evm.TU.Conti…
GO:0015691	cadmium ion transport	23	-0.5432126	-1.721799	0.008503402	0.039003927	evm.TU.Contig24.372(PMC1);evm.TU.Contig38.402(ENA1);evm.TU.Contig1.249(DNF1);evm.TU.Contig24.526(HMA5);evm.TU.Contig31.680(ATP7B);evm.TU.Contig39.2(cta3);evm.TU.Contig23.306(mgtB);evm.TU.Contig48.403(NEO1);evm.TU.Contig31.315(DRS2);evm.TU.Contig1.98(aclQ);evm.TU.Contig24.211(ATP12A);	evm.TU.Contig1.249(DNF1);evm.TU.Contig1.457(SCO1808);evm.TU.Contig1.98(aclQ);evm.TU.Contig11.144(PCA1);evm.TU.Contig2.106(pma-1);evm.TU.Contig20.232(srcA);evm.TU.Contig23.306(mgtB);evm.TU.Contig24.211(ATP12A);evm.TU.Contig24.372(PMC1);evm.TU.Contig24.526(HMA5);evm.TU.Contig26.20(spfA);evm.TU.Contig31.119(DNF3);evm.TU.Contig31.1202(cta3);evm.TU.Contig31.1228(PMC1);evm.TU.Contig31.315(DRS2);evm.TU.…
GO:0016207	4-coumarate-CoA ligase activity	28	-0.5285906	-1.7184348	0.001745201	0.040127628	evm.TU.Contig31.1137(NCU05000);evm.TU.Contig31.813(FAT1);evm.TU.Contig48.321(sfmB);evm.TU.Contig22.58(acdB);evm.TU.Contig12.435(acu-5);evm.TU.Contig47.230(SID4);evm.TU.Contig26.119(sidI);evm.TU.Contig38.153(NRPS4);evm.TU.Contig31.1105(ungA');evm.TU.Contig1.178(easD);evm.TU.Contig24.636(SID4);evm.TU.Contig22.135(oryP);evm.TU.Contig24.220(NPS2);evm.TU.Contig47.384(sidN);evm.TU.Contig11.122(apmA);	evm.TU.Contig1.178(easD);evm.TU.Contig11.122(apmA);evm.TU.Contig12.435(acu-5);evm.TU.Contig12.55(CCL7);evm.TU.Contig22.106(lnaA);evm.TU.Contig22.135(oryP);evm.TU.Contig22.140(dtxS1);evm.TU.Contig22.58(acdB);evm.TU.Contig24.111(lys2);evm.TU.Contig24.220(NPS2);evm.TU.Contig24.416(FUM16);evm.TU.Contig24.636(SID4);evm.TU.Contig26.119(sidI);evm.TU.Contig28.214(AN10074);evm.TU.Contig31.1105(ungA');evm.…
GO:0009404	toxin metabolic process	46	-0.46527192	-1.7170981	0.006557377	0.040460277	evm.TU.Contig48.45(RSN1);evm.TU.Contig24.229(BYE1);evm.TU.Contig23.127(phomYc);evm.TU.Contig38.37(SPBC3D6.13c);evm.TU.Contig31.414(phomYb);evm.TU.Contig38.332(--);evm.TU.Contig22.640(dop1);evm.TU.Contig12.372(SPAC6G9.14);evm.TU.Contig15.10(VEL2);evm.TU.Contig24.524(MET10);evm.TU.Contig23.129(aprY);evm.TU.Contig23.132(--);MSTRG.3736(--);evm.TU.Contig38.102(aprY);evm.TU.Contig31.422(laeA);evm.TU.Co…	MSTRG.11091(--);MSTRG.13118(--);MSTRG.1895(--);MSTRG.3736(--);MSTRG.5444(--);MSTRG.8707(--);MSTRG.8879(--);MSTRG.962(--);evm.TU.Contig1.104(CTG1);evm.TU.Contig1.211(MET3);evm.TU.Contig1.458(sA);evm.TU.Contig12.287(mcsA);evm.TU.Contig12.361(--);evm.TU.Contig12.372(SPAC6G9.14);evm.TU.Contig15.10(VEL2);evm.TU.Contig15.16(sD);evm.TU.Contig20.128(CYS3);evm.TU.Contig20.190(--);evm.TU.Contig22.489(ARL1)…
GO:0010810	regulation of cell-substrate adhesion	18	-0.57977813	-1.7163687	0.007042253	0.040547386	evm.TU.Contig35.2(Nf1);evm.TU.Contig31.282(snf21);evm.TU.Contig31.814(ral2);evm.TU.Contig23.435(somA);evm.TU.Contig23.95(Tbcd);evm.TU.Contig53.137(stuA);evm.TU.Contig28.197(dvrA);	evm.TU.Contig1.32(cdc42);evm.TU.Contig11.38(SPAC6B12.07c);evm.TU.Contig20.29(--);evm.TU.Contig22.693(arc2);evm.TU.Contig23.435(somA);evm.TU.Contig23.95(Tbcd);evm.TU.Contig28.197(dvrA);evm.TU.Contig31.282(snf21);evm.TU.Contig31.599(ATG8);evm.TU.Contig31.814(ral2);evm.TU.Contig35.1(NF1);evm.TU.Contig35.164(CHGG_04239);evm.TU.Contig35.2(Nf1);evm.TU.Contig4.1(Nf1);evm.TU.Contig47.133(--);evm.TU.Conti…
GO:0090533	cation-transporting ATPase complex	21	-0.56440276	-1.7152175	0.007434944	0.04077236	evm.TU.Contig24.372(PMC1);evm.TU.Contig38.402(ENA1);evm.TU.Contig24.526(HMA5);evm.TU.Contig31.680(ATP7B);evm.TU.Contig39.2(cta3);evm.TU.Contig20.160(SPAC23C11.06c);evm.TU.Contig23.306(mgtB);evm.TU.Contig48.403(NEO1);evm.TU.Contig22.162(HMGR);evm.TU.Contig31.315(DRS2);evm.TU.Contig24.211(ATP12A);	evm.TU.Contig2.106(pma-1);evm.TU.Contig20.160(SPAC23C11.06c);evm.TU.Contig20.232(srcA);evm.TU.Contig22.162(HMGR);evm.TU.Contig23.306(mgtB);evm.TU.Contig24.211(ATP12A);evm.TU.Contig24.372(PMC1);evm.TU.Contig24.526(HMA5);evm.TU.Contig26.20(spfA);evm.TU.Contig31.119(DNF3);evm.TU.Contig31.1202(cta3);evm.TU.Contig31.1228(PMC1);evm.TU.Contig31.315(DRS2);evm.TU.Contig31.43(pmrA);evm.TU.Contig31.680(ATP7…
GO:0090033	positive regulation of filamentous growth	29	-0.5202953	-1.7151004	0.006884682	0.040623683	evm.TU.Contig24.396(MST20);evm.TU.Contig47.126(sska);evm.TU.Contig23.66(CREA);evm.TU.Contig28.122(SPT6);evm.TU.Contig12.404(ING1);evm.TU.Contig48.261(pacC);evm.TU.Contig31.282(snf21);evm.TU.Contig28.10(BUR1);evm.TU.Contig31.201(RIM8);evm.TU.Contig53.32(SKN7);evm.TU.Contig1.476(MOS1);evm.TU.Contig48.284(YTA7);evm.TU.Contig22.607(NIK1);evm.TU.Contig53.279(prr-1);evm.TU.Contig53.137(stuA);	evm.TU.Contig1.241(MCM1);evm.TU.Contig1.32(cdc42);evm.TU.Contig1.476(MOS1);evm.TU.Contig12.333(sitA);evm.TU.Contig12.404(ING1);evm.TU.Contig20.139(cot-1);evm.TU.Contig22.454(CLA4);evm.TU.Contig22.460(snf5);evm.TU.Contig22.558(artA);evm.TU.Contig22.607(NIK1);evm.TU.Contig23.118(--);evm.TU.Contig23.321(MPS1);evm.TU.Contig23.66(CREA);evm.TU.Contig24.396(MST20);evm.TU.Contig28.10(BUR1);evm.TU.Contig2…
GO:0015086	cadmium ion transmembrane transporter activity	23	-0.5432126	-1.7144817	0.005217392	0.040655952	evm.TU.Contig24.372(PMC1);evm.TU.Contig38.402(ENA1);evm.TU.Contig1.249(DNF1);evm.TU.Contig24.526(HMA5);evm.TU.Contig31.680(ATP7B);evm.TU.Contig39.2(cta3);evm.TU.Contig23.306(mgtB);evm.TU.Contig48.403(NEO1);evm.TU.Contig31.315(DRS2);evm.TU.Contig1.98(aclQ);evm.TU.Contig24.211(ATP12A);	evm.TU.Contig1.249(DNF1);evm.TU.Contig1.457(SCO1808);evm.TU.Contig1.98(aclQ);evm.TU.Contig11.144(PCA1);evm.TU.Contig2.106(pma-1);evm.TU.Contig20.232(srcA);evm.TU.Contig23.306(mgtB);evm.TU.Contig24.211(ATP12A);evm.TU.Contig24.372(PMC1);evm.TU.Contig24.526(HMA5);evm.TU.Contig26.20(spfA);evm.TU.Contig31.119(DNF3);evm.TU.Contig31.1202(cta3);evm.TU.Contig31.1228(PMC1);evm.TU.Contig31.315(DRS2);evm.TU.…
GO:0000118	histone deacetylase complex	43	-0.47539112	-1.7132875	0	0.04089796	evm.TU.Contig26.83(ISW1);evm.TU.Contig53.249(SWI2);evm.TU.Contig12.404(ING1);evm.TU.Contig22.622(hrp3);evm.TU.Contig1.275(CTI6);evm.TU.Contig31.282(snf21);evm.TU.Contig47.499(SWR1);evm.TU.Contig48.326(lid2);evm.TU.Contig22.647(adv-1);evm.TU.Contig12.438(--);evm.TU.Contig12.414(--);evm.TU.Contig22.575(snt2);evm.TU.Contig38.202(Kmt2e);evm.TU.Contig48.483(TRA1);evm.TU.Contig47.19(INO80);	evm.TU.Contig1.168(ARP4);evm.TU.Contig1.275(CTI6);evm.TU.Contig11.32(rhp54);evm.TU.Contig11.77(ESA1);evm.TU.Contig12.233(HAT2);evm.TU.Contig12.404(ING1);evm.TU.Contig12.414(--);evm.TU.Contig12.438(--);evm.TU.Contig15.3(phd1);evm.TU.Contig2.181(RVB2);evm.TU.Contig2.212(RVB1);evm.TU.Contig2.34(ACT);evm.TU.Contig2.46(--);evm.TU.Contig20.242(fft2);evm.TU.Contig22.364(RPD3);evm.TU.Contig22.458(SPAC2F7…
GO:0006083	acetate metabolic process	59	-0.44118837	-1.7091832	0.003278689	0.042420298	evm.TU.Contig24.555(acu-6);evm.TU.Contig31.1137(NCU05000);evm.TU.Contig48.130(ATRR);evm.TU.Contig31.813(FAT1);evm.TU.Contig48.321(sfmB);evm.TU.Contig22.58(acdB);evm.TU.Contig24.215(NRPS2);evm.TU.Contig24.703(oryP);evm.TU.Contig12.435(acu-5);evm.TU.Contig47.230(SID4);evm.TU.Contig26.119(sidI);evm.TU.Contig20.128(CYS3);evm.TU.Contig38.153(NRPS4);evm.TU.Contig31.1105(ungA');evm.TU.Contig1.178(easD);…	evm.TU.Contig1.178(easD);evm.TU.Contig11.122(apmA);evm.TU.Contig12.146(met-7);evm.TU.Contig12.262(CLAH10);evm.TU.Contig12.435(acu-5);evm.TU.Contig12.55(CCL7);evm.TU.Contig2.101(PROQFM164_S04g000523);evm.TU.Contig2.166(vrtJ);evm.TU.Contig2.280(vrtB);evm.TU.Contig2.99(cysD);evm.TU.Contig20.128(CYS3);evm.TU.Contig20.189(met-7);evm.TU.Contig22.106(lnaA);evm.TU.Contig22.107(bioF);evm.TU.Contig22.135(o…
GO:0000155	phosphorelay sensor kinase activity	21	-0.55133134	-1.6997234	0.005405406	0.046216693	evm.TU.Contig24.568(bphB);evm.TU.Contig20.115(PMS1);evm.TU.Contig31.271(AHK3);evm.TU.Contig47.126(sska);evm.TU.Contig15.11(RIM15);evm.TU.Contig31.659(gacS);evm.TU.Contig24.164(mak1);evm.TU.Contig38.498(MDN1);evm.TU.Contig53.32(SKN7);evm.TU.Contig24.157(dhkK);evm.TU.Contig38.249(BCKDK);evm.TU.Contig31.433(NIK1);evm.TU.Contig22.607(NIK1);	evm.TU.Contig15.11(RIM15);evm.TU.Contig20.115(PMS1);evm.TU.Contig22.607(NIK1);evm.TU.Contig23.55(MLH1);evm.TU.Contig23.82(TIF35);evm.TU.Contig24.157(dhkK);evm.TU.Contig24.164(mak1);evm.TU.Contig24.568(bphB);evm.TU.Contig26.146(mpr1);evm.TU.Contig31.271(AHK3);evm.TU.Contig31.433(NIK1);evm.TU.Contig31.659(gacS);evm.TU.Contig31.714(MYO1);evm.TU.Contig35.170(tcsB);evm.TU.Contig35.35(Pms2);evm.TU.Cont…
GO:0008643	carbohydrate transport	148	-0.37431177	-1.6991764	0	0.046229195	evm.TU.Contig53.60(RGT2);evm.TU.Contig38.333(kojT);evm.TU.Contig1.454(NEW1);evm.TU.Contig2.268(MCH2);evm.TU.Contig53.42(MFS1);evm.TU.Contig22.527(BEA3);evm.TU.Contig53.233(oryC);evm.TU.Contig24.614(abcI);evm.TU.Contig35.85(hmt1);evm.TU.Contig12.382(SEY1);evm.TU.Contig2.22(cicA);evm.TU.Contig48.427(fnx1);evm.TU.Contig23.455(RFT1);evm.TU.Contig22.53(--);evm.TU.Contig12.452(trt1);evm.TU.Contig24.206…	MSTRG.8370(--);evm.TU.Contig1.115(mfsB);evm.TU.Contig1.421(braE);evm.TU.Contig1.454(NEW1);evm.TU.Contig1.98(aclQ);evm.TU.Contig12.160(--);evm.TU.Contig12.207(HGT1);evm.TU.Contig12.227(ARB1);evm.TU.Contig12.293(--);evm.TU.Contig12.30(YCF1);evm.TU.Contig12.382(SEY1);evm.TU.Contig12.390(galP);evm.TU.Contig12.452(trt1);evm.TU.Contig12.454(sut1);evm.TU.Contig15.25(PHT1-7);evm.TU.Contig15.7(yea4);evm.T…
GO:0005319	lipid transporter activity	68	-0.4197446	-1.6991026	0.001730104	0.04606231	evm.TU.Contig1.454(NEW1);evm.TU.Contig23.16(SMC2);evm.TU.Contig22.527(BEA3);evm.TU.Contig24.614(abcI);evm.TU.Contig35.85(hmt1);evm.TU.Contig2.22(cicA);MSTRG.13094(--);evm.TU.Contig23.455(RFT1);evm.TU.Contig16.11(FG02316);evm.TU.Contig24.569(ABCA3);evm.TU.Contig31.813(FAT1);evm.TU.Contig53.198(osh3);evm.TU.Contig24.596(ZRA1);evm.TU.Contig28.261(atrF);evm.TU.Contig23.62(Acbp2);evm.TU.Contig47.385(M…	MSTRG.13094(--);evm.TU.Contig1.421(braE);evm.TU.Contig1.424(SWH1);evm.TU.Contig1.454(NEW1);evm.TU.Contig1.98(aclQ);evm.TU.Contig11.36(SPAC3H8.02);evm.TU.Contig12.129(sec14);evm.TU.Contig12.227(ARB1);evm.TU.Contig12.30(YCF1);evm.TU.Contig16.11(FG02316);evm.TU.Contig17.1(mdr2);evm.TU.Contig2.22(cicA);evm.TU.Contig22.527(BEA3);evm.TU.Contig22.623(RLI1);evm.TU.Contig22.678(LAM1);evm.TU.Contig23.16(SM…
GO:0051056	regulation of small GTPase mediated signal transduction	58	-0.44174263	-1.6990347	0.003149606	0.045870252	evm.TU.Contig12.89(gap1);evm.TU.Contig31.876(SEC7);evm.TU.Contig1.32(cdc42);evm.TU.Contig5.11(SPBC211.03c);evm.TU.Contig28.72(tsc2);evm.TU.Contig23.220(rga4);evm.TU.Contig23.135(iml1);evm.TU.Contig22.523(SPAPYUK71.03c);evm.TU.Contig54.137(BUD2);evm.TU.Contig20.159(rga1);evm.TU.Contig31.485(Arhgap27);evm.TU.Contig53.127(sin1);evm.TU.Contig47.371(gef2);evm.TU.Contig28.62(FAR11);evm.TU.Contig35.2(Nf…	evm.TU.Contig1.32(cdc42);evm.TU.Contig1.363(rgf1);evm.TU.Contig12.133(--);evm.TU.Contig12.409(mob1-1);evm.TU.Contig12.453(dnmbp);evm.TU.Contig12.89(gap1);evm.TU.Contig17.20(paa1);evm.TU.Contig17.36(SEC);evm.TU.Contig2.281(GB-1);evm.TU.Contig20.159(rga1);evm.TU.Contig20.2(dnmbp);evm.TU.Contig20.238(CDC5);evm.TU.Contig20.254(Rich);evm.TU.Contig20.30(BEM3);evm.TU.Contig22.523(SPAPYUK71.03c);evm.TU.C…
GO:0005388	P-type calcium transporter activity	22	-0.53923017	-1.6929276	0.008818342	0.048331704	evm.TU.Contig47.141(PCA1);evm.TU.Contig2.106(pma-1);evm.TU.Contig31.1202(cta3);evm.TU.Contig31.42(cog4);evm.TU.Contig24.372(PMC1);evm.TU.Contig38.402(ENA1);evm.TU.Contig1.249(DNF1);evm.TU.Contig24.526(HMA5);evm.TU.Contig31.680(ATP7B);evm.TU.Contig39.2(cta3);evm.TU.Contig23.306(mgtB);evm.TU.Contig48.403(NEO1);evm.TU.Contig31.315(DRS2);evm.TU.Contig24.211(ATP12A);	evm.TU.Contig1.249(DNF1);evm.TU.Contig11.144(PCA1);evm.TU.Contig2.106(pma-1);evm.TU.Contig20.232(srcA);evm.TU.Contig23.306(mgtB);evm.TU.Contig24.211(ATP12A);evm.TU.Contig24.372(PMC1);evm.TU.Contig24.526(HMA5);evm.TU.Contig26.20(spfA);evm.TU.Contig31.119(DNF3);evm.TU.Contig31.1202(cta3);evm.TU.Contig31.1228(PMC1);evm.TU.Contig31.315(DRS2);evm.TU.Contig31.42(cog4);evm.TU.Contig31.43(pmrA);evm.TU.Co…
GO:0005096	GTPase activator activity	114	-0.3935584	-1.6927606	0	0.048188347	evm.TU.Contig23.110(asd-4);evm.TU.Contig12.89(gap1);evm.TU.Contig31.684(rng2);evm.TU.Contig31.876(SEC7);evm.TU.Contig5.11(SPBC211.03c);evm.TU.Contig31.1081(--);evm.TU.Contig22.395(SPAC23H3.03c);evm.TU.Contig28.72(tsc2);evm.TU.Contig24.8(gefY);evm.TU.Contig23.220(rga4);evm.TU.Contig23.135(iml1);evm.TU.Contig31.212(--);evm.TU.Contig22.523(SPAPYUK71.03c);evm.TU.Contig54.137(BUD2);evm.TU.Contig20.159…	evm.TU.Contig1.290(rgf1);evm.TU.Contig1.293(AN11010);evm.TU.Contig1.363(rgf1);evm.TU.Contig1.434(MRS6);evm.TU.Contig1.442(kap95);evm.TU.Contig11.10(ATS1);evm.TU.Contig11.83(trs85-2);evm.TU.Contig12.133(--);evm.TU.Contig12.174(hob3);evm.TU.Contig12.176(IP5P9);evm.TU.Contig12.316(--);evm.TU.Contig12.345(GYP5);evm.TU.Contig12.366(gefA);evm.TU.Contig12.453(dnmbp);evm.TU.Contig12.89(gap1);evm.TU.Conti…
GO:0016417	S-acyltransferase activity	44	-0.46143153	-1.6913389	0.001727116	0.04862968	evm.TU.Contig47.209(tstA);evm.TU.Contig1.455(ERF2);evm.TU.Contig38.468(PFA3);MSTRG.8538(--);evm.TU.Contig28.278(alnA);MSTRG.11443(--);evm.TU.Contig38.317(g433);evm.TU.Contig22.58(acdB);evm.TU.Contig35.39(fasA);evm.TU.Contig16.17(pyc);evm.TU.Contig23.431(phnA);evm.TU.Contig1.308(Preu1);evm.TU.Contig35.40(FAS1);evm.TU.Contig22.654(pyc);evm.TU.Contig53.107(DUR1,2);evm.TU.Contig38.158(srdA);evm.TU.Co…	MSTRG.11443(--);MSTRG.320(kgd2);MSTRG.8538(--);evm.TU.Contig1.308(Preu1);evm.TU.Contig1.405(MCCC1);evm.TU.Contig1.455(ERF2);evm.TU.Contig16.17(pyc);evm.TU.Contig2.135(FSR1);evm.TU.Contig22.170(--);evm.TU.Contig22.27(--);evm.TU.Contig22.58(acdB);evm.TU.Contig22.654(pyc);evm.TU.Contig22.680(ATR6);evm.TU.Contig23.431(phnA);evm.TU.Contig24.351(swf-1);evm.TU.Contig24.695(FPY1);evm.TU.Contig28.164(pynA…
GO:0099738	cell cortex region	66	-0.42595217	-1.6904577	0.003367003	0.048847493	evm.TU.Contig12.89(gap1);evm.TU.Contig48.487(sec8);evm.TU.Contig31.684(rng2);evm.TU.Contig1.32(cdc42);evm.TU.Contig33.26(SPBC4F6.12);evm.TU.Contig1.455(ERF2);evm.TU.Contig31.537(end4);evm.TU.Contig23.151(TAO3);evm.TU.Contig23.48(BETAB-AD);evm.TU.Contig23.363(BOI2);evm.TU.Contig53.175(pom1);evm.TU.Contig48.14(tea4);evm.TU.Contig1.292(PAL1);evm.TU.Contig31.643(rga5);evm.TU.Contig31.485(Arhgap27);ev…	evm.TU.Contig1.239(acu-9);evm.TU.Contig1.292(PAL1);evm.TU.Contig1.32(cdc42);evm.TU.Contig1.393(myo2);evm.TU.Contig1.455(ERF2);evm.TU.Contig12.163(apm2);evm.TU.Contig12.174(hob3);evm.TU.Contig12.396(AP2A2);evm.TU.Contig12.398(arc5);evm.TU.Contig12.409(mob1-1);evm.TU.Contig12.453(dnmbp);evm.TU.Contig12.89(gap1);evm.TU.Contig2.192(COF1);evm.TU.Contig2.214(ro-3);evm.TU.Contig20.139(cot-1);evm.TU.Cont…
GO:0051285	cell cortex of cell tip	35	-0.4848555	-1.6862447	0.005050505	0.050456688	evm.TU.Contig12.89(gap1);evm.TU.Contig48.487(sec8);evm.TU.Contig1.32(cdc42);evm.TU.Contig23.151(TAO3);evm.TU.Contig23.48(BETAB-AD);evm.TU.Contig23.363(BOI2);evm.TU.Contig53.175(pom1);evm.TU.Contig48.14(tea4);evm.TU.Contig31.485(Arhgap27);evm.TU.Contig47.109(sec2);evm.TU.Contig31.176(kif11);evm.TU.Contig31.1171(scd1);evm.TU.Contig26.287(SPAC11E3.11c);evm.TU.Contig31.777(MYO2);evm.TU.Contig31.648(S…	evm.TU.Contig1.32(cdc42);evm.TU.Contig12.163(apm2);evm.TU.Contig12.174(hob3);evm.TU.Contig12.396(AP2A2);evm.TU.Contig12.453(dnmbp);evm.TU.Contig12.89(gap1);evm.TU.Contig20.139(cot-1);evm.TU.Contig20.2(dnmbp);evm.TU.Contig20.209(SEC10);evm.TU.Contig22.29(ssp1);evm.TU.Contig22.582(--);evm.TU.Contig23.142(RAS);evm.TU.Contig23.151(TAO3);evm.TU.Contig23.363(BOI2);evm.TU.Contig23.48(BETAB-AD);evm.TU.Co…
GO:0006813	potassium ion transport	72	-0.41677225	-1.6850765	0.004784689	0.05073524	evm.TU.Contig31.1202(cta3);evm.TU.Contig47.341(hibA);evm.TU.Contig23.110(asd-4);evm.TU.Contig24.213(ARA2);evm.TU.Contig48.86(wbpA);evm.TU.Contig22.88(VNX1);evm.TU.Contig24.372(PMC1);evm.TU.Contig38.402(ENA1);evm.TU.Contig1.79(SPAC15A10.06);evm.TU.Contig11.124(swnR);evm.TU.Contig53.209(wbpA);evm.TU.Contig38.16(lhgO_1);evm.TU.Contig24.526(HMA5);evm.TU.Contig31.680(ATP7B);evm.TU.Contig2.272(sod22);e…	MSTRG.9973(--);MSTRG.9974(--);evm.TU.Contig1.79(SPAC15A10.06);evm.TU.Contig11.113(--);evm.TU.Contig11.124(swnR);evm.TU.Contig12.27(FYV10);evm.TU.Contig2.106(pma-1);evm.TU.Contig2.197(SPAC19G12.09);evm.TU.Contig2.249(gld1);evm.TU.Contig2.272(sod22);evm.TU.Contig20.160(SPAC23C11.06c);evm.TU.Contig20.17(rnc1);evm.TU.Contig20.232(srcA);evm.TU.Contig22.162(HMGR);evm.TU.Contig22.190(mdm28);evm.TU.Conti…
GO:0140358	P-type transmembrane transporter activity	87	-0.4036527	-1.6850095	0	0.050527543	evm.TU.Contig24.372(PMC1);evm.TU.Contig16.11(FG02316);evm.TU.Contig38.402(ENA1);evm.TU.Contig24.569(ABCA3);evm.TU.Contig24.596(ZRA1);evm.TU.Contig28.261(atrF);evm.TU.Contig1.249(DNF1);evm.TU.Contig47.385(MDR4);evm.TU.Contig24.526(HMA5);evm.TU.Contig23.73(SPBC29A3.09c);evm.TU.Contig31.680(ATP7B);evm.TU.Contig31.346(atrD);evm.TU.Contig24.677(atrA);evm.TU.Contig39.2(cta3);evm.TU.Contig47.175(MDR5);e…	evm.TU.Contig1.249(DNF1);evm.TU.Contig1.289(vma-11);evm.TU.Contig1.35(VMA3);evm.TU.Contig1.421(braE);evm.TU.Contig1.454(NEW1);evm.TU.Contig1.457(SCO1808);evm.TU.Contig1.98(aclQ);evm.TU.Contig11.144(PCA1);evm.TU.Contig12.227(ARB1);evm.TU.Contig12.30(YCF1);evm.TU.Contig12.352(vma-2);evm.TU.Contig16.11(FG02316);evm.TU.Contig17.1(mdr2);evm.TU.Contig2.106(pma-1);evm.TU.Contig2.22(cicA);evm.TU.Contig20…
GO:0046915	transition metal ion transmembrane transporter activity	142	-0.37770048	-1.6834389	0	0.051023025	evm.TU.Contig34.34(psm1);evm.TU.Contig47.263(ptaK);evm.TU.Contig23.51(SPAC323.04);evm.TU.Contig31.694(PXA1);evm.TU.Contig24.256(engB);evm.TU.Contig47.141(PCA1);evm.TU.Contig2.106(pma-1);evm.TU.Contig48.141(sll1024);evm.TU.Contig31.327(sudA);evm.TU.Contig22.717(LAC1);evm.TU.Contig54.133(pi066);evm.TU.Contig1.454(NEW1);evm.TU.Contig22.527(BEA3);evm.TU.Contig22.208(--);evm.TU.Contig31.1202(cta3);evm…	MSTRG.1058(--);MSTRG.11443(--);MSTRG.12042(--);MSTRG.8197(--);MSTRG.8524(--);MSTRG.8538(--);evm.TU.Contig1.240(ctrA2);evm.TU.Contig1.249(DNF1);evm.TU.Contig1.25(slc39a9);evm.TU.Contig1.421(braE);evm.TU.Contig1.454(NEW1);evm.TU.Contig1.457(SCO1808);evm.TU.Contig1.66(MMT2);evm.TU.Contig1.98(aclQ);evm.TU.Contig11.144(PCA1);evm.TU.Contig11.52(SPAC8C9.12c);evm.TU.Contig12.17(SET2);evm.TU.Contig12.224(…
GO:0015444	P-type magnesium transporter activity	20	-0.54768753	-1.6828028	0.015957447	0.051135212	evm.TU.Contig47.141(PCA1);evm.TU.Contig2.106(pma-1);evm.TU.Contig31.1202(cta3);evm.TU.Contig24.372(PMC1);evm.TU.Contig38.402(ENA1);evm.TU.Contig1.249(DNF1);evm.TU.Contig24.526(HMA5);evm.TU.Contig31.680(ATP7B);evm.TU.Contig39.2(cta3);evm.TU.Contig23.306(mgtB);evm.TU.Contig48.403(NEO1);evm.TU.Contig31.315(DRS2);evm.TU.Contig24.211(ATP12A);	evm.TU.Contig1.249(DNF1);evm.TU.Contig2.106(pma-1);evm.TU.Contig20.232(srcA);evm.TU.Contig23.306(mgtB);evm.TU.Contig24.211(ATP12A);evm.TU.Contig24.372(PMC1);evm.TU.Contig24.526(HMA5);evm.TU.Contig26.20(spfA);evm.TU.Contig31.119(DNF3);evm.TU.Contig31.1202(cta3);evm.TU.Contig31.1228(PMC1);evm.TU.Contig31.315(DRS2);evm.TU.Contig31.43(pmrA);evm.TU.Contig31.680(ATP7B);evm.TU.Contig31.728(SPCC1672.11c)…
GO:0031004	potassium ion-transporting ATPase complex	20	-0.55171645	-1.6801378	0.012006861	0.052290544	evm.TU.Contig47.141(PCA1);evm.TU.Contig2.106(pma-1);evm.TU.Contig31.1202(cta3);evm.TU.Contig24.372(PMC1);evm.TU.Contig38.402(ENA1);evm.TU.Contig24.526(HMA5);evm.TU.Contig31.680(ATP7B);evm.TU.Contig39.2(cta3);evm.TU.Contig23.306(mgtB);evm.TU.Contig48.403(NEO1);evm.TU.Contig22.162(HMGR);evm.TU.Contig31.315(DRS2);evm.TU.Contig24.211(ATP12A);	evm.TU.Contig2.106(pma-1);evm.TU.Contig20.232(srcA);evm.TU.Contig22.162(HMGR);evm.TU.Contig23.306(mgtB);evm.TU.Contig24.211(ATP12A);evm.TU.Contig24.372(PMC1);evm.TU.Contig24.526(HMA5);evm.TU.Contig26.20(spfA);evm.TU.Contig31.119(DNF3);evm.TU.Contig31.1202(cta3);evm.TU.Contig31.1228(PMC1);evm.TU.Contig31.315(DRS2);evm.TU.Contig31.43(pmrA);evm.TU.Contig31.680(ATP7B);evm.TU.Contig31.728(SPCC1672.11c…
GO:0009240	isopentenyl diphosphate biosynthetic process	50	-0.44967926	-1.6800458	0.004792332	0.052090656	evm.TU.Contig24.460(CTHT_0041430);evm.TU.Contig48.130(ATRR);evm.TU.Contig6.18(--);evm.TU.Contig31.813(FAT1);evm.TU.Contig48.321(sfmB);evm.TU.Contig22.58(acdB);evm.TU.Contig24.215(NRPS2);evm.TU.Contig24.703(oryP);evm.TU.Contig12.435(acu-5);evm.TU.Contig47.230(SID4);evm.TU.Contig26.119(sidI);evm.TU.Contig38.153(NRPS4);evm.TU.Contig31.1105(ungA');evm.TU.Contig1.178(easD);evm.TU.Contig22.162(HMGR);ev…	evm.TU.Contig1.178(easD);evm.TU.Contig1.27(CTHT_0069820);evm.TU.Contig11.122(apmA);evm.TU.Contig12.333(sitA);evm.TU.Contig12.435(acu-5);evm.TU.Contig12.55(CCL7);evm.TU.Contig2.101(PROQFM164_S04g000523);evm.TU.Contig2.280(vrtB);evm.TU.Contig22.135(oryP);evm.TU.Contig22.140(dtxS1);evm.TU.Contig22.162(HMGR);evm.TU.Contig22.58(acdB);evm.TU.Contig23.60(IDI1);evm.TU.Contig24.215(NRPS2);evm.TU.Contig24.…
GO:0006825	copper ion transport	53	-0.4408605	-1.6772186	0.00661157	0.053297527	evm.TU.Contig47.263(ptaK);evm.TU.Contig47.141(PCA1);evm.TU.Contig2.106(pma-1);evm.TU.Contig22.717(LAC1);evm.TU.Contig22.208(--);evm.TU.Contig31.1202(cta3);evm.TU.Contig22.666(ctrB);evm.TU.Contig28.249(LAC1);MSTRG.8538(--);evm.TU.Contig24.372(PMC1);evm.TU.Contig38.402(ENA1);MSTRG.11443(--);evm.TU.Contig24.41(ATX1);evm.TU.Contig1.249(DNF1);evm.TU.Contig24.196(fetC);evm.TU.Contig24.526(HMA5);evm.TU.…	MSTRG.1058(--);MSTRG.11443(--);MSTRG.11471(CCS1);MSTRG.8197(--);MSTRG.8524(--);MSTRG.8538(--);evm.TU.Contig1.240(ctrA2);evm.TU.Contig1.249(DNF1);evm.TU.Contig1.457(SCO1808);evm.TU.Contig1.492(SCO1);evm.TU.Contig11.144(PCA1);evm.TU.Contig2.106(pma-1);evm.TU.Contig2.247(--);evm.TU.Contig20.196(SPBC1703.13c);evm.TU.Contig20.232(srcA);evm.TU.Contig22.208(--);evm.TU.Contig22.370(ctrC);evm.TU.Contig22.…
GO:0001228	DNA-binding transcription activator activity, RNA polymerase II-specific	38	-0.47452337	-1.673816	0.009966778	0.05479959	evm.TU.Contig22.423(wc-2);evm.TU.Contig31.1222(RFX1);MSTRG.13639(atf1);evm.TU.Contig24.477(srbA);evm.TU.Contig54.94(ASG1);evm.TU.Contig31.481(AREA);evm.TU.Contig53.32(SKN7);evm.TU.Contig38.220(sre);evm.TU.Contig23.435(somA);evm.TU.Contig22.110(AcuM);evm.TU.Contig22.673(hap2);	MSTRG.13639(atf1);evm.TU.Contig1.241(MCM1);evm.TU.Contig12.100(SPCC417.09c);evm.TU.Contig12.264(hsf1);evm.TU.Contig12.28(CBF1);evm.TU.Contig15.4(--);evm.TU.Contig2.39(azf1);evm.TU.Contig22.110(AcuM);evm.TU.Contig22.423(wc-2);evm.TU.Contig22.574(ENV7);evm.TU.Contig22.637(nfyB);evm.TU.Contig22.673(hap2);evm.TU.Contig23.110(asd-4);evm.TU.Contig23.435(somA);evm.TU.Contig23.66(CREA);evm.TU.Contig24.37…
GO:0030427	site of polarized growth	167	-0.36572132	-1.6728601	0	0.055120587	evm.TU.Contig22.125(--);evm.TU.Contig47.402(sec1);evm.TU.Contig28.124(MST7);evm.TU.Contig28.72(tsc2);evm.TU.Contig24.8(gefY);evm.TU.Contig20.240(CSR2);evm.TU.Contig24.536(cdc15);evm.TU.Contig33.43(sla1);evm.TU.Contig20.239(CHS4);evm.TU.Contig31.537(end4);MSTRG.1685(--);evm.TU.Contig53.262(--);evm.TU.Contig23.151(TAO3);evm.TU.Contig26.207(aga-1);evm.TU.Contig22.538(hcs1);evm.TU.Contig23.48(BETAB-A…	MSTRG.1685(--);MSTRG.7905(SEN1);evm.TU.Contig1.100(cdc48);evm.TU.Contig1.218(RIM9);evm.TU.Contig1.234(tea1);evm.TU.Contig1.292(PAL1);evm.TU.Contig1.32(cdc42);evm.TU.Contig1.363(rgf1);evm.TU.Contig1.393(myo2);evm.TU.Contig1.408(wis1);evm.TU.Contig1.476(MOS1);evm.TU.Contig11.63(hymA);evm.TU.Contig12.117(SPBC4.03c);evm.TU.Contig12.129(sec14);evm.TU.Contig12.171(grrA);evm.TU.Contig12.174(hob3);evm.TU…
GO:0001216	DNA-binding transcription activator activity	38	-0.47452337	-1.6664538	0.006472492	0.058335394	evm.TU.Contig22.423(wc-2);evm.TU.Contig31.1222(RFX1);MSTRG.13639(atf1);evm.TU.Contig24.477(srbA);evm.TU.Contig54.94(ASG1);evm.TU.Contig31.481(AREA);evm.TU.Contig53.32(SKN7);evm.TU.Contig38.220(sre);evm.TU.Contig23.435(somA);evm.TU.Contig22.110(AcuM);evm.TU.Contig22.673(hap2);	MSTRG.13639(atf1);evm.TU.Contig1.241(MCM1);evm.TU.Contig12.100(SPCC417.09c);evm.TU.Contig12.264(hsf1);evm.TU.Contig12.28(CBF1);evm.TU.Contig15.4(--);evm.TU.Contig2.39(azf1);evm.TU.Contig22.110(AcuM);evm.TU.Contig22.423(wc-2);evm.TU.Contig22.574(ENV7);evm.TU.Contig22.637(nfyB);evm.TU.Contig22.673(hap2);evm.TU.Contig23.110(asd-4);evm.TU.Contig23.435(somA);evm.TU.Contig23.66(CREA);evm.TU.Contig24.37…
GO:0015662	P-type ion transporter activity	87	-0.4036527	-1.6645019	0.001567398	0.05918758	evm.TU.Contig24.372(PMC1);evm.TU.Contig16.11(FG02316);evm.TU.Contig38.402(ENA1);evm.TU.Contig24.569(ABCA3);evm.TU.Contig24.596(ZRA1);evm.TU.Contig28.261(atrF);evm.TU.Contig1.249(DNF1);evm.TU.Contig47.385(MDR4);evm.TU.Contig24.526(HMA5);evm.TU.Contig23.73(SPBC29A3.09c);evm.TU.Contig31.680(ATP7B);evm.TU.Contig31.346(atrD);evm.TU.Contig24.677(atrA);evm.TU.Contig39.2(cta3);evm.TU.Contig47.175(MDR5);e…	evm.TU.Contig1.249(DNF1);evm.TU.Contig1.289(vma-11);evm.TU.Contig1.35(VMA3);evm.TU.Contig1.421(braE);evm.TU.Contig1.454(NEW1);evm.TU.Contig1.457(SCO1808);evm.TU.Contig1.98(aclQ);evm.TU.Contig11.144(PCA1);evm.TU.Contig12.227(ARB1);evm.TU.Contig12.30(YCF1);evm.TU.Contig12.352(vma-2);evm.TU.Contig16.11(FG02316);evm.TU.Contig17.1(mdr2);evm.TU.Contig2.106(pma-1);evm.TU.Contig2.22(cicA);evm.TU.Contig20…
GO:0016775	phosphotransferase activity, nitrogenous group as acceptor	22	-0.5397313	-1.6632392	0.008818342	0.059628874	evm.TU.Contig15.11(RIM15);evm.TU.Contig31.659(gacS);evm.TU.Contig24.164(mak1);evm.TU.Contig38.498(MDN1);evm.TU.Contig53.32(SKN7);evm.TU.Contig24.157(dhkK);evm.TU.Contig38.249(BCKDK);evm.TU.Contig31.433(NIK1);evm.TU.Contig22.607(NIK1);	evm.TU.Contig15.11(RIM15);evm.TU.Contig20.115(PMS1);evm.TU.Contig22.607(NIK1);evm.TU.Contig23.55(MLH1);evm.TU.Contig23.82(TIF35);evm.TU.Contig24.157(dhkK);evm.TU.Contig24.164(mak1);evm.TU.Contig24.568(bphB);evm.TU.Contig24.83(nop58);evm.TU.Contig26.146(mpr1);evm.TU.Contig31.271(AHK3);evm.TU.Contig31.433(NIK1);evm.TU.Contig31.659(gacS);evm.TU.Contig31.714(MYO1);evm.TU.Contig35.170(tcsB);evm.TU.Con…
GO:0031338	regulation of vesicle fusion	24	-0.5298066	-1.6631091	0.003508772	0.059452858	evm.TU.Contig1.163(Vps8);evm.TU.Contig47.325(pkc1);evm.TU.Contig54.74(vps16);evm.TU.Contig22.32(SPAC4G8.04);evm.TU.Contig24.160(SPBC1778.09);evm.TU.Contig1.293(AN11010);evm.TU.Contig47.513(SPAC23D3.03c);evm.TU.Contig35.135(MSB3);	evm.TU.Contig1.163(Vps8);evm.TU.Contig1.21(Tgfbrap1);evm.TU.Contig1.293(AN11010);evm.TU.Contig1.34(vps18);evm.TU.Contig12.345(GYP5);evm.TU.Contig22.32(SPAC4G8.04);evm.TU.Contig22.431(TBC1D5);evm.TU.Contig22.531(Vps33a);evm.TU.Contig22.65(vps11);evm.TU.Contig24.160(SPBC1778.09);evm.TU.Contig24.173(--);evm.TU.Contig26.123(VAM6);evm.TU.Contig26.263(vps41);evm.TU.Contig28.183(gyp1);evm.TU.Contig35.13…
GO:0110085	mitotic actomyosin contractile ring	25	-0.5213703	-1.6630316	0.010869565	0.059228733	evm.TU.Contig31.684(rng2);evm.TU.Contig33.26(SPBC4F6.12);evm.TU.Contig24.536(cdc15);evm.TU.Contig31.1051(--);evm.TU.Contig2.43(cyk3);evm.TU.Contig24.396(MST20);evm.TU.Contig53.175(pom1);evm.TU.Contig31.485(Arhgap27);evm.TU.Contig47.371(gef2);evm.TU.Contig1.363(rgf1);evm.TU.Contig31.275(BUD4);evm.TU.Contig31.648(SPAC3G9.05);evm.TU.Contig1.393(myo2);evm.TU.Contig48.398(sepA);evm.TU.Contig20.30(BEM3…	evm.TU.Contig1.363(rgf1);evm.TU.Contig1.393(myo2);evm.TU.Contig12.171(grrA);evm.TU.Contig2.34(ACT);evm.TU.Contig2.43(cyk3);evm.TU.Contig20.30(BEM3);evm.TU.Contig22.558(artA);evm.TU.Contig23.412(SAC6);evm.TU.Contig24.118(spn2);evm.TU.Contig24.396(MST20);evm.TU.Contig24.536(cdc15);evm.TU.Contig28.14(spn4);evm.TU.Contig31.1051(--);evm.TU.Contig31.275(BUD4);evm.TU.Contig31.485(Arhgap27);evm.TU.Contig…
GO:0046490	isopentenyl diphosphate metabolic process	50	-0.44967926	-1.6616076	0.003236246	0.059742004	evm.TU.Contig24.460(CTHT_0041430);evm.TU.Contig48.130(ATRR);evm.TU.Contig6.18(--);evm.TU.Contig31.813(FAT1);evm.TU.Contig48.321(sfmB);evm.TU.Contig22.58(acdB);evm.TU.Contig24.215(NRPS2);evm.TU.Contig24.703(oryP);evm.TU.Contig12.435(acu-5);evm.TU.Contig47.230(SID4);evm.TU.Contig26.119(sidI);evm.TU.Contig38.153(NRPS4);evm.TU.Contig31.1105(ungA');evm.TU.Contig1.178(easD);evm.TU.Contig22.162(HMGR);ev…	evm.TU.Contig1.178(easD);evm.TU.Contig1.27(CTHT_0069820);evm.TU.Contig11.122(apmA);evm.TU.Contig12.333(sitA);evm.TU.Contig12.435(acu-5);evm.TU.Contig12.55(CCL7);evm.TU.Contig2.101(PROQFM164_S04g000523);evm.TU.Contig2.280(vrtB);evm.TU.Contig22.135(oryP);evm.TU.Contig22.140(dtxS1);evm.TU.Contig22.162(HMGR);evm.TU.Contig22.58(acdB);evm.TU.Contig23.60(IDI1);evm.TU.Contig24.215(NRPS2);evm.TU.Contig24.…
GO:0015103	inorganic anion transmembrane transporter activity	99	-0.38648036	-1.6558354	0	0.062643036	evm.TU.Contig48.141(sll1024);evm.TU.Contig31.327(sudA);evm.TU.Contig12.12(CLCN3);MSTRG.3660(--);evm.TU.Contig31.508(--);evm.TU.Contig1.454(NEW1);evm.TU.Contig47.21(TRK1);evm.TU.Contig2.268(MCH2);evm.TU.Contig53.42(MFS1);evm.TU.Contig22.527(BEA3);evm.TU.Contig24.614(abcI);evm.TU.Contig35.85(hmt1);evm.TU.Contig2.22(cicA);evm.TU.Contig22.303(MCH2);evm.TU.Contig26.47(cys-14);evm.TU.Contig16.11(FG0231…	MSTRG.3051(--);MSTRG.3660(--);evm.TU.Contig1.29(Clcn3);evm.TU.Contig1.333(glkA);evm.TU.Contig1.421(braE);evm.TU.Contig1.454(NEW1);evm.TU.Contig1.98(aclQ);evm.TU.Contig11.98(mfsd5);evm.TU.Contig12.12(CLCN3);evm.TU.Contig12.192(SPAC1002.16c);evm.TU.Contig12.207(HGT1);evm.TU.Contig12.227(ARB1);evm.TU.Contig12.30(YCF1);evm.TU.Contig16.11(FG02316);evm.TU.Contig17.1(mdr2);evm.TU.Contig2.12(UMAG_11084);…
GO:0070938	contractile ring	44	-0.4467533	-1.6545573	0.011784512	0.06308142	evm.TU.Contig31.684(rng2);evm.TU.Contig33.26(SPBC4F6.12);evm.TU.Contig24.536(cdc15);evm.TU.Contig31.1051(--);evm.TU.Contig2.43(cyk3);evm.TU.Contig24.396(MST20);evm.TU.Contig53.175(pom1);evm.TU.Contig12.27(FYV10);evm.TU.Contig31.485(Arhgap27);evm.TU.Contig47.371(gef2);evm.TU.Contig1.363(rgf1);evm.TU.Contig31.275(BUD4);evm.TU.Contig54.85(IRS4);evm.TU.Contig31.648(SPAC3G9.05);evm.TU.Contig12.453(dnm…	evm.TU.Contig1.363(rgf1);evm.TU.Contig1.393(myo2);evm.TU.Contig12.171(grrA);evm.TU.Contig12.27(FYV10);evm.TU.Contig12.347(rps602);evm.TU.Contig12.398(arc5);evm.TU.Contig12.453(dnmbp);evm.TU.Contig17.20(paa1);evm.TU.Contig2.192(COF1);evm.TU.Contig2.34(ACT);evm.TU.Contig2.43(cyk3);evm.TU.Contig20.2(dnmbp);evm.TU.Contig20.30(BEM3);evm.TU.Contig22.558(artA);evm.TU.Contig23.168(cdc4);evm.TU.Contig23.4…
GO:0004673	protein histidine kinase activity	22	-0.5397313	-1.6538467	0.018835617	0.0632293	evm.TU.Contig15.11(RIM15);evm.TU.Contig31.659(gacS);evm.TU.Contig24.164(mak1);evm.TU.Contig38.498(MDN1);evm.TU.Contig53.32(SKN7);evm.TU.Contig24.157(dhkK);evm.TU.Contig38.249(BCKDK);evm.TU.Contig31.433(NIK1);evm.TU.Contig22.607(NIK1);	evm.TU.Contig15.11(RIM15);evm.TU.Contig20.115(PMS1);evm.TU.Contig22.607(NIK1);evm.TU.Contig23.55(MLH1);evm.TU.Contig23.82(TIF35);evm.TU.Contig24.157(dhkK);evm.TU.Contig24.164(mak1);evm.TU.Contig24.568(bphB);evm.TU.Contig24.83(nop58);evm.TU.Contig26.146(mpr1);evm.TU.Contig31.271(AHK3);evm.TU.Contig31.433(NIK1);evm.TU.Contig31.659(gacS);evm.TU.Contig31.714(MYO1);evm.TU.Contig35.170(tcsB);evm.TU.Con…
GO:0015145	monosaccharide transmembrane transporter activity	52	-0.4406531	-1.6525483	0.007874016	0.06378567	evm.TU.Contig1.454(NEW1);evm.TU.Contig22.527(BEA3);evm.TU.Contig53.233(oryC);evm.TU.Contig24.614(abcI);evm.TU.Contig35.85(hmt1);evm.TU.Contig2.22(cicA);evm.TU.Contig16.11(FG02316);evm.TU.Contig24.569(ABCA3);evm.TU.Contig24.596(ZRA1);evm.TU.Contig28.261(atrF);evm.TU.Contig47.385(MDR4);evm.TU.Contig23.73(SPBC29A3.09c);evm.TU.Contig31.346(atrD);evm.TU.Contig24.677(atrA);evm.TU.Contig47.175(MDR5);evm…	evm.TU.Contig1.421(braE);evm.TU.Contig1.454(NEW1);evm.TU.Contig1.98(aclQ);evm.TU.Contig12.227(ARB1);evm.TU.Contig12.30(YCF1);evm.TU.Contig16.11(FG02316);evm.TU.Contig17.1(mdr2);evm.TU.Contig2.138(LAC12);evm.TU.Contig2.22(cicA);evm.TU.Contig2.5(--);evm.TU.Contig22.240(rco-3);evm.TU.Contig22.527(BEA3);evm.TU.Contig22.623(RLI1);evm.TU.Contig22.75(gluP);evm.TU.Contig23.315(hmt1);evm.TU.Contig23.373(f…
GO:0000987	cis-regulatory region sequence-specific DNA binding	55	-0.43222573	-1.6518676	0	0.06389439	evm.TU.Contig53.48(ACE2);evm.TU.Contig51.42(ATF7);evm.TU.Contig38.420(TRF2);evm.TU.Contig12.441(trfA);evm.TU.Contig12.28(CBF1);evm.TU.Contig23.66(CREA);evm.TU.Contig35.154(brf1);evm.TU.Contig24.187(cys-3);evm.TU.Contig24.567(CRF1);evm.TU.Contig2.213(RFG1);evm.TU.Contig20.124(devR);evm.TU.Contig31.1222(RFX1);MSTRG.13639(atf1);evm.TU.Contig24.477(srbA);evm.TU.Contig54.94(ASG1);evm.TU.Contig31.481(A…	MSTRG.13639(atf1);evm.TU.Contig1.241(MCM1);evm.TU.Contig1.300(Blmh);evm.TU.Contig12.100(SPCC417.09c);evm.TU.Contig12.264(hsf1);evm.TU.Contig12.28(CBF1);evm.TU.Contig12.441(trfA);evm.TU.Contig15.4(--);evm.TU.Contig2.213(RFG1);evm.TU.Contig2.39(azf1);evm.TU.Contig20.124(devR);evm.TU.Contig20.20(FPR4);evm.TU.Contig22.110(AcuM);evm.TU.Contig22.532(hdmA);evm.TU.Contig22.647(adv-1);evm.TU.Contig22.673(…
GO:0048315	conidium formation	24	-0.5132543	-1.6512988	0.011705685	0.06392971	evm.TU.Contig31.616(chs-2);evm.TU.Contig38.151(gna-3);evm.TU.Contig23.142(RAS);evm.TU.Contig26.156(nrc-2);evm.TU.Contig24.267(VOSA);evm.TU.Contig22.640(dop1);evm.TU.Contig15.10(VEL2);evm.TU.Contig20.239(CHS4);evm.TU.Contig23.360(chs-3);evm.TU.Contig24.691(--);evm.TU.Contig53.150(chs-1);evm.TU.Contig31.1105(ungA');evm.TU.Contig31.551(apsA);evm.TU.Contig53.137(stuA);	evm.TU.Contig1.104(CTG1);evm.TU.Contig1.156(nudG);evm.TU.Contig11.63(hymA);evm.TU.Contig15.10(VEL2);evm.TU.Contig20.239(CHS4);evm.TU.Contig22.640(dop1);evm.TU.Contig23.142(RAS);evm.TU.Contig23.183(flbA);evm.TU.Contig23.360(chs-3);evm.TU.Contig24.267(VOSA);evm.TU.Contig24.691(--);evm.TU.Contig26.156(nrc-2);evm.TU.Contig28.100(cbf5);evm.TU.Contig28.131(NTH1);evm.TU.Contig31.1105(ungA');evm.TU.Conti…
GO:0043954	cellular component maintenance	26	-0.5124459	-1.6504477	0.022375215	0.06411657	evm.TU.Contig33.26(SPBC4F6.12);evm.TU.Contig24.551(mst2);evm.TU.Contig23.220(rga4);evm.TU.Contig31.1051(--);evm.TU.Contig31.403(SPAC26H5.03);evm.TU.Contig24.27(mcl1);evm.TU.Contig20.223(syj1);evm.TU.Contig28.122(SPT6);evm.TU.Contig23.379(--);evm.TU.Contig47.371(gef2);evm.TU.Contig2.214(ro-3);evm.TU.Contig20.224(syj1);evm.TU.Contig48.398(sepA);	evm.TU.Contig2.214(ro-3);evm.TU.Contig20.111(stt4);evm.TU.Contig20.223(syj1);evm.TU.Contig20.224(syj1);evm.TU.Contig20.242(fft2);evm.TU.Contig23.220(rga4);evm.TU.Contig23.379(--);evm.TU.Contig24.27(mcl1);evm.TU.Contig24.551(mst2);evm.TU.Contig24.592(NMA1);evm.TU.Contig26.113(RAB11B);evm.TU.Contig28.122(SPT6);evm.TU.Contig31.1051(--);evm.TU.Contig31.403(SPAC26H5.03);evm.TU.Contig31.72(cdcA);evm.TU…
GO:0120029	proton export across plasma membrane	20	-0.54768753	-1.6504046	0.017730497	0.063878044	evm.TU.Contig47.141(PCA1);evm.TU.Contig2.106(pma-1);evm.TU.Contig31.1202(cta3);evm.TU.Contig24.372(PMC1);evm.TU.Contig38.402(ENA1);evm.TU.Contig1.249(DNF1);evm.TU.Contig24.526(HMA5);evm.TU.Contig31.680(ATP7B);evm.TU.Contig39.2(cta3);evm.TU.Contig23.306(mgtB);evm.TU.Contig48.403(NEO1);evm.TU.Contig31.315(DRS2);evm.TU.Contig24.211(ATP12A);	evm.TU.Contig1.249(DNF1);evm.TU.Contig2.106(pma-1);evm.TU.Contig20.232(srcA);evm.TU.Contig23.306(mgtB);evm.TU.Contig24.211(ATP12A);evm.TU.Contig24.372(PMC1);evm.TU.Contig24.526(HMA5);evm.TU.Contig26.20(spfA);evm.TU.Contig31.119(DNF3);evm.TU.Contig31.1202(cta3);evm.TU.Contig31.1228(PMC1);evm.TU.Contig31.315(DRS2);evm.TU.Contig31.43(pmrA);evm.TU.Contig31.680(ATP7B);evm.TU.Contig31.728(SPCC1672.11c)…
GO:0051231	spindle elongation	23	-0.5252373	-1.6494612	0.013937282	0.06405292	evm.TU.Contig12.197(klpA);evm.TU.Contig22.582(--);evm.TU.Contig31.72(cdcA);MSTRG.1706(PBP1);evm.TU.Contig24.529(CDC2);evm.TU.Contig23.171(--);evm.TU.Contig31.587(srw1);evm.TU.Contig22.177(klp5);evm.TU.Contig23.106(asp1);evm.TU.Contig2.28(GSK1);evm.TU.Contig1.70(bimB);evm.TU.Contig22.33(cdc11);evm.TU.Contig54.85(IRS4);evm.TU.Contig53.255(wee1);evm.TU.Contig22.568(tvp38);	MSTRG.1706(PBP1);evm.TU.Contig1.70(bimB);evm.TU.Contig12.197(klpA);evm.TU.Contig2.28(GSK1);evm.TU.Contig20.238(CDC5);evm.TU.Contig22.177(klp5);evm.TU.Contig22.33(cdc11);evm.TU.Contig22.568(tvp38);evm.TU.Contig22.582(--);evm.TU.Contig23.106(asp1);evm.TU.Contig23.171(--);evm.TU.Contig24.529(CDC2);evm.TU.Contig26.67(tbg);evm.TU.Contig31.1057(cki1);evm.TU.Contig31.1187(hus5);evm.TU.Contig31.374(bimC)…
GO:0051119	sugar transmembrane transporter activity	112	-0.380091	-1.6480147	0	0.064692356	evm.TU.Contig24.206(MAL11);evm.TU.Contig12.390(galP);evm.TU.Contig22.35(FST1);evm.TU.Contig24.556(THI73);evm.TU.Contig16.11(FG02316);evm.TU.Contig24.569(ABCA3);evm.TU.Contig31.898(JEN1);evm.TU.Contig1.115(mfsB);evm.TU.Contig24.596(ZRA1);evm.TU.Contig28.261(atrF);evm.TU.Contig38.87(dotC);evm.TU.Contig47.385(MDR4);evm.TU.Contig23.73(SPBC29A3.09c);evm.TU.Contig31.346(atrD);evm.TU.Contig24.677(atrA);…	evm.TU.Contig1.115(mfsB);evm.TU.Contig1.421(braE);evm.TU.Contig1.454(NEW1);evm.TU.Contig1.98(aclQ);evm.TU.Contig12.160(--);evm.TU.Contig12.207(HGT1);evm.TU.Contig12.227(ARB1);evm.TU.Contig12.293(--);evm.TU.Contig12.30(YCF1);evm.TU.Contig12.390(galP);evm.TU.Contig15.25(PHT1-7);evm.TU.Contig16.11(FG02316);evm.TU.Contig16.18(fnx2);evm.TU.Contig17.1(mdr2);evm.TU.Contig2.138(LAC12);evm.TU.Contig2.22(c…
GO:0072348	sulfur compound transport	80	-0.40061098	-1.6463903	0.004854369	0.06534191	evm.TU.Contig31.327(sudA);MSTRG.3660(--);evm.TU.Contig1.454(NEW1);evm.TU.Contig23.16(SMC2);evm.TU.Contig22.527(BEA3);evm.TU.Contig24.614(abcI);evm.TU.Contig35.85(hmt1);evm.TU.Contig2.22(cicA);evm.TU.Contig26.47(cys-14);evm.TU.Contig16.11(FG02316);evm.TU.Contig24.569(ABCA3);evm.TU.Contig24.596(ZRA1);evm.TU.Contig28.261(atrF);evm.TU.Contig47.385(MDR4);evm.TU.Contig23.73(SPBC29A3.09c);evm.TU.Contig3…	MSTRG.194(pif1);MSTRG.3660(--);evm.TU.Contig1.421(braE);evm.TU.Contig1.43(mx1);evm.TU.Contig1.454(NEW1);evm.TU.Contig1.98(aclQ);evm.TU.Contig12.227(ARB1);evm.TU.Contig12.30(YCF1);evm.TU.Contig12.411(rhoC);evm.TU.Contig12.447(tpc1);evm.TU.Contig16.11(FG02316);evm.TU.Contig17.1(mdr2);evm.TU.Contig2.22(cicA);evm.TU.Contig2.71(ctpF);evm.TU.Contig20.26(cys-14);evm.TU.Contig22.122(--);evm.TU.Contig22.4…
GO:0015299	solute:proton antiporter activity	17	-0.54981303	-1.6446804	0.015437393	0.066108786	evm.TU.Contig22.88(VNX1);evm.TU.Contig1.79(SPAC15A10.06);evm.TU.Contig2.272(sod22);evm.TU.Contig2.77(SOD22);evm.TU.Contig23.136(VCX1);evm.TU.Contig22.372(KHA1);evm.TU.Contig11.91(SOD2);evm.TU.Contig22.190(mdm28);MSTRG.314(--);MSTRG.2355(ND2);evm.TU.Contig47.98(VCX1);	MSTRG.2355(ND2);MSTRG.314(--);evm.TU.Contig1.79(SPAC15A10.06);evm.TU.Contig11.91(SOD2);evm.TU.Contig2.272(sod22);evm.TU.Contig2.77(SOD22);evm.TU.Contig22.190(mdm28);evm.TU.Contig22.372(KHA1);evm.TU.Contig22.88(VNX1);evm.TU.Contig23.136(VCX1);evm.TU.Contig24.435(VCX1);evm.TU.Contig26.6(--);evm.TU.Contig31.360(VCX1);evm.TU.Contig35.49(VCX1);evm.TU.Contig47.102(napA);evm.TU.Contig47.98(VCX1);evm.TU.…
GO:0006865	amino acid transport	130	-0.36908567	-1.643702	0.001512859	0.066394724	evm.TU.Contig16.11(FG02316);evm.TU.Contig24.569(ABCA3);evm.TU.Contig26.235(prnB);evm.TU.Contig24.596(ZRA1);evm.TU.Contig28.261(atrF);evm.TU.Contig38.87(dotC);evm.TU.Contig24.69(SPBC29A3.11c);evm.TU.Contig1.314(SRP101);evm.TU.Contig48.72(AGP2);evm.TU.Contig20.186(ATG22);evm.TU.Contig47.385(MDR4);evm.TU.Contig20.223(syj1);evm.TU.Contig23.73(SPBC29A3.09c);evm.TU.Contig48.450(SLC7A5);evm.TU.Contig38.…	MSTRG.194(pif1);MSTRG.7108(--);evm.TU.Contig1.120(MUP1);evm.TU.Contig1.314(SRP101);evm.TU.Contig1.411(dur3-1);evm.TU.Contig1.421(braE);evm.TU.Contig1.43(mx1);evm.TU.Contig1.454(NEW1);evm.TU.Contig1.470(prnB);evm.TU.Contig1.474(AVT6);evm.TU.Contig1.98(aclQ);evm.TU.Contig12.13(gatA);evm.TU.Contig12.227(ARB1);evm.TU.Contig12.30(YCF1);evm.TU.Contig12.34(YPQ1);evm.TU.Contig12.411(rhoC);evm.TU.Contig12…
GO:0003774	cytoskeletal motor activity	29	-0.4953839	-1.6434985	0.015177066	0.066228956	evm.TU.Contig28.45(KIF1A);evm.TU.Contig38.251(CHS8);evm.TU.Contig22.177(klp5);evm.TU.Contig31.176(kif11);evm.TU.Contig31.1012(unc-104);evm.TU.Contig38.498(MDN1);evm.TU.Contig2.214(ro-3);evm.TU.Contig31.777(MYO2);evm.TU.Contig53.268(Kif21b);evm.TU.Contig1.393(myo2);evm.TU.Contig38.173(DHC1);	evm.TU.Contig1.156(nudG);evm.TU.Contig1.393(myo2);evm.TU.Contig11.65(Rab6a);evm.TU.Contig12.197(klpA);evm.TU.Contig2.214(ro-3);evm.TU.Contig20.203(--);evm.TU.Contig22.177(klp5);evm.TU.Contig22.768(dync1i2a);evm.TU.Contig23.37(KLP1);evm.TU.Contig24.36(rng3);evm.TU.Contig28.45(KIF1A);evm.TU.Contig28.77(vps1);evm.TU.Contig31.1012(unc-104);evm.TU.Contig31.176(kif11);evm.TU.Contig31.327(sudA);evm.TU.C…
GO:0034764	positive regulation of transmembrane transport	16	-0.5834812	-1.641849	0.015817223	0.066977546	evm.TU.Contig12.452(trt1);evm.TU.Contig31.619(PKH2);evm.TU.Contig48.72(AGP2);evm.TU.Contig23.62(Acbp2);evm.TU.Contig38.240(tsc1);evm.TU.Contig47.325(pkc1);evm.TU.Contig31.514(pas1);evm.TU.Contig38.149(HOG1);evm.TU.Contig22.650(YPL162C);	evm.TU.Contig12.452(trt1);evm.TU.Contig20.232(srcA);evm.TU.Contig20.252(gsdA);evm.TU.Contig22.650(YPL162C);evm.TU.Contig23.321(MPS1);evm.TU.Contig23.62(Acbp2);evm.TU.Contig28.194(sge1);evm.TU.Contig31.514(pas1);evm.TU.Contig31.619(PKH2);evm.TU.Contig31.750(rhbA);evm.TU.Contig31.86(--);evm.TU.Contig38.149(HOG1);evm.TU.Contig38.240(tsc1);evm.TU.Contig38.426(sec-61);evm.TU.Contig47.325(pkc1);evm.TU.…
GO:0072697	protein localization to cell cortex	23	-0.5289342	-1.6416956	0.017605634	0.06681116	evm.TU.Contig2.28(GSK1);evm.TU.Contig31.176(kif11);evm.TU.Contig31.1171(scd1);evm.TU.Contig31.777(MYO2);evm.TU.Contig12.453(dnmbp);evm.TU.Contig48.398(sepA);evm.TU.Contig1.234(tea1);evm.TU.Contig20.2(dnmbp);	evm.TU.Contig1.234(tea1);evm.TU.Contig1.409(--);evm.TU.Contig11.63(hymA);evm.TU.Contig12.453(dnmbp);evm.TU.Contig2.28(GSK1);evm.TU.Contig20.2(dnmbp);evm.TU.Contig22.450(ark1);evm.TU.Contig22.582(--);evm.TU.Contig23.139(NBP35);evm.TU.Contig23.168(cdc4);evm.TU.Contig24.100(skb1);evm.TU.Contig24.173(--);evm.TU.Contig26.113(RAB11B);evm.TU.Contig31.1171(scd1);evm.TU.Contig31.176(kif11);evm.TU.Contig31…
GO:0003333	amino acid transmembrane transport	101	-0.38533884	-1.6415184	0	0.06667585	evm.TU.Contig16.11(FG02316);evm.TU.Contig24.569(ABCA3);evm.TU.Contig24.596(ZRA1);evm.TU.Contig28.261(atrF);evm.TU.Contig38.87(dotC);evm.TU.Contig24.69(SPBC29A3.11c);evm.TU.Contig1.314(SRP101);evm.TU.Contig48.72(AGP2);evm.TU.Contig20.186(ATG22);evm.TU.Contig47.385(MDR4);evm.TU.Contig23.73(SPBC29A3.09c);evm.TU.Contig48.450(SLC7A5);evm.TU.Contig38.240(tsc1);evm.TU.Contig31.346(atrD);evm.TU.Contig24.…	MSTRG.194(pif1);MSTRG.7108(--);evm.TU.Contig1.314(SRP101);evm.TU.Contig1.421(braE);evm.TU.Contig1.43(mx1);evm.TU.Contig1.454(NEW1);evm.TU.Contig1.470(prnB);evm.TU.Contig1.474(AVT6);evm.TU.Contig1.98(aclQ);evm.TU.Contig12.227(ARB1);evm.TU.Contig12.30(YCF1);evm.TU.Contig12.34(YPQ1);evm.TU.Contig12.411(rhoC);evm.TU.Contig12.98(SPCPB1C11.02);evm.TU.Contig16.11(FG02316);evm.TU.Contig16.18(fnx2);evm.TU…
GO:0043547	positive regulation of GTPase activity	101	-0.3813487	-1.6409947	0.004709576	0.06664964	evm.TU.Contig22.395(SPAC23H3.03c);evm.TU.Contig28.72(tsc2);evm.TU.Contig24.8(gefY);evm.TU.Contig23.220(rga4);evm.TU.Contig23.135(iml1);evm.TU.Contig22.547(ELMO1);evm.TU.Contig26.66(NUP152);evm.TU.Contig22.523(SPAPYUK71.03c);evm.TU.Contig54.137(BUD2);evm.TU.Contig20.159(rga1);evm.TU.Contig31.643(rga5);evm.TU.Contig31.485(Arhgap27);evm.TU.Contig44.7(ste20);evm.TU.Contig24.87(LTE1);evm.TU.Contig47.3…	evm.TU.Contig1.10(gtr2);evm.TU.Contig1.104(CTG1);evm.TU.Contig1.293(AN11010);evm.TU.Contig1.294(Pka-C3);evm.TU.Contig1.363(rgf1);evm.TU.Contig1.434(MRS6);evm.TU.Contig1.442(kap95);evm.TU.Contig12.133(--);evm.TU.Contig12.176(IP5P9);evm.TU.Contig12.345(GYP5);evm.TU.Contig12.89(gap1);evm.TU.Contig12.92(SRO77);evm.TU.Contig17.38(SEC23);evm.TU.Contig2.281(GB-1);evm.TU.Contig2.284(sbp1);evm.TU.Contig20…
GO:0015812	gamma-aminobutyric acid transport	22	-0.52413195	-1.6400107	0.013986014	0.06697922	evm.TU.Contig26.235(prnB);evm.TU.Contig48.72(AGP2);evm.TU.Contig20.223(syj1);evm.TU.Contig48.450(SLC7A5);evm.TU.Contig35.2(Nf1);evm.TU.Contig20.224(syj1);evm.TU.Contig31.135(GAP2);evm.TU.Contig1.470(prnB);	evm.TU.Contig1.470(prnB);evm.TU.Contig12.13(gatA);evm.TU.Contig12.98(SPCPB1C11.02);evm.TU.Contig20.223(syj1);evm.TU.Contig20.224(syj1);evm.TU.Contig24.3(inda1);evm.TU.Contig26.235(prnB);evm.TU.Contig31.135(GAP2);evm.TU.Contig31.629(gatA);evm.TU.Contig31.630(gatA);evm.TU.Contig31.885(AGP2);evm.TU.Contig31.906(MUP1);evm.TU.Contig35.1(NF1);evm.TU.Contig35.2(Nf1);evm.TU.Contig35.73(AGP3);evm.TU.Conti…
GO:0007264	small GTPase mediated signal transduction	119	-0.37708205	-1.6368209	0.001564945	0.06861246	evm.TU.Contig31.876(SEC7);evm.TU.Contig1.32(cdc42);evm.TU.Contig5.11(SPBC211.03c);evm.TU.Contig24.426(SPAC16E8.13);evm.TU.Contig28.124(MST7);evm.TU.Contig53.166(cdc14);evm.TU.Contig28.72(tsc2);evm.TU.Contig24.8(gefY);evm.TU.Contig23.220(rga4);evm.TU.Contig23.135(iml1);evm.TU.Contig23.363(BOI2);evm.TU.Contig24.396(MST20);evm.TU.Contig22.523(SPAPYUK71.03c);evm.TU.Contig54.137(BUD2);evm.TU.Contig47.…	evm.TU.Contig1.10(gtr2);evm.TU.Contig1.32(cdc42);evm.TU.Contig1.349(OOU_Y34scaffold00095g16.3);evm.TU.Contig1.363(rgf1);evm.TU.Contig1.434(MRS6);evm.TU.Contig1.442(kap95);evm.TU.Contig1.78(ARL3);evm.TU.Contig11.65(Rab6a);evm.TU.Contig12.133(--);evm.TU.Contig12.174(hob3);evm.TU.Contig12.289(RHO3);evm.TU.Contig12.366(gefA);evm.TU.Contig12.409(mob1-1);evm.TU.Contig12.411(rhoC);evm.TU.Contig12.453(dn…
GO:0000022	mitotic spindle elongation	23	-0.5252373	-1.6356169	0.011744967	0.0690194	evm.TU.Contig12.197(klpA);evm.TU.Contig22.582(--);evm.TU.Contig31.72(cdcA);MSTRG.1706(PBP1);evm.TU.Contig24.529(CDC2);evm.TU.Contig23.171(--);evm.TU.Contig31.587(srw1);evm.TU.Contig22.177(klp5);evm.TU.Contig23.106(asp1);evm.TU.Contig2.28(GSK1);evm.TU.Contig1.70(bimB);evm.TU.Contig22.33(cdc11);evm.TU.Contig54.85(IRS4);evm.TU.Contig53.255(wee1);evm.TU.Contig22.568(tvp38);	MSTRG.1706(PBP1);evm.TU.Contig1.70(bimB);evm.TU.Contig12.197(klpA);evm.TU.Contig2.28(GSK1);evm.TU.Contig20.238(CDC5);evm.TU.Contig22.177(klp5);evm.TU.Contig22.33(cdc11);evm.TU.Contig22.568(tvp38);evm.TU.Contig22.582(--);evm.TU.Contig23.106(asp1);evm.TU.Contig23.171(--);evm.TU.Contig24.529(CDC2);evm.TU.Contig26.67(tbg);evm.TU.Contig31.1057(cki1);evm.TU.Contig31.1187(hus5);evm.TU.Contig31.374(bimC)…
GO:0043682	P-type divalent copper transporter activity	22	-0.5202265	-1.6355509	0.027729636	0.06879706	evm.TU.Contig47.141(PCA1);evm.TU.Contig2.106(pma-1);evm.TU.Contig31.1202(cta3);evm.TU.Contig24.372(PMC1);evm.TU.Contig38.402(ENA1);evm.TU.Contig1.249(DNF1);evm.TU.Contig24.526(HMA5);evm.TU.Contig31.680(ATP7B);evm.TU.Contig39.2(cta3);evm.TU.Contig23.306(mgtB);evm.TU.Contig48.403(NEO1);evm.TU.Contig31.315(DRS2);evm.TU.Contig24.211(ATP12A);	evm.TU.Contig1.249(DNF1);evm.TU.Contig1.457(SCO1808);evm.TU.Contig11.144(PCA1);evm.TU.Contig2.106(pma-1);evm.TU.Contig20.232(srcA);evm.TU.Contig23.306(mgtB);evm.TU.Contig24.211(ATP12A);evm.TU.Contig24.372(PMC1);evm.TU.Contig24.526(HMA5);evm.TU.Contig26.20(spfA);evm.TU.Contig31.119(DNF3);evm.TU.Contig31.1202(cta3);evm.TU.Contig31.1228(PMC1);evm.TU.Contig31.315(DRS2);evm.TU.Contig31.43(pmrA);evm.TU…
GO:0016151	nickel cation binding	71	-0.40826237	-1.6352748	0.003322259	0.068705246	evm.TU.Contig1.454(NEW1);evm.TU.Contig22.527(BEA3);evm.TU.Contig38.263(SPAP32A8.03c);evm.TU.Contig24.614(abcI);evm.TU.Contig35.85(hmt1);evm.TU.Contig2.22(cicA);evm.TU.Contig38.225(--);evm.TU.Contig16.11(FG02316);evm.TU.Contig24.569(ABCA3);evm.TU.Contig48.418(SPAC29A4.13);evm.TU.Contig24.596(ZRA1);evm.TU.Contig28.261(atrF);evm.TU.Contig47.385(MDR4);evm.TU.Contig23.73(SPBC29A3.09c);evm.TU.Contig31.…	MSTRG.5315(--);evm.TU.Contig1.421(braE);evm.TU.Contig1.454(NEW1);evm.TU.Contig1.98(aclQ);evm.TU.Contig12.227(ARB1);evm.TU.Contig12.30(YCF1);evm.TU.Contig16.11(FG02316);evm.TU.Contig17.1(mdr2);evm.TU.Contig2.22(cicA);evm.TU.Contig2.39(azf1);evm.TU.Contig22.399(ure1);evm.TU.Contig22.527(BEA3);evm.TU.Contig22.581(mas5);evm.TU.Contig22.623(RLI1);evm.TU.Contig22.713(nuo-49);evm.TU.Contig22.800(rpa12);…
GO:0015491	cation:cation antiporter activity	21	-0.54390895	-1.6348021	0.024822695	0.06871586	evm.TU.Contig22.88(VNX1);evm.TU.Contig1.79(SPAC15A10.06);evm.TU.Contig22.612(SPAC3A12.06c);evm.TU.Contig48.450(SLC7A5);evm.TU.Contig2.272(sod22);evm.TU.Contig2.77(SOD22);evm.TU.Contig23.136(VCX1);evm.TU.Contig22.372(KHA1);evm.TU.Contig11.91(SOD2);evm.TU.Contig22.190(mdm28);MSTRG.314(--);MSTRG.2355(ND2);evm.TU.Contig47.98(VCX1);	MSTRG.2355(ND2);MSTRG.314(--);evm.TU.Contig1.79(SPAC15A10.06);evm.TU.Contig11.91(SOD2);evm.TU.Contig2.272(sod22);evm.TU.Contig2.77(SOD22);evm.TU.Contig22.190(mdm28);evm.TU.Contig22.372(KHA1);evm.TU.Contig22.612(SPAC3A12.06c);evm.TU.Contig22.88(VNX1);evm.TU.Contig23.136(VCX1);evm.TU.Contig24.435(VCX1);evm.TU.Contig26.6(--);evm.TU.Contig31.106(--);evm.TU.Contig31.360(VCX1);evm.TU.Contig35.49(VCX1);…
GO:0070988	demethylation	18	-0.5484712	-1.6341301	0.029462738	0.0688287	evm.TU.Contig22.113(RPH1);evm.TU.Contig28.12(ubp15);evm.TU.Contig27.35(mdv1);evm.TU.Contig48.326(lid2);evm.TU.Contig48.284(YTA7);	evm.TU.Contig1.28(cdc17);evm.TU.Contig11.14(--);evm.TU.Contig11.40(SPBC19G7.04);evm.TU.Contig12.195(At3g47830);evm.TU.Contig12.441(trfA);evm.TU.Contig21.1(--);evm.TU.Contig22.113(RPH1);evm.TU.Contig22.532(hdmA);evm.TU.Contig23.150(cprA);evm.TU.Contig24.255(abh1);evm.TU.Contig24.417(DOA4);evm.TU.Contig27.35(mdv1);evm.TU.Contig28.12(ubp15);evm.TU.Contig31.113(PPE1);evm.TU.Contig31.116(ofd1);evm.TU.…
GO:1903338	regulation of cell wall organization or biogenesis	23	-0.5260692	-1.6340834	0.016666668	0.06858538	evm.TU.Contig48.497(SSD1);evm.TU.Contig20.159(rga1);evm.TU.Contig48.486(cot-2);evm.TU.Contig31.643(rga5);evm.TU.Contig47.325(pkc1);evm.TU.Contig35.44(xlr1);evm.TU.Contig31.943(ceh-14);evm.TU.Contig1.363(rgf1);evm.TU.Contig53.62(MCK1);evm.TU.Contig31.109(FLC1);evm.TU.Contig31.461(scw1);	evm.TU.Contig1.363(rgf1);evm.TU.Contig11.20(--);evm.TU.Contig2.202(rnc);evm.TU.Contig2.39(azf1);evm.TU.Contig20.139(cot-1);evm.TU.Contig20.159(rga1);evm.TU.Contig20.18(css1);evm.TU.Contig22.435(MSG5);evm.TU.Contig23.321(MPS1);evm.TU.Contig23.399(cpc-2);evm.TU.Contig24.506(GEM1);evm.TU.Contig26.172(rhoA);evm.TU.Contig31.109(FLC1);evm.TU.Contig31.293(MKK2);evm.TU.Contig31.461(scw1);evm.TU.Contig31.…
GO:1900434	regulation of filamentous growth of a population of unicellular organisms in response to starvation	16	-0.5655757	-1.6324446	0.019748654	0.06932693	evm.TU.Contig31.4(SCH9);evm.TU.Contig28.124(MST7);evm.TU.Contig24.396(MST20);evm.TU.Contig47.126(sska);evm.TU.Contig23.66(CREA);evm.TU.Contig28.122(SPT6);evm.TU.Contig53.32(SKN7);evm.TU.Contig22.607(NIK1);evm.TU.Contig53.137(stuA);	evm.TU.Contig12.333(sitA);evm.TU.Contig22.454(CLA4);evm.TU.Contig22.607(NIK1);evm.TU.Contig23.321(MPS1);evm.TU.Contig23.66(CREA);evm.TU.Contig24.396(MST20);evm.TU.Contig26.97(pkar1);evm.TU.Contig28.122(SPT6);evm.TU.Contig28.124(MST7);evm.TU.Contig28.129(SNF1);evm.TU.Contig31.376(nop7);evm.TU.Contig31.4(SCH9);evm.TU.Contig44.2(PMK1);evm.TU.Contig47.126(sska);evm.TU.Contig53.137(stuA);evm.TU.Contig…
GO:0009403	toxin biosynthetic process	42	-0.457128	-1.6319733	0.005145798	0.06938603	evm.TU.Contig48.45(RSN1);evm.TU.Contig24.229(BYE1);evm.TU.Contig23.127(phomYc);evm.TU.Contig38.37(SPBC3D6.13c);evm.TU.Contig31.414(phomYb);evm.TU.Contig38.332(--);evm.TU.Contig22.640(dop1);evm.TU.Contig15.10(VEL2);evm.TU.Contig24.524(MET10);evm.TU.Contig23.129(aprY);evm.TU.Contig23.132(--);MSTRG.3736(--);evm.TU.Contig38.102(aprY);evm.TU.Contig31.422(laeA);evm.TU.Contig24.691(--);evm.TU.Contig20.1…	MSTRG.11091(--);MSTRG.13118(--);MSTRG.1895(--);MSTRG.3736(--);MSTRG.5444(--);MSTRG.8707(--);MSTRG.8879(--);MSTRG.962(--);evm.TU.Contig1.104(CTG1);evm.TU.Contig1.211(MET3);evm.TU.Contig1.458(sA);evm.TU.Contig12.287(mcsA);evm.TU.Contig15.10(VEL2);evm.TU.Contig15.16(sD);evm.TU.Contig20.128(CYS3);evm.TU.Contig20.190(--);evm.TU.Contig22.505(MOCS1);evm.TU.Contig22.640(dop1);evm.TU.Contig23.123(ustYb);e…
GO:0000920	septum digestion after cytokinesis	34	-0.47215185	-1.630362	0.011844331	0.070065655	evm.TU.Contig48.487(sec8);evm.TU.Contig31.684(rng2);evm.TU.Contig1.32(cdc42);evm.TU.Contig11.82(--);evm.TU.Contig24.14(CHMP6);MSTRG.1685(--);evm.TU.Contig23.360(chs-3);evm.TU.Contig23.363(BOI2);evm.TU.Contig20.181(rpb7);evm.TU.Contig12.213(lkh1);evm.TU.Contig12.289(RHO3);evm.TU.Contig48.186(lkh1);evm.TU.Contig1.363(rgf1);evm.TU.Contig54.85(IRS4);evm.TU.Contig24.436(ARB_01444);evm.TU.Contig53.279(…	MSTRG.1685(--);evm.TU.Contig1.32(cdc42);evm.TU.Contig1.338(soh1);evm.TU.Contig1.363(rgf1);evm.TU.Contig1.393(myo2);evm.TU.Contig11.35(SDS23);evm.TU.Contig11.63(hymA);evm.TU.Contig11.82(--);evm.TU.Contig12.213(lkh1);evm.TU.Contig12.289(RHO3);evm.TU.Contig12.341(--);evm.TU.Contig12.411(rhoC);evm.TU.Contig20.139(cot-1);evm.TU.Contig20.181(rpb7);evm.TU.Contig20.209(SEC10);evm.TU.Contig23.360(chs-3);e…
GO:0140110	transcription regulator activity	478	-0.31495014	-1.6284523	0	0.07099512	evm.TU.Contig28.35(SPBC56F2.05c);evm.TU.Contig24.432(ncaA);evm.TU.Contig54.168(res2);evm.TU.Contig31.255(SPBC15D4.02);evm.TU.Contig48.142(--);evm.TU.Contig1.145(PIL1);evm.TU.Contig53.48(ACE2);evm.TU.Contig47.286(afumD);evm.TU.Contig23.347(--);evm.TU.Contig27.14(SPBC1D7.01);evm.TU.Contig51.42(ATF7);evm.TU.Contig31.121(sua7);evm.TU.Contig47.176(SPAC11D3.07c);evm.TU.Contig48.214(--);evm.TU.Contig23.…	MSTRG.10181(CTF1-ALPHA);MSTRG.10243(--);MSTRG.10323(--);MSTRG.10518(--);MSTRG.10701(--);MSTRG.11489(--);MSTRG.11499(--);MSTRG.13197(--);MSTRG.13639(atf1);MSTRG.1698(--);MSTRG.199(--);MSTRG.2110(--);MSTRG.2369(--);MSTRG.3973(--);MSTRG.6171(--);MSTRG.7203(--);MSTRG.7885(--);MSTRG.8608(--);MSTRG.9807(--);MSTRG.9851(--);MSTRG.9852(--);MSTRG.9944(--);MSTRG.9945(--);evm.TU.Contig1.142(tfs1);evm.TU.Cont…
GO:0061794	conidium development	24	-0.5132543	-1.6267519	0.013816926	0.07182601	evm.TU.Contig31.616(chs-2);evm.TU.Contig38.151(gna-3);evm.TU.Contig23.142(RAS);evm.TU.Contig26.156(nrc-2);evm.TU.Contig24.267(VOSA);evm.TU.Contig22.640(dop1);evm.TU.Contig15.10(VEL2);evm.TU.Contig20.239(CHS4);evm.TU.Contig23.360(chs-3);evm.TU.Contig24.691(--);evm.TU.Contig53.150(chs-1);evm.TU.Contig31.1105(ungA');evm.TU.Contig31.551(apsA);evm.TU.Contig53.137(stuA);	evm.TU.Contig1.104(CTG1);evm.TU.Contig1.156(nudG);evm.TU.Contig11.63(hymA);evm.TU.Contig15.10(VEL2);evm.TU.Contig20.239(CHS4);evm.TU.Contig22.640(dop1);evm.TU.Contig23.142(RAS);evm.TU.Contig23.183(flbA);evm.TU.Contig23.360(chs-3);evm.TU.Contig24.267(VOSA);evm.TU.Contig24.691(--);evm.TU.Contig26.156(nrc-2);evm.TU.Contig28.100(cbf5);evm.TU.Contig28.131(NTH1);evm.TU.Contig31.1105(ungA');evm.TU.Conti…
GO:1901682	sulfur compound transmembrane transporter activity	77	-0.3977538	-1.6260108	0.003284072	0.072008155	evm.TU.Contig31.327(sudA);MSTRG.3660(--);evm.TU.Contig1.454(NEW1);evm.TU.Contig23.16(SMC2);evm.TU.Contig22.527(BEA3);evm.TU.Contig24.614(abcI);evm.TU.Contig35.85(hmt1);evm.TU.Contig2.22(cicA);evm.TU.Contig26.47(cys-14);evm.TU.Contig16.11(FG02316);evm.TU.Contig24.569(ABCA3);evm.TU.Contig24.596(ZRA1);evm.TU.Contig28.261(atrF);evm.TU.Contig47.385(MDR4);evm.TU.Contig23.73(SPBC29A3.09c);evm.TU.Contig3…	MSTRG.194(pif1);MSTRG.3660(--);evm.TU.Contig1.421(braE);evm.TU.Contig1.43(mx1);evm.TU.Contig1.454(NEW1);evm.TU.Contig1.98(aclQ);evm.TU.Contig12.227(ARB1);evm.TU.Contig12.30(YCF1);evm.TU.Contig12.411(rhoC);evm.TU.Contig12.447(tpc1);evm.TU.Contig16.11(FG02316);evm.TU.Contig17.1(mdr2);evm.TU.Contig2.22(cicA);evm.TU.Contig2.71(ctpF);evm.TU.Contig20.26(cys-14);evm.TU.Contig22.122(--);evm.TU.Contig22.4…
GO:0030695	GTPase regulator activity	122	-0.37131795	-1.6253594	0.00304414	0.07210756	evm.TU.Contig31.684(rng2);evm.TU.Contig31.876(SEC7);evm.TU.Contig33.26(SPBC4F6.12);evm.TU.Contig5.11(SPBC211.03c);evm.TU.Contig31.1081(--);evm.TU.Contig22.395(SPAC23H3.03c);evm.TU.Contig28.72(tsc2);evm.TU.Contig24.8(gefY);evm.TU.Contig23.220(rga4);evm.TU.Contig23.135(iml1);evm.TU.Contig31.212(--);evm.TU.Contig22.523(SPAPYUK71.03c);evm.TU.Contig54.137(BUD2);evm.TU.Contig20.159(rga1);evm.TU.Contig3…	MSTRG.11556(sal3);evm.TU.Contig1.21(Tgfbrap1);evm.TU.Contig1.290(rgf1);evm.TU.Contig1.293(AN11010);evm.TU.Contig1.363(rgf1);evm.TU.Contig1.434(MRS6);evm.TU.Contig1.442(kap95);evm.TU.Contig11.10(ATS1);evm.TU.Contig11.83(trs85-2);evm.TU.Contig12.133(--);evm.TU.Contig12.174(hob3);evm.TU.Contig12.176(IP5P9);evm.TU.Contig12.316(--);evm.TU.Contig12.345(GYP5);evm.TU.Contig12.366(gefA);evm.TU.Contig12.45…
GO:0031097	medial cortex	32	-0.47869173	-1.6242882	0.010118044	0.07251518	evm.TU.Contig31.684(rng2);evm.TU.Contig33.26(SPBC4F6.12);evm.TU.Contig31.537(end4);evm.TU.Contig23.151(TAO3);evm.TU.Contig23.363(BOI2);evm.TU.Contig1.292(PAL1);evm.TU.Contig31.643(rga5);evm.TU.Contig47.371(gef2);evm.TU.Contig47.109(sec2);evm.TU.Contig31.275(BUD4);evm.TU.Contig31.777(MYO2);evm.TU.Contig12.453(dnmbp);evm.TU.Contig1.393(myo2);evm.TU.Contig48.398(sepA);evm.TU.Contig20.2(dnmbp);	evm.TU.Contig1.239(acu-9);evm.TU.Contig1.292(PAL1);evm.TU.Contig1.393(myo2);evm.TU.Contig12.174(hob3);evm.TU.Contig12.398(arc5);evm.TU.Contig12.409(mob1-1);evm.TU.Contig12.453(dnmbp);evm.TU.Contig2.192(COF1);evm.TU.Contig20.188(CAP2);evm.TU.Contig20.2(dnmbp);evm.TU.Contig23.151(TAO3);evm.TU.Contig23.168(cdc4);evm.TU.Contig23.363(BOI2);evm.TU.Contig23.412(SAC6);evm.TU.Contig24.118(spn2);evm.TU.Con…
GO:0043332	mating projection tip	80	-0.39764324	-1.6226966	0.006339144	0.07331568	evm.TU.Contig48.487(sec8);evm.TU.Contig54.151(bzz1);evm.TU.Contig1.32(cdc42);evm.TU.Contig22.125(--);evm.TU.Contig28.124(MST7);evm.TU.Contig33.43(sla1);evm.TU.Contig20.239(CHS4);evm.TU.Contig31.537(end4);MSTRG.1685(--);evm.TU.Contig23.151(TAO3);evm.TU.Contig26.207(aga-1);evm.TU.Contig24.459(exgD);evm.TU.Contig38.83(EXO84);evm.TU.Contig24.396(MST20);evm.TU.Contig53.64(--);evm.TU.Contig47.379(scd2)…	MSTRG.1685(--);evm.TU.Contig1.100(cdc48);evm.TU.Contig1.32(cdc42);evm.TU.Contig1.476(MOS1);evm.TU.Contig11.63(hymA);evm.TU.Contig12.117(SPBC4.03c);evm.TU.Contig12.174(hob3);evm.TU.Contig12.26(CNOT7);evm.TU.Contig12.341(--);evm.TU.Contig12.398(arc5);evm.TU.Contig17.20(paa1);evm.TU.Contig2.177(SEC31);evm.TU.Contig2.34(ACT);evm.TU.Contig20.139(cot-1);evm.TU.Contig20.159(rga1);evm.TU.Contig20.188(CAP…
GO:0000978	RNA polymerase II cis-regulatory region sequence-specific DNA binding	49	-0.43334436	-1.6217464	0.005093379	0.0736607	evm.TU.Contig53.48(ACE2);evm.TU.Contig51.42(ATF7);evm.TU.Contig38.420(TRF2);evm.TU.Contig12.441(trfA);evm.TU.Contig12.28(CBF1);evm.TU.Contig23.66(CREA);evm.TU.Contig24.187(cys-3);evm.TU.Contig24.567(CRF1);evm.TU.Contig20.124(devR);evm.TU.Contig31.1222(RFX1);MSTRG.13639(atf1);evm.TU.Contig24.477(srbA);evm.TU.Contig54.94(ASG1);evm.TU.Contig31.481(AREA);evm.TU.Contig53.32(SKN7);evm.TU.Contig22.647(a…	MSTRG.13639(atf1);evm.TU.Contig1.241(MCM1);evm.TU.Contig1.300(Blmh);evm.TU.Contig12.100(SPCC417.09c);evm.TU.Contig12.264(hsf1);evm.TU.Contig12.28(CBF1);evm.TU.Contig12.441(trfA);evm.TU.Contig15.4(--);evm.TU.Contig2.39(azf1);evm.TU.Contig20.124(devR);evm.TU.Contig20.20(FPR4);evm.TU.Contig22.110(AcuM);evm.TU.Contig22.532(hdmA);evm.TU.Contig22.647(adv-1);evm.TU.Contig22.673(hap2);evm.TU.Contig23.435…
GO:0071103	DNA conformation change	371	-0.32148618	-1.6193651	0	0.0748821	evm.TU.Contig24.506(GEM1);evm.TU.Contig54.93(csn-1);evm.TU.Contig23.16(SMC2);evm.TU.Contig31.292(DBP8);evm.TU.Contig22.217(UVRAG);evm.TU.Contig22.450(ark1);evm.TU.Contig20.207(SCY_1267);evm.TU.Contig22.527(BEA3);evm.TU.Contig12.238(DED1);evm.TU.Contig28.236(chl1);evm.TU.Contig24.573(rhp41);evm.TU.Contig53.74(--);evm.TU.Contig22.418(STB6);evm.TU.Contig47.338(NUF2);evm.TU.Contig2.182(--);evm.TU.Con…	MSTRG.13537(MPR1);MSTRG.13639(atf1);MSTRG.194(pif1);MSTRG.314(--);MSTRG.414(MC69);MSTRG.5406(--);MSTRG.5457(--);MSTRG.5606(dna2);MSTRG.7497(--);MSTRG.7905(SEN1);evm.TU.Contig1.104(CTG1);evm.TU.Contig1.110(SSU72);evm.TU.Contig1.128(swd1);evm.TU.Contig1.145(PIL1);evm.TU.Contig1.165(ROK1);evm.TU.Contig1.168(ARP4);evm.TU.Contig1.18(AQR);evm.TU.Contig1.22(COY1);evm.TU.Contig1.234(tea1);evm.TU.Contig1.…
GO:0000041	transition metal ion transport	167	-0.34743544	-1.6177071	0	0.07559791	evm.TU.Contig31.42(cog4);evm.TU.Contig22.666(ctrB);evm.TU.Contig22.125(--);evm.TU.Contig28.249(LAC1);MSTRG.8538(--);evm.TU.Contig24.372(PMC1);evm.TU.Contig16.11(FG02316);evm.TU.Contig38.402(ENA1);MSTRG.11443(--);evm.TU.Contig24.569(ABCA3);evm.TU.Contig24.596(ZRA1);evm.TU.Contig28.261(atrF);evm.TU.Contig24.41(ATX1);evm.TU.Contig47.383(MFS2);evm.TU.Contig1.249(DNF1);evm.TU.Contig24.215(NRPS2);evm.T…	MSTRG.1058(--);MSTRG.11443(--);MSTRG.11471(CCS1);MSTRG.12042(--);MSTRG.3474(--);MSTRG.8197(--);MSTRG.8524(--);MSTRG.8538(--);evm.TU.Contig1.240(ctrA2);evm.TU.Contig1.249(DNF1);evm.TU.Contig1.25(slc39a9);evm.TU.Contig1.289(vma-11);evm.TU.Contig1.421(braE);evm.TU.Contig1.454(NEW1);evm.TU.Contig1.457(SCO1808);evm.TU.Contig1.492(SCO1);evm.TU.Contig1.66(MMT2);evm.TU.Contig1.98(aclQ);evm.TU.Contig11.14…
GO:0005826	actomyosin contractile ring	39	-0.44826415	-1.6176602	0.010256411	0.07535634	evm.TU.Contig31.684(rng2);evm.TU.Contig33.26(SPBC4F6.12);evm.TU.Contig24.536(cdc15);evm.TU.Contig31.1051(--);evm.TU.Contig2.43(cyk3);evm.TU.Contig24.396(MST20);evm.TU.Contig53.175(pom1);evm.TU.Contig12.27(FYV10);evm.TU.Contig31.485(Arhgap27);evm.TU.Contig47.371(gef2);evm.TU.Contig1.363(rgf1);evm.TU.Contig31.275(BUD4);evm.TU.Contig31.648(SPAC3G9.05);evm.TU.Contig12.453(dnmbp);evm.TU.Contig1.393(my…	evm.TU.Contig1.363(rgf1);evm.TU.Contig1.393(myo2);evm.TU.Contig12.171(grrA);evm.TU.Contig12.27(FYV10);evm.TU.Contig12.398(arc5);evm.TU.Contig12.453(dnmbp);evm.TU.Contig17.20(paa1);evm.TU.Contig2.192(COF1);evm.TU.Contig2.34(ACT);evm.TU.Contig2.43(cyk3);evm.TU.Contig20.2(dnmbp);evm.TU.Contig20.30(BEM3);evm.TU.Contig22.558(artA);evm.TU.Contig23.168(cdc4);evm.TU.Contig23.412(SAC6);evm.TU.Contig24.118…
GO:0015144	carbohydrate transmembrane transporter activity	126	-0.3664289	-1.6169516	0.0015625	0.07554085	evm.TU.Contig53.60(RGT2);evm.TU.Contig38.333(kojT);evm.TU.Contig1.454(NEW1);evm.TU.Contig2.268(MCH2);evm.TU.Contig53.42(MFS1);evm.TU.Contig22.527(BEA3);evm.TU.Contig53.233(oryC);evm.TU.Contig24.614(abcI);evm.TU.Contig35.85(hmt1);evm.TU.Contig2.22(cicA);evm.TU.Contig48.427(fnx1);evm.TU.Contig22.53(--);evm.TU.Contig24.206(MAL11);evm.TU.Contig12.390(galP);evm.TU.Contig22.35(FST1);evm.TU.Contig24.556…	MSTRG.8370(--);evm.TU.Contig1.115(mfsB);evm.TU.Contig1.421(braE);evm.TU.Contig1.454(NEW1);evm.TU.Contig1.98(aclQ);evm.TU.Contig12.160(--);evm.TU.Contig12.207(HGT1);evm.TU.Contig12.227(ARB1);evm.TU.Contig12.293(--);evm.TU.Contig12.30(YCF1);evm.TU.Contig12.390(galP);evm.TU.Contig12.454(sut1);evm.TU.Contig15.25(PHT1-7);evm.TU.Contig16.11(FG02316);evm.TU.Contig16.18(fnx2);evm.TU.Contig17.1(mdr2);evm.…
GO:0000977	RNA polymerase II transcription regulatory region sequence-specific DNA binding	68	-0.412843	-1.6157928	0.013245033	0.07601196	evm.TU.Contig53.48(ACE2);evm.TU.Contig51.42(ATF7);evm.TU.Contig31.121(sua7);evm.TU.Contig38.420(TRF2);evm.TU.Contig22.538(hcs1);evm.TU.Contig12.441(trfA);evm.TU.Contig12.28(CBF1);evm.TU.Contig23.66(CREA);evm.TU.Contig24.187(cys-3);evm.TU.Contig22.658(fap1);evm.TU.Contig24.567(CRF1);evm.TU.Contig20.124(devR);evm.TU.Contig22.423(wc-2);evm.TU.Contig31.1222(RFX1);MSTRG.13639(atf1);evm.TU.Contig24.457…	MSTRG.13639(atf1);evm.TU.Contig1.241(MCM1);evm.TU.Contig1.300(Blmh);evm.TU.Contig1.448(srb4);evm.TU.Contig12.100(SPCC417.09c);evm.TU.Contig12.264(hsf1);evm.TU.Contig12.28(CBF1);evm.TU.Contig12.441(trfA);evm.TU.Contig15.4(--);evm.TU.Contig2.181(RVB2);evm.TU.Contig2.39(azf1);evm.TU.Contig20.124(devR);evm.TU.Contig20.20(FPR4);evm.TU.Contig22.110(AcuM);evm.TU.Contig22.237(MIG1);evm.TU.Contig22.423(wc…
GO:0030010	establishment of cell polarity	86	-0.3865478	-1.6080681	0.003159558	0.081142664	evm.TU.Contig1.32(cdc42);evm.TU.Contig5.11(SPBC211.03c);evm.TU.Contig28.72(tsc2);evm.TU.Contig24.8(gefY);evm.TU.Contig1.132(MSB1);evm.TU.Contig31.537(end4);MSTRG.1685(--);evm.TU.Contig22.547(ELMO1);evm.TU.Contig53.262(--);evm.TU.Contig22.177(klp5);evm.TU.Contig23.363(BOI2);evm.TU.Contig24.396(MST20);evm.TU.Contig48.14(tea4);evm.TU.Contig54.137(BUD2);evm.TU.Contig44.7(ste20);evm.TU.Contig12.92(SRO…	MSTRG.1685(--);evm.TU.Contig1.132(MSB1);evm.TU.Contig1.32(cdc42);evm.TU.Contig1.476(MOS1);evm.TU.Contig1.87(NUP192);evm.TU.Contig11.29(bud20);evm.TU.Contig11.84(CWC26);evm.TU.Contig12.341(--);evm.TU.Contig12.420(alp11);evm.TU.Contig12.453(dnmbp);evm.TU.Contig12.92(SRO77);evm.TU.Contig2.214(ro-3);evm.TU.Contig2.281(GB-1);evm.TU.Contig2.34(ACT);evm.TU.Contig2.93(NIC96);evm.TU.Contig20.111(stt4);evm…
GO:1901618	organic hydroxy compound transmembrane transporter activity	65	-0.40800264	-1.6038121	0.008025683	0.08377292	evm.TU.Contig24.556(THI73);evm.TU.Contig16.11(FG02316);evm.TU.Contig24.569(ABCA3);evm.TU.Contig24.596(ZRA1);evm.TU.Contig28.261(atrF);evm.TU.Contig47.385(MDR4);evm.TU.Contig23.73(SPBC29A3.09c);evm.TU.Contig31.346(atrD);evm.TU.Contig24.677(atrA);evm.TU.Contig47.175(MDR5);evm.TU.Contig31.468(Mfsd10);evm.TU.Contig38.103(FG02316);evm.TU.Contig38.148(abc4);evm.TU.Contig48.68(YBT1);evm.TU.Contig31.437(…	evm.TU.Contig1.421(braE);evm.TU.Contig1.454(NEW1);evm.TU.Contig1.98(aclQ);evm.TU.Contig12.101(SPAC1002.16c);evm.TU.Contig12.157(cnsL);evm.TU.Contig12.192(SPAC1002.16c);evm.TU.Contig12.227(ARB1);evm.TU.Contig12.30(YCF1);evm.TU.Contig16.11(FG02316);evm.TU.Contig17.1(mdr2);evm.TU.Contig2.22(cicA);evm.TU.Contig22.527(BEA3);evm.TU.Contig22.623(RLI1);evm.TU.Contig22.751(crnA);evm.TU.Contig23.166(SPAC10…
GO:0034762	regulation of transmembrane transport	39	-0.44903532	-1.5958819	0.011551155	0.08933124	evm.TU.Contig26.122(SPBC3B8.04c);evm.TU.Contig12.452(trt1);evm.TU.Contig22.317(GCN5);evm.TU.Contig22.235(Pa_1_2600);evm.TU.Contig31.619(PKH2);evm.TU.Contig24.41(ATX1);evm.TU.Contig54.65(GTG2);evm.TU.Contig48.72(AGP2);evm.TU.Contig23.62(Acbp2);evm.TU.Contig15.17(cch1);evm.TU.Contig38.240(tsc1);evm.TU.Contig47.325(pkc1);evm.TU.Contig31.514(pas1);evm.TU.Contig38.149(HOG1);evm.TU.Contig47.262(SPBC3H7…	evm.TU.Contig1.29(Clcn3);evm.TU.Contig12.452(trt1);evm.TU.Contig15.17(cch1);evm.TU.Contig2.12(UMAG_11084);evm.TU.Contig20.197(creB);evm.TU.Contig20.230(Aspscr1);evm.TU.Contig20.232(srcA);evm.TU.Contig20.252(gsdA);evm.TU.Contig22.149(FPR1);evm.TU.Contig22.235(Pa_1_2600);evm.TU.Contig22.317(GCN5);evm.TU.Contig22.650(YPL162C);evm.TU.Contig23.321(MPS1);evm.TU.Contig23.62(Acbp2);evm.TU.Contig24.273(TO…
GO:0015434	ABC-type cadmium transporter activity	22	-0.5202265	-1.5939833	0.024013722	0.09041993	evm.TU.Contig47.141(PCA1);evm.TU.Contig2.106(pma-1);evm.TU.Contig31.1202(cta3);evm.TU.Contig24.372(PMC1);evm.TU.Contig38.402(ENA1);evm.TU.Contig1.249(DNF1);evm.TU.Contig24.526(HMA5);evm.TU.Contig31.680(ATP7B);evm.TU.Contig39.2(cta3);evm.TU.Contig23.306(mgtB);evm.TU.Contig48.403(NEO1);evm.TU.Contig31.315(DRS2);evm.TU.Contig24.211(ATP12A);	evm.TU.Contig1.249(DNF1);evm.TU.Contig1.457(SCO1808);evm.TU.Contig11.144(PCA1);evm.TU.Contig2.106(pma-1);evm.TU.Contig20.232(srcA);evm.TU.Contig23.306(mgtB);evm.TU.Contig24.211(ATP12A);evm.TU.Contig24.372(PMC1);evm.TU.Contig24.526(HMA5);evm.TU.Contig26.20(spfA);evm.TU.Contig31.119(DNF3);evm.TU.Contig31.1202(cta3);evm.TU.Contig31.1228(PMC1);evm.TU.Contig31.315(DRS2);evm.TU.Contig31.43(pmrA);evm.TU…
GO:0051569	regulation of histone H3-K4 methylation	18	-0.53655726	-1.5926552	0.020833334	0.09108594	evm.TU.Contig1.491(DIDO1);evm.TU.Contig48.460(prp45);evm.TU.Contig28.122(SPT6);evm.TU.Contig54.190(CYP6);evm.TU.Contig22.465(tpr1);evm.TU.Contig26.54(--);evm.TU.Contig28.10(BUR1);evm.TU.Contig48.326(lid2);	evm.TU.Contig1.491(DIDO1);evm.TU.Contig2.102(--);evm.TU.Contig22.465(tpr1);evm.TU.Contig22.532(hdmA);evm.TU.Contig23.38(UBC2);evm.TU.Contig26.54(--);evm.TU.Contig28.10(BUR1);evm.TU.Contig28.122(SPT6);evm.TU.Contig31.280(SWC5);evm.TU.Contig31.300(SPAC664.03);evm.TU.Contig33.27(pmt3);evm.TU.Contig38.221(cclA);evm.TU.Contig47.173(zuo1);evm.TU.Contig48.326(lid2);evm.TU.Contig48.460(prp45);evm.TU.Cont…
GO:0071459	protein localization to chromosome, centromeric region	24	-0.5010254	-1.5923288	0.01598579	0.091001354	evm.TU.Contig37.7(NUP84);evm.TU.Contig24.98(xpo1);evm.TU.Contig31.1226(BUB1);evm.TU.Contig48.509(ehd3);evm.TU.Contig51.27(mad1);evm.TU.Contig31.72(cdcA);evm.TU.Contig22.450(ark1);evm.TU.Contig23.171(--);evm.TU.Contig31.321(Haspin);evm.TU.Contig24.544(NUP145);evm.TU.Contig2.28(GSK1);evm.TU.Contig54.101(MTW1);evm.TU.Contig38.469(plc1);evm.TU.Contig31.395(--);evm.TU.Contig31.1178(atnA);evm.TU.Contig…	evm.TU.Contig1.193(--);evm.TU.Contig12.380(--);evm.TU.Contig2.28(GSK1);evm.TU.Contig20.92(mph1);evm.TU.Contig22.450(ark1);evm.TU.Contig23.171(--);evm.TU.Contig24.186(CHL4);evm.TU.Contig24.301(NDC80);evm.TU.Contig24.544(NUP145);evm.TU.Contig24.98(xpo1);evm.TU.Contig28.71(--);evm.TU.Contig31.1178(atnA);evm.TU.Contig31.1226(BUB1);evm.TU.Contig31.321(Haspin);evm.TU.Contig31.395(--);evm.TU.Contig31.72…
GO:0032465	regulation of cytokinesis	64	-0.40565684	-1.5854087	0.00933126	0.096116565	evm.TU.Contig2.4(Pik3r4);evm.TU.Contig22.66(pro11);MSTRG.1706(PBP1);evm.TU.Contig54.75(DMA1);evm.TU.Contig24.529(CDC2);evm.TU.Contig24.64(vps24);evm.TU.Contig22.217(UVRAG);evm.TU.Contig22.450(ark1);evm.TU.Contig23.171(--);evm.TU.Contig1.32(cdc42);evm.TU.Contig33.26(SPBC4F6.12);evm.TU.Contig1.281(PIK3C3);evm.TU.Contig53.166(cdc14);evm.TU.Contig31.202(cdc18);evm.TU.Contig24.396(MST20);evm.TU.Contig…	MSTRG.1706(PBP1);evm.TU.Contig1.281(PIK3C3);evm.TU.Contig1.32(cdc42);evm.TU.Contig11.46(SPAC328.04);evm.TU.Contig12.133(--);evm.TU.Contig12.17(SET2);evm.TU.Contig12.176(IP5P9);evm.TU.Contig12.409(mob1-1);evm.TU.Contig12.411(rhoC);evm.TU.Contig12.453(dnmbp);evm.TU.Contig17.20(paa1);evm.TU.Contig2.4(Pik3r4);evm.TU.Contig2.44(svkA);evm.TU.Contig20.2(dnmbp);evm.TU.Contig20.238(CDC5);evm.TU.Contig22.2…
GO:0071248	cellular response to metal ion	47	-0.42167327	-1.5848095	0.013050571	0.09622445	evm.TU.Contig22.523(SPAPYUK71.03c);evm.TU.Contig1.207(DCAF11);evm.TU.Contig24.567(CRF1);evm.TU.Contig38.149(HOG1);evm.TU.Contig48.261(pacC);MSTRG.13639(atf1);evm.TU.Contig35.51(BRO1);evm.TU.Contig22.745(wis4);evm.TU.Contig38.220(sre);evm.TU.Contig1.98(aclQ);evm.TU.Contig1.96(prr-4);evm.TU.Contig53.279(prr-1);evm.TU.Contig22.237(MIG1);evm.TU.Contig53.55(SPAC8C9.11);	MSTRG.13639(atf1);MSTRG.4068(sebA);evm.TU.Contig1.100(cdc48);evm.TU.Contig1.207(DCAF11);evm.TU.Contig1.367(SOD1);evm.TU.Contig1.96(prr-4);evm.TU.Contig1.98(aclQ);evm.TU.Contig11.32(rhp54);evm.TU.Contig12.108(cmkB);evm.TU.Contig2.196(--);evm.TU.Contig22.237(MIG1);evm.TU.Contig22.523(SPAPYUK71.03c);evm.TU.Contig22.687(OGG1);evm.TU.Contig22.745(wis4);evm.TU.Contig23.110(asd-4);evm.TU.Contig23.193(ti…
GO:0010570	regulation of filamentous growth	59	-0.40896815	-1.583947	0.007961784	0.09658022	evm.TU.Contig24.396(MST20);evm.TU.Contig47.126(sska);evm.TU.Contig23.66(CREA);evm.TU.Contig28.122(SPT6);evm.TU.Contig12.404(ING1);evm.TU.Contig38.149(HOG1);evm.TU.Contig2.213(RFG1);evm.TU.Contig48.261(pacC);evm.TU.Contig31.282(snf21);MSTRG.13639(atf1);evm.TU.Contig54.94(ASG1);evm.TU.Contig31.1013(AN1226);evm.TU.Contig28.10(BUR1);evm.TU.Contig31.814(ral2);evm.TU.Contig31.201(RIM8);evm.TU.Contig53.…	MSTRG.13639(atf1);evm.TU.Contig1.241(MCM1);evm.TU.Contig1.32(cdc42);evm.TU.Contig1.476(MOS1);evm.TU.Contig12.233(HAT2);evm.TU.Contig12.333(sitA);evm.TU.Contig12.404(ING1);evm.TU.Contig2.213(RFG1);evm.TU.Contig2.255(chs7);evm.TU.Contig20.139(cot-1);evm.TU.Contig22.454(CLA4);evm.TU.Contig22.460(snf5);evm.TU.Contig22.558(artA);evm.TU.Contig22.607(NIK1);evm.TU.Contig23.118(--);evm.TU.Contig23.198(ERG…
GO:0140658	ATP-dependent chromatin remodeler activity	26	-0.48956966	-1.5811869	0.022033898	0.09848713	evm.TU.Contig31.977(mit1);evm.TU.Contig2.250(RAD5);evm.TU.Contig31.326(mot1);evm.TU.Contig26.83(ISW1);evm.TU.Contig53.249(SWI2);evm.TU.Contig38.477(RAD16);evm.TU.Contig38.21(HLTF);evm.TU.Contig22.622(hrp3);evm.TU.Contig31.282(snf21);evm.TU.Contig47.499(SWR1);evm.TU.Contig47.19(INO80);	evm.TU.Contig1.447(SPBC23E6.02);evm.TU.Contig11.32(rhp54);evm.TU.Contig2.250(RAD5);evm.TU.Contig20.242(fft2);evm.TU.Contig22.447(MRH4);evm.TU.Contig22.622(hrp3);evm.TU.Contig24.130(RFC3);evm.TU.Contig24.245(rhp26);evm.TU.Contig24.548(SPBC582.10c);evm.TU.Contig26.83(ISW1);evm.TU.Contig27.2(SPAC144.05);evm.TU.Contig28.104(rad15);evm.TU.Contig31.153(rad8);evm.TU.Contig31.252(ptr8);evm.TU.Contig31.28…
GO:0071963	establishment or maintenance of cell polarity regulating cell shape	38	-0.44331914	-1.5726525	0.019264448	0.105125345	evm.TU.Contig22.691(L1);evm.TU.Contig24.112(eaf3);evm.TU.Contig1.32(cdc42);MSTRG.1685(--);evm.TU.Contig23.151(TAO3);evm.TU.Contig24.396(MST20);evm.TU.Contig26.93(alp6);evm.TU.Contig53.175(pom1);evm.TU.Contig48.14(tea4);evm.TU.Contig47.379(scd2);evm.TU.Contig38.48(ASK1);evm.TU.Contig12.289(RHO3);evm.TU.Contig31.176(kif11);evm.TU.Contig31.1171(scd1);evm.TU.Contig31.777(MYO2);evm.TU.Contig31.648(SPA…	MSTRG.1685(--);evm.TU.Contig1.234(tea1);evm.TU.Contig1.32(cdc42);evm.TU.Contig11.63(hymA);evm.TU.Contig12.289(RHO3);evm.TU.Contig12.333(sitA);evm.TU.Contig12.341(--);evm.TU.Contig12.453(dnmbp);evm.TU.Contig2.34(ACT);evm.TU.Contig20.139(cot-1);evm.TU.Contig20.2(dnmbp);evm.TU.Contig22.582(--);evm.TU.Contig22.691(L1);evm.TU.Contig22.71(ARC18);evm.TU.Contig23.142(RAS);evm.TU.Contig23.151(TAO3);evm.TU…
GO:1902751	positive regulation of cell cycle G2/M phase transition	16	-0.55424005	-1.5705724	0.025817556	0.1064895	evm.TU.Contig53.80(PTPRO);evm.TU.Contig31.96(nimT);evm.TU.Contig26.68(mug134);evm.TU.Contig38.149(HOG1);evm.TU.Contig22.29(ssp1);evm.TU.Contig54.195(SSN3);	evm.TU.Contig1.239(acu-9);evm.TU.Contig1.408(wis1);evm.TU.Contig20.238(CDC5);evm.TU.Contig20.258(nimE);evm.TU.Contig22.29(ssp1);evm.TU.Contig22.450(ark1);evm.TU.Contig26.68(mug134);evm.TU.Contig28.238(hsk1);evm.TU.Contig31.1217(pab1);evm.TU.Contig31.145(csn-4);evm.TU.Contig31.96(nimT);evm.TU.Contig38.149(HOG1);evm.TU.Contig48.437(cdt2);evm.TU.Contig53.67(nim-1);evm.TU.Contig53.80(PTPRO);evm.TU.Co…
GO:2000045	regulation of G1/S transition of mitotic cell cycle	49	-0.4155496	-1.5690426	0.013266998	0.10727208	evm.TU.Contig22.450(ark1);evm.TU.Contig12.238(DED1);evm.TU.Contig31.344(BRE1);evm.TU.Contig24.274(SPAC16C9.04c);evm.TU.Contig47.55(DCR2);evm.TU.Contig12.452(trt1);evm.TU.Contig48.374(--);evm.TU.Contig31.321(Haspin);evm.TU.Contig31.693(PSR2);evm.TU.Contig31.202(cdc18);evm.TU.Contig31.670(CCN1);evm.TU.Contig38.240(tsc1);evm.TU.Contig12.213(lkh1);evm.TU.Contig48.186(lkh1);evm.TU.Contig31.514(pas1);e…	evm.TU.Contig1.233(mip1);evm.TU.Contig1.88(TEL1);evm.TU.Contig11.69(GID8);evm.TU.Contig12.213(lkh1);evm.TU.Contig12.217(ccr4);evm.TU.Contig12.234(exo2);evm.TU.Contig12.238(DED1);evm.TU.Contig12.452(trt1);evm.TU.Contig22.450(ark1);evm.TU.Contig22.76(SDA1);evm.TU.Contig23.184(cdc73);evm.TU.Contig23.193(tif211);evm.TU.Contig23.259(PSF2);evm.TU.Contig23.38(UBC2);evm.TU.Contig23.395(GCN1);evm.TU.Conti…
GO:0008360	regulation of cell shape	74	-0.388869	-1.567264	0.014106583	0.10851619	MSTRG.1685(--);evm.TU.Contig23.151(TAO3);evm.TU.Contig12.28(CBF1);evm.TU.Contig23.363(BOI2);evm.TU.Contig24.396(MST20);evm.TU.Contig26.93(alp6);evm.TU.Contig53.175(pom1);evm.TU.Contig48.14(tea4);evm.TU.Contig47.379(scd2);evm.TU.Contig38.48(ASK1);evm.TU.Contig1.292(PAL1);evm.TU.Contig20.159(rga1);evm.TU.Contig31.643(rga5);evm.TU.Contig12.289(RHO3);evm.TU.Contig31.943(ceh-14);evm.TU.Contig31.176(ki…	MSTRG.12625(--);MSTRG.1685(--);evm.TU.Contig1.234(tea1);evm.TU.Contig1.292(PAL1);evm.TU.Contig1.32(cdc42);evm.TU.Contig1.393(myo2);evm.TU.Contig11.63(hymA);evm.TU.Contig11.68(UCKL1);evm.TU.Contig12.117(SPBC4.03c);evm.TU.Contig12.28(CBF1);evm.TU.Contig12.289(RHO3);evm.TU.Contig12.333(sitA);evm.TU.Contig12.341(--);evm.TU.Contig12.411(rhoC);evm.TU.Contig12.453(dnmbp);evm.TU.Contig17.38(SEC23);evm.TU…
GO:0043190	ATP-binding cassette (ABC) transporter complex	74	-0.38984	-1.5658212	0.009966778	0.10946343	evm.TU.Contig16.11(FG02316);evm.TU.Contig24.569(ABCA3);evm.TU.Contig38.346(SNF4);evm.TU.Contig24.596(ZRA1);evm.TU.Contig48.40(tmem184A);evm.TU.Contig28.261(atrF);evm.TU.Contig47.385(MDR4);evm.TU.Contig23.73(SPBC29A3.09c);evm.TU.Contig31.346(atrD);evm.TU.Contig24.677(atrA);evm.TU.Contig47.175(MDR5);evm.TU.Contig38.103(FG02316);evm.TU.Contig38.148(abc4);evm.TU.Contig22.301(--);evm.TU.Contig31.1143(…	MSTRG.194(pif1);evm.TU.Contig1.421(braE);evm.TU.Contig1.43(mx1);evm.TU.Contig1.454(NEW1);evm.TU.Contig1.98(aclQ);evm.TU.Contig11.35(SDS23);evm.TU.Contig12.227(ARB1);evm.TU.Contig12.30(YCF1);evm.TU.Contig12.411(rhoC);evm.TU.Contig12.433(B14D6.460);evm.TU.Contig16.11(FG02316);evm.TU.Contig17.1(mdr2);evm.TU.Contig2.22(cicA);evm.TU.Contig20.203(--);evm.TU.Contig22.122(--);evm.TU.Contig22.301(--);evm.…
GO:0019634	organic phosphonate metabolic process	76	-0.3823639	-1.565059	0.009771987	0.1097339	evm.TU.Contig16.11(FG02316);evm.TU.Contig24.569(ABCA3);evm.TU.Contig24.596(ZRA1);evm.TU.Contig28.261(atrF);evm.TU.Contig47.385(MDR4);evm.TU.Contig23.73(SPBC29A3.09c);evm.TU.Contig31.1146(DAL1);evm.TU.Contig31.346(atrD);evm.TU.Contig24.677(atrA);evm.TU.Contig47.175(MDR5);evm.TU.Contig38.103(FG02316);evm.TU.Contig38.148(abc4);evm.TU.Contig20.128(CYS3);evm.TU.Contig39.7(prp22);evm.TU.Contig48.316(gt…	MSTRG.194(pif1);evm.TU.Contig1.376(--);evm.TU.Contig1.421(braE);evm.TU.Contig1.454(NEW1);evm.TU.Contig1.98(aclQ);evm.TU.Contig11.42(pdcA);evm.TU.Contig12.227(ARB1);evm.TU.Contig12.282(mcl);evm.TU.Contig12.30(YCF1);evm.TU.Contig12.401(YSH1);evm.TU.Contig16.11(FG02316);evm.TU.Contig17.1(mdr2);evm.TU.Contig2.22(cicA);evm.TU.Contig2.99(cysD);evm.TU.Contig20.128(CYS3);evm.TU.Contig22.527(BEA3);evm.TU.…
GO:0009273	peptidoglycan-based cell wall biogenesis	98	-0.37031576	-1.5616659	0.007936508	0.1125238	evm.TU.Contig31.1137(NCU05000);evm.TU.Contig31.121(sua7);evm.TU.Contig53.256(--);evm.TU.Contig48.130(ATRR);evm.TU.Contig31.813(FAT1);evm.TU.Contig48.321(sfmB);evm.TU.Contig22.58(acdB);evm.TU.Contig24.215(NRPS2);evm.TU.Contig24.703(oryP);evm.TU.Contig12.435(acu-5);evm.TU.Contig16.17(pyc);evm.TU.Contig47.230(SID4);evm.TU.Contig38.183(Chdh);evm.TU.Contig26.119(sidI);evm.TU.Contig54.206(dpchE);evm.TU…	MSTRG.7029(--);evm.TU.Contig1.178(easD);evm.TU.Contig1.405(MCCC1);evm.TU.Contig11.113(--);evm.TU.Contig11.122(apmA);evm.TU.Contig12.405(SPAC4D7.04c);evm.TU.Contig12.435(acu-5);evm.TU.Contig12.55(CCL7);evm.TU.Contig16.17(pyc);evm.TU.Contig2.101(PROQFM164_S04g000523);evm.TU.Contig2.280(vrtB);evm.TU.Contig20.176(arg-3);evm.TU.Contig20.210(nus1);evm.TU.Contig20.251(ADE2);evm.TU.Contig20.83(AGM1);evm.…
GO:0006030	chitin metabolic process	20	-0.5167802	-1.5592709	0.029209621	0.114259504	evm.TU.Contig20.240(CSR2);evm.TU.Contig20.239(CHS4);evm.TU.Contig23.360(chs-3);evm.TU.Contig31.874(chit33);evm.TU.Contig28.139(--);evm.TU.Contig38.375(gls1);evm.TU.Contig53.150(chs-1);evm.TU.Contig1.418(chiA1);evm.TU.Contig35.102(nst1);	evm.TU.Contig1.418(chiA1);evm.TU.Contig15.7(yea4);evm.TU.Contig2.244(crf2);evm.TU.Contig2.255(chs7);evm.TU.Contig20.154(GFA1);evm.TU.Contig20.239(CHS4);evm.TU.Contig20.240(CSR2);evm.TU.Contig20.83(AGM1);evm.TU.Contig22.535(ARB_05253);evm.TU.Contig23.360(chs-3);evm.TU.Contig28.139(--);evm.TU.Contig31.1138(CTS1);evm.TU.Contig31.454(UAP1);evm.TU.Contig31.616(chs-2);evm.TU.Contig31.874(chit33);evm.TU…
GO:0032153	cell division site	131	-0.35247403	-1.5579213	0.003016591	0.11518856	evm.TU.Contig12.89(gap1);evm.TU.Contig48.487(sec8);evm.TU.Contig31.684(rng2);evm.TU.Contig1.32(cdc42);evm.TU.Contig33.26(SPBC4F6.12);evm.TU.Contig28.124(MST7);evm.TU.Contig24.536(cdc15);evm.TU.Contig31.1051(--);evm.TU.Contig31.537(end4);MSTRG.1685(--);evm.TU.Contig51.7(pteN);evm.TU.Contig54.66(SPBC25B2.10);evm.TU.Contig53.262(--);evm.TU.Contig23.151(TAO3);evm.TU.Contig23.48(BETAB-AD);evm.TU.Conti…	MSTRG.1685(--);evm.TU.Contig1.210(--);evm.TU.Contig1.218(RIM9);evm.TU.Contig1.234(tea1);evm.TU.Contig1.235(smc5);evm.TU.Contig1.239(acu-9);evm.TU.Contig1.292(PAL1);evm.TU.Contig1.32(cdc42);evm.TU.Contig1.363(rgf1);evm.TU.Contig1.393(myo2);evm.TU.Contig1.45(MST11);evm.TU.Contig11.20(--);evm.TU.Contig11.63(hymA);evm.TU.Contig12.109(its3);evm.TU.Contig12.129(sec14);evm.TU.Contig12.163(apm2);evm.TU.C…
GO:0005937	mating projection	86	-0.3743647	-1.5518893	0.00625	0.1206204	evm.TU.Contig12.89(gap1);evm.TU.Contig48.487(sec8);evm.TU.Contig54.151(bzz1);evm.TU.Contig1.32(cdc42);evm.TU.Contig22.125(--);evm.TU.Contig28.124(MST7);evm.TU.Contig33.43(sla1);evm.TU.Contig20.239(CHS4);evm.TU.Contig31.537(end4);MSTRG.1685(--);evm.TU.Contig23.151(TAO3);evm.TU.Contig26.207(aga-1);evm.TU.Contig24.459(exgD);evm.TU.Contig38.83(EXO84);evm.TU.Contig24.396(MST20);evm.TU.Contig53.64(--);…	MSTRG.1685(--);evm.TU.Contig1.100(cdc48);evm.TU.Contig1.32(cdc42);evm.TU.Contig1.476(MOS1);evm.TU.Contig11.63(hymA);evm.TU.Contig12.117(SPBC4.03c);evm.TU.Contig12.174(hob3);evm.TU.Contig12.26(CNOT7);evm.TU.Contig12.341(--);evm.TU.Contig12.398(arc5);evm.TU.Contig12.89(gap1);evm.TU.Contig17.20(paa1);evm.TU.Contig2.177(SEC31);evm.TU.Contig2.281(GB-1);evm.TU.Contig2.34(ACT);evm.TU.Contig20.139(cot-1)…
GO:0043385	mycotoxin metabolic process	24	-0.5025902	-1.5517983	0.027586207	0.120276876	evm.TU.Contig24.450(napA);evm.TU.Contig23.127(phomYc);evm.TU.Contig31.414(phomYb);evm.TU.Contig38.332(--);evm.TU.Contig22.640(dop1);evm.TU.Contig15.10(VEL2);evm.TU.Contig23.129(aprY);evm.TU.Contig23.132(--);evm.TU.Contig38.102(aprY);evm.TU.Contig31.422(laeA);evm.TU.Contig24.691(--);evm.TU.Contig38.390(xanE);	MSTRG.11091(--);evm.TU.Contig1.104(CTG1);evm.TU.Contig12.287(mcsA);evm.TU.Contig15.10(VEL2);evm.TU.Contig20.190(--);evm.TU.Contig22.640(dop1);evm.TU.Contig23.123(ustYb);evm.TU.Contig23.127(phomYc);evm.TU.Contig23.129(aprY);evm.TU.Contig23.131(--);evm.TU.Contig23.132(--);evm.TU.Contig23.183(flbA);evm.TU.Contig24.450(napA);evm.TU.Contig24.691(--);evm.TU.Contig31.367(--);evm.TU.Contig31.414(phomYb);…
GO:1901505	carbohydrate derivative transmembrane transporter activity	66	-0.3887903	-1.5506661	0.008196721	0.1210236	evm.TU.Contig1.454(NEW1);evm.TU.Contig22.527(BEA3);evm.TU.Contig24.614(abcI);evm.TU.Contig35.85(hmt1);evm.TU.Contig2.22(cicA);evm.TU.Contig26.122(SPBC3B8.04c);evm.TU.Contig23.185(LEU5);evm.TU.Contig16.11(FG02316);evm.TU.Contig6.17(--);evm.TU.Contig24.569(ABCA3);evm.TU.Contig24.596(ZRA1);evm.TU.Contig28.261(atrF);evm.TU.Contig24.241(gms1);evm.TU.Contig47.385(MDR4);evm.TU.Contig23.73(SPBC29A3.09c);…	evm.TU.Contig1.421(braE);evm.TU.Contig1.454(NEW1);evm.TU.Contig1.98(aclQ);evm.TU.Contig12.227(ARB1);evm.TU.Contig12.30(YCF1);evm.TU.Contig12.426(PMP47B);evm.TU.Contig15.7(yea4);evm.TU.Contig16.11(FG02316);evm.TU.Contig17.1(mdr2);evm.TU.Contig17.7(SPAC12G12.12);evm.TU.Contig2.22(cicA);evm.TU.Contig20.64(SPAC22E12.01);evm.TU.Contig22.194(erd-2.1);evm.TU.Contig22.252(VRG4);evm.TU.Contig22.434(hut1);…
GO:0042908	xenobiotic transport	216	-0.3284096	-1.5503112	0	0.12096626	evm.TU.Contig24.64(vps24);evm.TU.Contig53.60(RGT2);evm.TU.Contig38.333(kojT);evm.TU.Contig1.454(NEW1);evm.TU.Contig38.73(--);evm.TU.Contig2.268(MCH2);evm.TU.Contig23.16(SMC2);evm.TU.Contig53.42(MFS1);evm.TU.Contig22.527(BEA3);evm.TU.Contig53.233(oryC);evm.TU.Contig31.438(aprT);evm.TU.Contig24.475(VPS25);MSTRG.7108(--);evm.TU.Contig35.85(hmt1);evm.TU.Contig2.22(cicA);evm.TU.Contig23.463(--);evm.TU…	MSTRG.7108(--);evm.TU.Contig1.115(mfsB);evm.TU.Contig1.309(FPY5);evm.TU.Contig1.40(hsp98);evm.TU.Contig1.405(MCCC1);evm.TU.Contig1.421(braE);evm.TU.Contig1.454(NEW1);evm.TU.Contig1.470(prnB);evm.TU.Contig1.474(AVT6);evm.TU.Contig1.75(atnC);evm.TU.Contig1.98(aclQ);evm.TU.Contig11.100(--);evm.TU.Contig11.98(mfsd5);evm.TU.Contig12.101(SPAC1002.16c);evm.TU.Contig12.157(cnsL);evm.TU.Contig12.160(--);e…
GO:0030447	filamentous growth	162	-0.3381632	-1.5497527	0	0.121085644	evm.TU.Contig28.187(psd3);evm.TU.Contig47.109(sec2);evm.TU.Contig12.404(ING1);evm.TU.Contig38.149(HOG1);evm.TU.Contig53.150(chs-1);evm.TU.Contig2.213(RFG1);evm.TU.Contig1.45(MST11);evm.TU.Contig24.535(not1);evm.TU.Contig15.14(SPT5);evm.TU.Contig28.79(GDH2);evm.TU.Contig48.261(pacC);evm.TU.Contig31.282(snf21);MSTRG.13639(atf1);evm.TU.Contig24.477(srbA);evm.TU.Contig54.94(ASG1);evm.TU.Contig31.1013…	MSTRG.13639(atf1);evm.TU.Contig1.241(MCM1);evm.TU.Contig1.27(CTHT_0069820);evm.TU.Contig1.32(cdc42);evm.TU.Contig1.338(soh1);evm.TU.Contig1.412(alo-1);evm.TU.Contig1.45(MST11);evm.TU.Contig1.476(MOS1);evm.TU.Contig1.96(prr-4);evm.TU.Contig11.54(SCW4);evm.TU.Contig11.63(hymA);evm.TU.Contig11.77(ESA1);evm.TU.Contig12.172(amt1);evm.TU.Contig12.217(ccr4);evm.TU.Contig12.233(HAT2);evm.TU.Contig12.333(…
GO:0048017	inositol lipid-mediated signaling	32	-0.45585737	-1.5460962	0.015734266	0.12419141	evm.TU.Contig12.1(ATG1);evm.TU.Contig1.281(PIK3C3);evm.TU.Contig28.72(tsc2);evm.TU.Contig31.619(PKH2);evm.TU.Contig26.56(pld1);evm.TU.Contig20.223(syj1);evm.TU.Contig35.2(Nf1);evm.TU.Contig2.28(GSK1);evm.TU.Contig31.449(ned1);evm.TU.Contig23.354(ATG2);evm.TU.Contig31.640(ATG1);evm.TU.Contig38.469(plc1);evm.TU.Contig20.224(syj1);evm.TU.Contig1.63(pik1);	evm.TU.Contig1.104(CTG1);evm.TU.Contig1.281(PIK3C3);evm.TU.Contig1.63(pik1);evm.TU.Contig11.66(rrp16);evm.TU.Contig12.1(ATG1);evm.TU.Contig12.2(ATG1);evm.TU.Contig12.3(ATG1);evm.TU.Contig17.10(SPAC19A8.03);evm.TU.Contig17.36(SEC);evm.TU.Contig2.28(GSK1);evm.TU.Contig2.4(Pik3r4);evm.TU.Contig20.111(stt4);evm.TU.Contig20.223(syj1);evm.TU.Contig20.224(syj1);evm.TU.Contig23.354(ATG2);evm.TU.Contig24.…
GO:0032107	regulation of response to nutrient levels	44	-0.42188656	-1.5453522	0.019966722	0.124509394	evm.TU.Contig24.396(MST20);evm.TU.Contig47.126(sska);evm.TU.Contig48.460(prp45);evm.TU.Contig23.66(CREA);evm.TU.Contig28.122(SPT6);evm.TU.Contig2.28(GSK1);evm.TU.Contig38.149(HOG1);evm.TU.Contig48.308(RBG1);MSTRG.13639(atf1);evm.TU.Contig53.32(SKN7);evm.TU.Contig38.220(sre);evm.TU.Contig22.607(NIK1);evm.TU.Contig53.279(prr-1);evm.TU.Contig53.137(stuA);evm.TU.Contig47.19(INO80);	MSTRG.13639(atf1);evm.TU.Contig12.333(sitA);evm.TU.Contig15.4(--);evm.TU.Contig2.28(GSK1);evm.TU.Contig20.79(SPCC1393.09c);evm.TU.Contig22.395(SPAC23H3.03c);evm.TU.Contig22.454(CLA4);evm.TU.Contig22.607(NIK1);evm.TU.Contig22.98(EIF2B3);evm.TU.Contig23.321(MPS1);evm.TU.Contig23.66(CREA);evm.TU.Contig24.324(cpc-1);evm.TU.Contig24.396(MST20);evm.TU.Contig24.450(napA);evm.TU.Contig26.116(ies2);evm.TU…
GO:0008061	chitin binding	18	-0.529937	-1.54521	0.038062282	0.12420344	evm.TU.Contig53.99(--);evm.TU.Contig35.67(--);evm.TU.Contig54.3(--);evm.TU.Contig26.25(LysM12);evm.TU.Contig31.874(chit33);MSTRG.11244(ldpB);evm.TU.Contig28.139(--);MSTRG.7724(--);evm.TU.Contig1.418(chiA1);evm.TU.Contig23.205(AA9H);evm.TU.Contig35.102(nst1);	MSTRG.11244(ldpB);MSTRG.7724(--);evm.TU.Contig1.418(chiA1);evm.TU.Contig12.388(LysM12);evm.TU.Contig2.244(crf2);evm.TU.Contig22.124(LysM12);evm.TU.Contig22.210(ARB_05157);evm.TU.Contig22.572(LysM11);evm.TU.Contig23.205(AA9H);evm.TU.Contig24.587(--);evm.TU.Contig26.25(LysM12);evm.TU.Contig28.139(--);evm.TU.Contig31.1138(CTS1);evm.TU.Contig31.874(chit33);evm.TU.Contig35.102(nst1);evm.TU.Contig35.67…
GO:0010971	positive regulation of G2/M transition of mitotic cell cycle	16	-0.55424005	-1.5451835	0.0395189	0.12380982	evm.TU.Contig53.80(PTPRO);evm.TU.Contig31.96(nimT);evm.TU.Contig26.68(mug134);evm.TU.Contig38.149(HOG1);evm.TU.Contig22.29(ssp1);evm.TU.Contig54.195(SSN3);	evm.TU.Contig1.239(acu-9);evm.TU.Contig1.408(wis1);evm.TU.Contig20.238(CDC5);evm.TU.Contig20.258(nimE);evm.TU.Contig22.29(ssp1);evm.TU.Contig22.450(ark1);evm.TU.Contig26.68(mug134);evm.TU.Contig28.238(hsk1);evm.TU.Contig31.1217(pab1);evm.TU.Contig31.145(csn-4);evm.TU.Contig31.96(nimT);evm.TU.Contig38.149(HOG1);evm.TU.Contig48.437(cdt2);evm.TU.Contig53.67(nim-1);evm.TU.Contig53.80(PTPRO);evm.TU.Co…
GO:0043087	regulation of GTPase activity	115	-0.35017505	-1.5438313	0.003149606	0.1246304	evm.TU.Contig26.80(pop3);evm.TU.Contig12.89(gap1);evm.TU.Contig31.684(rng2);evm.TU.Contig31.876(SEC7);evm.TU.Contig5.11(SPBC211.03c);evm.TU.Contig22.395(SPAC23H3.03c);evm.TU.Contig28.72(tsc2);evm.TU.Contig24.8(gefY);evm.TU.Contig23.220(rga4);evm.TU.Contig23.135(iml1);evm.TU.Contig22.547(ELMO1);evm.TU.Contig26.66(NUP152);evm.TU.Contig22.523(SPAPYUK71.03c);evm.TU.Contig54.137(BUD2);evm.TU.Contig20.…	MSTRG.11556(sal3);evm.TU.Contig1.10(gtr2);evm.TU.Contig1.104(CTG1);evm.TU.Contig1.293(AN11010);evm.TU.Contig1.294(Pka-C3);evm.TU.Contig1.363(rgf1);evm.TU.Contig1.367(SOD1);evm.TU.Contig1.434(MRS6);evm.TU.Contig1.442(kap95);evm.TU.Contig12.133(--);evm.TU.Contig12.176(IP5P9);evm.TU.Contig12.345(GYP5);evm.TU.Contig12.89(gap1);evm.TU.Contig12.92(SRO77);evm.TU.Contig17.38(SEC23);evm.TU.Contig2.28(GSK1…
GO:0036267	invasive filamentous growth	35	-0.4470739	-1.5406142	0.025773196	0.12754343	evm.TU.Contig1.32(cdc42);evm.TU.Contig23.33(spt3);evm.TU.Contig28.124(MST7);evm.TU.Contig39.16(--);evm.TU.Contig53.198(osh3);evm.TU.Contig24.396(MST20);evm.TU.Contig54.137(BUD2);evm.TU.Contig12.404(ING1);evm.TU.Contig1.45(MST11);evm.TU.Contig28.79(GDH2);evm.TU.Contig31.282(snf21);evm.TU.Contig31.201(RIM8);evm.TU.Contig48.284(YTA7);evm.TU.Contig1.96(prr-4);evm.TU.Contig31.648(SPAC3G9.05);evm.TU.Co…	evm.TU.Contig1.32(cdc42);evm.TU.Contig1.45(MST11);evm.TU.Contig1.96(prr-4);evm.TU.Contig12.172(amt1);evm.TU.Contig12.404(ING1);evm.TU.Contig2.281(GB-1);evm.TU.Contig2.38(URM1);evm.TU.Contig2.87(glt1);evm.TU.Contig22.460(snf5);evm.TU.Contig22.64(POF1);evm.TU.Contig23.118(--);evm.TU.Contig23.33(spt3);evm.TU.Contig23.399(cpc-2);evm.TU.Contig23.437(cwf17);evm.TU.Contig24.396(MST20);evm.TU.Contig28.12…
GO:1900376	regulation of secondary metabolite biosynthetic process	15	-0.54967266	-1.5365562	0.026833631	0.13125229	evm.TU.Contig15.10(VEL2);evm.TU.Contig31.277(MST12);evm.TU.Contig23.66(CREA);evm.TU.Contig31.422(laeA);evm.TU.Contig24.691(--);evm.TU.Contig31.201(RIM8);evm.TU.Contig38.220(sre);evm.TU.Contig53.279(prr-1);	evm.TU.Contig1.104(CTG1);evm.TU.Contig11.77(ESA1);evm.TU.Contig12.63(MGG_09311);evm.TU.Contig15.10(VEL2);evm.TU.Contig23.183(flbA);evm.TU.Contig23.66(CREA);evm.TU.Contig24.450(napA);evm.TU.Contig24.691(--);evm.TU.Contig31.201(RIM8);evm.TU.Contig31.277(MST12);evm.TU.Contig31.422(laeA);evm.TU.Contig32.11(ESA1);evm.TU.Contig34.19(cpr-8);evm.TU.Contig38.220(sre);evm.TU.Contig53.279(prr-1)
GO:0032007	negative regulation of TOR signaling	25	-0.48142505	-1.5325108	0.022569444	0.13508962	evm.TU.Contig22.395(SPAC23H3.03c);evm.TU.Contig12.1(ATG1);evm.TU.Contig28.72(tsc2);evm.TU.Contig23.135(iml1);evm.TU.Contig38.240(tsc1);evm.TU.Contig47.455(SPAC7D4.12c);evm.TU.Contig48.316(gtr1);evm.TU.Contig1.88(TEL1);MSTRG.7511(--);evm.TU.Contig31.640(ATG1);evm.TU.Contig12.133(--);evm.TU.Contig22.29(ssp1);	MSTRG.7511(--);evm.TU.Contig1.10(gtr2);evm.TU.Contig1.88(TEL1);evm.TU.Contig11.53(ATG9);evm.TU.Contig12.1(ATG1);evm.TU.Contig12.133(--);evm.TU.Contig12.2(ATG1);evm.TU.Contig12.3(ATG1);evm.TU.Contig22.29(ssp1);evm.TU.Contig22.395(SPAC23H3.03c);evm.TU.Contig22.64(POF1);evm.TU.Contig23.135(iml1);evm.TU.Contig23.7(--);evm.TU.Contig24.373(AN10449);evm.TU.Contig24.374(ppk32);evm.TU.Contig28.129(SNF1);e…
GO:0031670	cellular response to nutrient	53	-0.39762864	-1.5324755	0.023026315	0.1346828	evm.TU.Contig12.28(CBF1);evm.TU.Contig22.637(nfyB);evm.TU.Contig23.62(Acbp2);evm.TU.Contig48.460(prp45);evm.TU.Contig23.66(CREA);evm.TU.Contig28.122(SPT6);evm.TU.Contig12.213(lkh1);evm.TU.Contig38.233(TAH18);evm.TU.Contig48.186(lkh1);evm.TU.Contig38.149(HOG1);evm.TU.Contig20.197(creB);evm.TU.Contig24.457(NECHADRAFT_59099);evm.TU.Contig54.94(ASG1);evm.TU.Contig31.481(AREA);evm.TU.Contig22.647(adv-…	evm.TU.Contig1.367(SOD1);evm.TU.Contig12.213(lkh1);evm.TU.Contig12.262(CLAH10);evm.TU.Contig12.28(CBF1);evm.TU.Contig2.14(nmr);evm.TU.Contig2.281(GB-1);evm.TU.Contig20.197(creB);evm.TU.Contig20.238(CDC5);evm.TU.Contig22.110(AcuM);evm.TU.Contig22.450(ark1);evm.TU.Contig22.460(snf5);evm.TU.Contig22.637(nfyB);evm.TU.Contig22.647(adv-1);evm.TU.Contig22.673(hap2);evm.TU.Contig22.85(Ptpn6);evm.TU.Conti…
GO:0032104	regulation of response to extracellular stimulus	44	-0.42188656	-1.5315034	0.022580646	0.1352958	evm.TU.Contig24.396(MST20);evm.TU.Contig47.126(sska);evm.TU.Contig48.460(prp45);evm.TU.Contig23.66(CREA);evm.TU.Contig28.122(SPT6);evm.TU.Contig2.28(GSK1);evm.TU.Contig38.149(HOG1);evm.TU.Contig48.308(RBG1);MSTRG.13639(atf1);evm.TU.Contig53.32(SKN7);evm.TU.Contig38.220(sre);evm.TU.Contig22.607(NIK1);evm.TU.Contig53.279(prr-1);evm.TU.Contig53.137(stuA);evm.TU.Contig47.19(INO80);	MSTRG.13639(atf1);evm.TU.Contig12.333(sitA);evm.TU.Contig15.4(--);evm.TU.Contig2.28(GSK1);evm.TU.Contig20.79(SPCC1393.09c);evm.TU.Contig22.395(SPAC23H3.03c);evm.TU.Contig22.454(CLA4);evm.TU.Contig22.607(NIK1);evm.TU.Contig22.98(EIF2B3);evm.TU.Contig23.321(MPS1);evm.TU.Contig23.66(CREA);evm.TU.Contig24.324(cpc-1);evm.TU.Contig24.396(MST20);evm.TU.Contig24.450(napA);evm.TU.Contig26.116(ies2);evm.TU…
GO:0000083	regulation of transcription involved in G1/S transition of mitotic cell cycle	18	-0.5158319	-1.5292753	0.044982698	0.13740376	evm.TU.Contig17.2(pol1);evm.TU.Contig54.168(res2);evm.TU.Contig31.202(cdc18);evm.TU.Contig53.23(hpc2);evm.TU.Contig28.122(SPT6);evm.TU.Contig22.465(tpr1);evm.TU.Contig31.514(pas1);evm.TU.Contig38.194(sna41);evm.TU.Contig2.155(HOS3);	evm.TU.Contig12.319(zpr1);evm.TU.Contig17.2(pol1);evm.TU.Contig2.155(HOS3);evm.TU.Contig22.364(RPD3);evm.TU.Contig22.465(tpr1);evm.TU.Contig26.22(THYA);evm.TU.Contig27.21(sna41);evm.TU.Contig28.122(SPT6);evm.TU.Contig31.1218(orc1);evm.TU.Contig31.202(cdc18);evm.TU.Contig31.300(SPAC664.03);evm.TU.Contig31.514(pas1);evm.TU.Contig31.579(PHO85);evm.TU.Contig31.919(SWI6);evm.TU.Contig38.194(sna41);evm…
GO:0043565	sequence-specific DNA binding	218	-0.3251532	-1.5292151	0.00281294	0.13700381	evm.TU.Contig38.74(cef-1);evm.TU.Contig23.110(asd-4);evm.TU.Contig31.344(BRE1);evm.TU.Contig53.36(msh-2);evm.TU.Contig24.274(SPAC16C9.04c);evm.TU.Contig22.287(ARB_00047);evm.TU.Contig12.452(trt1);evm.TU.Contig17.2(pol1);evm.TU.Contig48.374(--);evm.TU.Contig24.432(ncaA);evm.TU.Contig54.168(res2);evm.TU.Contig53.48(ACE2);evm.TU.Contig51.42(ATF7);evm.TU.Contig31.121(sua7);evm.TU.Contig53.28(grhl2);e…	MSTRG.13537(MPR1);MSTRG.13639(atf1);MSTRG.4068(sebA);MSTRG.6238(gtaJ);MSTRG.6239(gtaJ);MSTRG.7416(UPF2);MSTRG.7905(SEN1);evm.TU.Contig1.100(cdc48);evm.TU.Contig1.233(mip1);evm.TU.Contig1.241(MCM1);evm.TU.Contig1.279(ETR1);evm.TU.Contig1.300(Blmh);evm.TU.Contig1.448(srb4);evm.TU.Contig1.88(TEL1);evm.TU.Contig11.61(RAT1);evm.TU.Contig11.73(mcm6);evm.TU.Contig11.8(wc-1);evm.TU.Contig12.100(SPCC417.0…
GO:0060589	nucleoside-triphosphatase regulator activity	147	-0.33509243	-1.5264266	0.005934718	0.13953754	evm.TU.Contig22.523(SPAPYUK71.03c);evm.TU.Contig54.137(BUD2);evm.TU.Contig48.226(SPBC543.02c);evm.TU.Contig20.159(rga1);evm.TU.Contig31.643(rga5);evm.TU.Contig31.485(Arhgap27);evm.TU.Contig44.7(ste20);evm.TU.Contig20.233(Arhgef38);evm.TU.Contig24.87(LTE1);evm.TU.Contig22.703(NUP159);evm.TU.Contig47.371(gef2);evm.TU.Contig35.2(Nf1);evm.TU.Contig12.92(SRO77);evm.TU.Contig48.382(--);evm.TU.Contig31.…	MSTRG.11556(sal3);evm.TU.Contig1.21(Tgfbrap1);evm.TU.Contig1.290(rgf1);evm.TU.Contig1.293(AN11010);evm.TU.Contig1.363(rgf1);evm.TU.Contig1.434(MRS6);evm.TU.Contig1.442(kap95);evm.TU.Contig11.1(DNAJC21);evm.TU.Contig11.10(ATS1);evm.TU.Contig11.83(trs85-2);evm.TU.Contig12.133(--);evm.TU.Contig12.174(hob3);evm.TU.Contig12.176(IP5P9);evm.TU.Contig12.316(--);evm.TU.Contig12.345(GYP5);evm.TU.Contig12.3…
GO:0000910	cytokinesis	269	-0.31161755	-1.5244919	0	0.14133608	evm.TU.Contig22.217(UVRAG);evm.TU.Contig22.450(ark1);evm.TU.Contig11.84(CWC26);evm.TU.Contig22.527(BEA3);evm.TU.Contig53.74(--);evm.TU.Contig22.418(STB6);evm.TU.Contig24.614(abcI);evm.TU.Contig35.85(hmt1);evm.TU.Contig30.6(chc1);evm.TU.Contig20.10(--);evm.TU.Contig2.22(cicA);evm.TU.Contig22.691(L1);evm.TU.Contig23.295(lvs1);evm.TU.Contig38.465(PPP2R5D);evm.TU.Contig23.171(--);evm.TU.Contig48.487(…	MSTRG.1706(PBP1);MSTRG.194(pif1);MSTRG.271(--);MSTRG.9900(--);evm.TU.Contig1.122(SSB1);evm.TU.Contig1.132(MSB1);evm.TU.Contig1.168(ARP4);evm.TU.Contig1.218(RIM9);evm.TU.Contig1.234(tea1);evm.TU.Contig1.281(PIK3C3);evm.TU.Contig1.315(--);evm.TU.Contig1.32(cdc42);evm.TU.Contig1.363(rgf1);evm.TU.Contig1.393(myo2);evm.TU.Contig1.421(braE);evm.TU.Contig1.454(NEW1);evm.TU.Contig1.475(--);evm.TU.Contig1…
GO:0098743	cell aggregation	51	-0.40023416	-1.5226735	0.019933555	0.14295527	evm.TU.Contig17.21(pla1);evm.TU.Contig20.239(CHS4);evm.TU.Contig38.251(CHS8);evm.TU.Contig35.39(fasA);evm.TU.Contig22.523(SPAPYUK71.03c);evm.TU.Contig1.453(--);evm.TU.Contig2.28(GSK1);evm.TU.Contig38.149(HOG1);evm.TU.Contig31.1076(--);evm.TU.Contig12.296(acsAB);evm.TU.Contig31.282(snf21);evm.TU.Contig28.10(BUR1);evm.TU.Contig47.12(ARB1);evm.TU.Contig1.63(pik1);evm.TU.Contig1.393(myo2);evm.TU.Cont…	evm.TU.Contig1.338(soh1);evm.TU.Contig1.393(myo2);evm.TU.Contig1.453(--);evm.TU.Contig1.63(pik1);evm.TU.Contig11.38(SPAC6B12.07c);evm.TU.Contig11.53(ATG9);evm.TU.Contig11.54(SCW4);evm.TU.Contig12.227(ARB1);evm.TU.Contig12.296(acsAB);evm.TU.Contig17.15(YAK1);evm.TU.Contig17.21(pla1);evm.TU.Contig2.115(PMT2);evm.TU.Contig2.255(chs7);evm.TU.Contig2.28(GSK1);evm.TU.Contig2.281(GB-1);evm.TU.Contig20.1…
GO:0043386	mycotoxin biosynthetic process	23	-0.4868194	-1.5203438	0.045918368	0.14498046	evm.TU.Contig24.450(napA);evm.TU.Contig23.127(phomYc);evm.TU.Contig31.414(phomYb);evm.TU.Contig38.332(--);evm.TU.Contig22.640(dop1);evm.TU.Contig15.10(VEL2);evm.TU.Contig23.129(aprY);evm.TU.Contig23.132(--);evm.TU.Contig38.102(aprY);evm.TU.Contig24.691(--);evm.TU.Contig38.390(xanE);	MSTRG.11091(--);evm.TU.Contig1.104(CTG1);evm.TU.Contig12.287(mcsA);evm.TU.Contig15.10(VEL2);evm.TU.Contig20.190(--);evm.TU.Contig22.640(dop1);evm.TU.Contig23.123(ustYb);evm.TU.Contig23.127(phomYc);evm.TU.Contig23.129(aprY);evm.TU.Contig23.131(--);evm.TU.Contig23.132(--);evm.TU.Contig23.183(flbA);evm.TU.Contig24.450(napA);evm.TU.Contig24.691(--);evm.TU.Contig31.367(--);evm.TU.Contig31.414(phomYb);…
GO:0019748	secondary metabolic process	215	-0.31693012	-1.5201564	0.001414427	0.1447032	evm.TU.Contig24.395(sou1);evm.TU.Contig53.270(xylB);evm.TU.Contig38.332(--);evm.TU.Contig22.640(dop1);evm.TU.Contig12.372(SPAC6G9.14);evm.TU.Contig1.32(cdc42);evm.TU.Contig47.209(tstA);evm.TU.Contig15.10(VEL2);evm.TU.Contig24.524(MET10);evm.TU.Contig53.287(prx1);evm.TU.Contig38.197(LEUA);evm.TU.Contig31.1137(NCU05000);evm.TU.Contig48.86(wbpA);evm.TU.Contig23.129(aprY);evm.TU.Contig23.132(--);evm.…	MSTRG.11091(--);MSTRG.13118(--);MSTRG.1895(--);MSTRG.3736(--);MSTRG.5086(--);MSTRG.5444(--);MSTRG.8707(--);MSTRG.8879(--);MSTRG.962(--);evm.TU.Contig1.104(CTG1);evm.TU.Contig1.175(RED2);evm.TU.Contig1.178(easD);evm.TU.Contig1.211(MET3);evm.TU.Contig1.271(ARDH);evm.TU.Contig1.308(Preu1);evm.TU.Contig1.32(cdc42);evm.TU.Contig1.34(vps18);evm.TU.Contig1.458(sA);evm.TU.Contig11.122(apmA);evm.TU.Contig…
GO:0042546	cell wall biogenesis	175	-0.3287756	-1.5197499	0.002967359	0.144656	evm.TU.Contig13.1(ANP1);evm.TU.Contig31.1137(NCU05000);evm.TU.Contig31.121(sua7);evm.TU.Contig20.240(CSR2);evm.TU.Contig1.166(TOS1);evm.TU.Contig53.256(--);evm.TU.Contig48.130(ATRR);evm.TU.Contig20.239(CHS4);evm.TU.Contig51.7(pteN);evm.TU.Contig31.813(FAT1);evm.TU.Contig23.360(chs-3);evm.TU.Contig48.321(sfmB);evm.TU.Contig22.58(acdB);evm.TU.Contig24.215(NRPS2);evm.TU.Contig31.1082(SP3);evm.TU.Con…	MSTRG.7029(--);evm.TU.Contig1.166(TOS1);evm.TU.Contig1.178(easD);evm.TU.Contig1.210(--);evm.TU.Contig1.265(--);evm.TU.Contig1.363(rgf1);evm.TU.Contig1.405(MCCC1);evm.TU.Contig1.476(MOS1);evm.TU.Contig1.96(prr-4);evm.TU.Contig11.113(--);evm.TU.Contig11.122(apmA);evm.TU.Contig11.18(gpt1);evm.TU.Contig11.20(--);evm.TU.Contig11.59(ANP1);evm.TU.Contig12.217(ccr4);evm.TU.Contig12.266(--);evm.TU.Contig1…
GO:0098739	import across plasma membrane	30	-0.46392182	-1.5097011	0.03141361	0.15569147	evm.TU.Contig20.116(--);evm.TU.Contig1.79(SPAC15A10.06);evm.TU.Contig24.196(fetC);evm.TU.Contig15.17(cch1);evm.TU.Contig38.240(tsc1);evm.TU.Contig47.325(pkc1);evm.TU.Contig31.514(pas1);evm.TU.Contig20.117(SPCC1322.03);evm.TU.Contig48.122(nic1);evm.TU.Contig31.109(FLC1);evm.TU.Contig1.470(prnB);	evm.TU.Contig1.470(prnB);evm.TU.Contig1.79(SPAC15A10.06);evm.TU.Contig12.454(sut1);evm.TU.Contig15.17(cch1);evm.TU.Contig20.116(--);evm.TU.Contig20.117(SPCC1322.03);evm.TU.Contig20.192(PTR_C);evm.TU.Contig20.3(sut1);evm.TU.Contig22.317(GCN5);evm.TU.Contig22.370(ctrC);evm.TU.Contig22.514(sut1);evm.TU.Contig22.678(LAM1);evm.TU.Contig23.321(MPS1);evm.TU.Contig24.195(ftrA);evm.TU.Contig24.196(fetC);e…
GO:0015298	solute:cation antiporter activity	23	-0.48479703	-1.5070181	0.03460838	0.15834743	evm.TU.Contig22.88(VNX1);evm.TU.Contig1.79(SPAC15A10.06);evm.TU.Contig22.612(SPAC3A12.06c);evm.TU.Contig48.450(SLC7A5);evm.TU.Contig2.272(sod22);evm.TU.Contig2.77(SOD22);evm.TU.Contig23.136(VCX1);evm.TU.Contig22.372(KHA1);evm.TU.Contig11.91(SOD2);evm.TU.Contig22.190(mdm28);MSTRG.314(--);MSTRG.2355(ND2);evm.TU.Contig47.98(VCX1);	MSTRG.2355(ND2);MSTRG.314(--);evm.TU.Contig1.79(SPAC15A10.06);evm.TU.Contig11.91(SOD2);evm.TU.Contig2.272(sod22);evm.TU.Contig2.77(SOD22);evm.TU.Contig22.190(mdm28);evm.TU.Contig22.372(KHA1);evm.TU.Contig22.612(SPAC3A12.06c);evm.TU.Contig22.88(VNX1);evm.TU.Contig23.136(VCX1);evm.TU.Contig24.435(VCX1);evm.TU.Contig26.6(--);evm.TU.Contig31.106(--);evm.TU.Contig31.360(VCX1);evm.TU.Contig31.677(RPL31…
GO:0032878	regulation of establishment or maintenance of cell polarity	27	-0.46173316	-1.504598	0.030821918	0.16070946	MSTRG.1685(--);evm.TU.Contig23.151(TAO3);evm.TU.Contig24.396(MST20);evm.TU.Contig53.175(pom1);evm.TU.Contig48.14(tea4);evm.TU.Contig47.379(scd2);evm.TU.Contig47.500(YPL150W);evm.TU.Contig44.7(ste20);evm.TU.Contig24.528(PCL1);evm.TU.Contig12.453(dnmbp);evm.TU.Contig22.441(PSK1);evm.TU.Contig1.234(tea1);evm.TU.Contig20.2(dnmbp);	MSTRG.1685(--);evm.TU.Contig1.234(tea1);evm.TU.Contig1.32(cdc42);evm.TU.Contig11.63(hymA);evm.TU.Contig12.341(--);evm.TU.Contig12.453(dnmbp);evm.TU.Contig17.15(YAK1);evm.TU.Contig20.139(cot-1);evm.TU.Contig20.2(dnmbp);evm.TU.Contig22.441(PSK1);evm.TU.Contig22.691(L1);evm.TU.Contig23.151(TAO3);evm.TU.Contig23.399(cpc-2);evm.TU.Contig24.100(skb1);evm.TU.Contig24.396(MST20);evm.TU.Contig24.528(PCL1)…
GO:1902412	regulation of mitotic cytokinesis	41	-0.41324845	-1.5028476	0.024390243	0.162422	evm.TU.Contig22.66(pro11);MSTRG.1706(PBP1);evm.TU.Contig54.75(DMA1);evm.TU.Contig24.529(CDC2);evm.TU.Contig22.450(ark1);evm.TU.Contig23.171(--);evm.TU.Contig1.32(cdc42);evm.TU.Contig33.26(SPBC4F6.12);evm.TU.Contig53.166(cdc14);evm.TU.Contig24.396(MST20);evm.TU.Contig53.175(pom1);evm.TU.Contig47.371(gef2);evm.TU.Contig28.62(FAR11);evm.TU.Contig47.262(SPBC3H7.13);evm.TU.Contig48.261(pacC);evm.TU.Co…	MSTRG.1706(PBP1);evm.TU.Contig1.32(cdc42);evm.TU.Contig12.409(mob1-1);evm.TU.Contig12.411(rhoC);evm.TU.Contig12.453(dnmbp);evm.TU.Contig17.20(paa1);evm.TU.Contig2.44(svkA);evm.TU.Contig20.2(dnmbp);evm.TU.Contig20.238(CDC5);evm.TU.Contig22.33(cdc11);evm.TU.Contig22.450(ark1);evm.TU.Contig22.558(artA);evm.TU.Contig22.560(NSP1);evm.TU.Contig22.66(pro11);evm.TU.Contig23.171(--);evm.TU.Contig23.321(MP…
GO:0000976	transcription cis-regulatory region binding	88	-0.3580021	-1.5012172	0.01088647	0.16377695	evm.TU.Contig53.48(ACE2);evm.TU.Contig51.42(ATF7);evm.TU.Contig31.121(sua7);evm.TU.Contig38.420(TRF2);evm.TU.Contig22.538(hcs1);evm.TU.Contig12.441(trfA);evm.TU.Contig12.28(CBF1);evm.TU.Contig28.154(maf1);evm.TU.Contig23.66(CREA);evm.TU.Contig35.154(brf1);evm.TU.Contig24.187(cys-3);evm.TU.Contig22.658(fap1);evm.TU.Contig24.567(CRF1);evm.TU.Contig2.213(RFG1);evm.TU.Contig20.124(devR);evm.TU.Contig…	MSTRG.13639(atf1);MSTRG.7905(SEN1);evm.TU.Contig1.233(mip1);evm.TU.Contig1.241(MCM1);evm.TU.Contig1.300(Blmh);evm.TU.Contig1.448(srb4);evm.TU.Contig11.61(RAT1);evm.TU.Contig12.100(SPCC417.09c);evm.TU.Contig12.140(MTF1);evm.TU.Contig12.264(hsf1);evm.TU.Contig12.28(CBF1);evm.TU.Contig12.441(trfA);evm.TU.Contig12.88(dbl4);evm.TU.Contig15.4(--);evm.TU.Contig2.181(RVB2);evm.TU.Contig2.213(RFG1);evm.TU…
GO:0010675	regulation of cellular carbohydrate metabolic process	50	-0.396702	-1.5005987	0.01980198	0.16394632	evm.TU.Contig1.32(cdc42);evm.TU.Contig12.1(ATG1);evm.TU.Contig24.342(ubc8);evm.TU.Contig38.420(TRF2);evm.TU.Contig38.346(SNF4);evm.TU.Contig12.28(CBF1);evm.TU.Contig20.159(rga1);evm.TU.Contig12.27(FYV10);evm.TU.Contig31.643(rga5);evm.TU.Contig47.325(pkc1);evm.TU.Contig35.44(xlr1);evm.TU.Contig31.943(ceh-14);evm.TU.Contig22.39(SPCC970.08);evm.TU.Contig2.81(armc8);evm.TU.Contig53.162(ranbp9);evm.TU…	evm.TU.Contig1.32(cdc42);evm.TU.Contig1.363(rgf1);evm.TU.Contig11.20(--);evm.TU.Contig11.69(GID8);evm.TU.Contig12.1(ATG1);evm.TU.Contig12.2(ATG1);evm.TU.Contig12.27(FYV10);evm.TU.Contig12.28(CBF1);evm.TU.Contig12.3(ATG1);evm.TU.Contig15.7(yea4);evm.TU.Contig17.36(SEC);evm.TU.Contig2.50(gsy-1);evm.TU.Contig2.81(armc8);evm.TU.Contig20.159(rga1);evm.TU.Contig20.261(FGRRES_01356);evm.TU.Contig22.110(…
GO:0051139	metal ion:proton antiporter activity	16	-0.5305691	-1.4991783	0.04886562	0.16525674	evm.TU.Contig22.88(VNX1);evm.TU.Contig1.79(SPAC15A10.06);evm.TU.Contig2.272(sod22);evm.TU.Contig2.77(SOD22);evm.TU.Contig23.136(VCX1);evm.TU.Contig22.372(KHA1);evm.TU.Contig11.91(SOD2);MSTRG.314(--);MSTRG.2355(ND2);evm.TU.Contig47.98(VCX1);	MSTRG.2355(ND2);MSTRG.314(--);evm.TU.Contig1.79(SPAC15A10.06);evm.TU.Contig11.91(SOD2);evm.TU.Contig2.272(sod22);evm.TU.Contig2.77(SOD22);evm.TU.Contig22.372(KHA1);evm.TU.Contig22.88(VNX1);evm.TU.Contig23.136(VCX1);evm.TU.Contig24.435(VCX1);evm.TU.Contig26.6(--);evm.TU.Contig31.360(VCX1);evm.TU.Contig35.49(VCX1);evm.TU.Contig47.102(napA);evm.TU.Contig47.98(VCX1);evm.TU.Contig54.69(--)
GO:0140034	methylation-dependent protein binding	19	-0.50011593	-1.4990207	0.045060657	0.16494212	evm.TU.Contig31.798(msh6);evm.TU.Contig48.374(--);evm.TU.Contig1.491(DIDO1);MSTRG.11634(ART3);evm.TU.Contig31.174(TAF7);evm.TU.Contig12.404(ING1);evm.TU.Contig48.299(pph-3);evm.TU.Contig22.622(hrp3);evm.TU.Contig1.275(CTI6);evm.TU.Contig38.202(Kmt2e);	MSTRG.11634(ART3);MSTRG.8093(--);evm.TU.Contig1.128(swd1);evm.TU.Contig1.275(CTI6);evm.TU.Contig1.491(DIDO1);evm.TU.Contig12.404(ING1);evm.TU.Contig22.622(hrp3);evm.TU.Contig22.749(Mut11);evm.TU.Contig22.788(SPBC1711.16);evm.TU.Contig24.229(BYE1);evm.TU.Contig27.17(YNG2);evm.TU.Contig31.174(TAF7);evm.TU.Contig31.798(msh6);evm.TU.Contig38.202(Kmt2e);evm.TU.Contig38.26(RPR8);evm.TU.Contig38.504(alv…
GO:0038202	TORC1 signaling	24	-0.4699481	-1.4983311	0.044334974	0.16525227	evm.TU.Contig28.129(SNF1);evm.TU.Contig1.347(SPAC11E3.05);evm.TU.Contig31.4(SCH9);evm.TU.Contig26.80(pop3);evm.TU.Contig23.160(SEH1);evm.TU.Contig22.395(SPAC23H3.03c);evm.TU.Contig28.72(tsc2);evm.TU.Contig23.135(iml1);evm.TU.Contig22.216(RTC1);evm.TU.Contig48.316(gtr1);evm.TU.Contig1.88(TEL1);evm.TU.Contig12.133(--);evm.TU.Contig22.29(ssp1);	evm.TU.Contig1.10(gtr2);evm.TU.Contig1.233(mip1);evm.TU.Contig1.347(SPAC11E3.05);evm.TU.Contig1.88(TEL1);evm.TU.Contig12.133(--);evm.TU.Contig22.216(RTC1);evm.TU.Contig22.29(ssp1);evm.TU.Contig22.395(SPAC23H3.03c);evm.TU.Contig22.440(--);evm.TU.Contig22.699(--);evm.TU.Contig22.700(tel2);evm.TU.Contig23.135(iml1);evm.TU.Contig23.160(SEH1);evm.TU.Contig24.310(SEC13);evm.TU.Contig24.374(ppk32);evm.T…
GO:0007163	establishment or maintenance of cell polarity	171	-0.32720345	-1.4980172	0.001508296	0.16511548	evm.TU.Contig1.281(PIK3C3);evm.TU.Contig28.72(tsc2);evm.TU.Contig24.8(gefY);evm.TU.Contig53.28(grhl2);evm.TU.Contig1.132(MSB1);evm.TU.Contig31.537(end4);MSTRG.1685(--);evm.TU.Contig22.547(ELMO1);evm.TU.Contig31.558(SPCC550.11);evm.TU.Contig53.198(osh3);evm.TU.Contig53.262(--);evm.TU.Contig23.151(TAO3);evm.TU.Contig22.177(klp5);evm.TU.Contig38.83(EXO84);evm.TU.Contig23.363(BOI2);evm.TU.Contig24.39…	MSTRG.1685(--);evm.TU.Contig1.100(cdc48);evm.TU.Contig1.132(MSB1);evm.TU.Contig1.234(tea1);evm.TU.Contig1.239(acu-9);evm.TU.Contig1.281(PIK3C3);evm.TU.Contig1.32(cdc42);evm.TU.Contig1.424(SWH1);evm.TU.Contig1.476(MOS1);evm.TU.Contig1.87(NUP192);evm.TU.Contig11.29(bud20);evm.TU.Contig11.55(lcb1);evm.TU.Contig11.63(hymA);evm.TU.Contig11.84(CWC26);evm.TU.Contig12.117(SPBC4.03c);evm.TU.Contig12.197(k…
GO:0031669	cellular response to nutrient levels	197	-0.3190289	-1.4962938	0.004373178	0.16681021	evm.TU.Contig28.163(GLN1);evm.TU.Contig23.135(iml1);evm.TU.Contig38.346(SNF4);evm.TU.Contig12.28(CBF1);evm.TU.Contig22.637(nfyB);evm.TU.Contig24.396(MST20);evm.TU.Contig23.62(Acbp2);evm.TU.Contig47.126(sska);evm.TU.Contig48.460(prp45);evm.TU.Contig31.302(cat-3);evm.TU.Contig24.215(NRPS2);evm.TU.Contig22.523(SPAPYUK71.03c);evm.TU.Contig23.66(CREA);evm.TU.Contig28.8(amk2);evm.TU.Contig38.416(LYS4);…	MSTRG.11231(lys-4);evm.TU.Contig1.10(gtr2);evm.TU.Contig1.21(Tgfbrap1);evm.TU.Contig1.233(mip1);evm.TU.Contig1.281(PIK3C3);evm.TU.Contig1.328(SPP1);evm.TU.Contig1.34(vps18);evm.TU.Contig1.347(SPAC11E3.05);evm.TU.Contig1.367(SOD1);evm.TU.Contig1.393(myo2);evm.TU.Contig1.412(alo-1);evm.TU.Contig1.474(AVT6);evm.TU.Contig11.35(SDS23);evm.TU.Contig11.53(ATG9);evm.TU.Contig11.54(SCW4);evm.TU.Contig12.1…
GO:0042439	ethanolamine-containing compound metabolic process	17	-0.5174211	-1.4961702	0.060283687	0.1664748	evm.TU.Contig38.270(Pcyt2);evm.TU.Contig31.437(abcB);evm.TU.Contig38.498(MDN1);evm.TU.Contig22.335(ypt4);evm.TU.Contig24.299(lcsR);	evm.TU.Contig1.454(NEW1);evm.TU.Contig11.65(Rab6a);evm.TU.Contig12.411(rhoC);evm.TU.Contig2.22(cicA);evm.TU.Contig22.335(ypt4);evm.TU.Contig22.755(FGRRES_15740);evm.TU.Contig24.299(lcsR);evm.TU.Contig24.358(SPBC29A3.09c);evm.TU.Contig28.14(spn4);evm.TU.Contig31.186(hsp78);evm.TU.Contig31.437(abcB);evm.TU.Contig31.884(TEF3);evm.TU.Contig38.270(Pcyt2);evm.TU.Contig38.498(MDN1);evm.TU.Contig38.52(bm…
GO:0044036	cell wall macromolecule metabolic process	123	-0.34188074	-1.4948719	0.007462686	0.16758843	evm.TU.Contig13.1(ANP1);evm.TU.Contig31.1137(NCU05000);evm.TU.Contig31.121(sua7);evm.TU.Contig20.240(CSR2);evm.TU.Contig1.166(TOS1);evm.TU.Contig48.130(ATRR);evm.TU.Contig20.239(CHS4);evm.TU.Contig31.813(FAT1);evm.TU.Contig23.360(chs-3);evm.TU.Contig48.321(sfmB);evm.TU.Contig22.58(acdB);evm.TU.Contig24.215(NRPS2);evm.TU.Contig31.874(chit33);evm.TU.Contig24.703(oryP);evm.TU.Contig12.435(acu-5);evm…	MSTRG.7029(--);evm.TU.Contig1.166(TOS1);evm.TU.Contig1.178(easD);evm.TU.Contig1.363(rgf1);evm.TU.Contig1.405(MCCC1);evm.TU.Contig1.418(chiA1);evm.TU.Contig11.122(apmA);evm.TU.Contig11.18(gpt1);evm.TU.Contig11.20(--);evm.TU.Contig11.59(ANP1);evm.TU.Contig12.405(SPAC4D7.04c);evm.TU.Contig12.423(--);evm.TU.Contig12.435(acu-5);evm.TU.Contig12.55(CCL7);evm.TU.Contig13.1(ANP1);evm.TU.Contig14.1(ANP1);e…
GO:0098609	cell-cell adhesion	34	-0.42954177	-1.4932302	0.027210884	0.16907893	evm.TU.Contig28.10(BUR1);evm.TU.Contig22.335(ypt4);evm.TU.Contig35.51(BRO1);evm.TU.Contig23.435(somA);evm.TU.Contig31.318(--);evm.TU.Contig53.137(stuA);evm.TU.Contig54.195(SSN3);evm.TU.Contig28.74(--);	evm.TU.Contig1.32(cdc42);evm.TU.Contig12.117(SPBC4.03c);evm.TU.Contig12.13(gatA);evm.TU.Contig12.352(vma-2);evm.TU.Contig12.415(dys-1);evm.TU.Contig17.38(SEC23);evm.TU.Contig2.191(hsp60);evm.TU.Contig2.255(chs7);evm.TU.Contig22.165(nanC);evm.TU.Contig22.242(ARG1);evm.TU.Contig22.335(ypt4);evm.TU.Contig22.479(ado1);evm.TU.Contig23.220(rga4);evm.TU.Contig23.435(somA);evm.TU.Contig28.10(BUR1);evm.TU…
GO:0006577	amino-acid betaine metabolic process	42	-0.40655372	-1.4923182	0.025041737	0.16969115	evm.TU.Contig31.470(Aldh5a1);evm.TU.Contig38.183(Chdh);evm.TU.Contig22.416(vdh);evm.TU.Contig22.246(betA);evm.TU.Contig48.51(egt-1);evm.TU.Contig12.375(YAT1);evm.TU.Contig22.492(FAO2);evm.TU.Contig24.223(betB);evm.TU.Contig24.520(dtpB);evm.TU.Contig31.63(--);evm.TU.Contig27.33(Chdh);	evm.TU.Contig1.250(SPBC21C3.15c);evm.TU.Contig12.179(--);evm.TU.Contig12.262(CLAH10);evm.TU.Contig12.375(YAT1);evm.TU.Contig12.442(ade4);evm.TU.Contig12.81(dtxS4);evm.TU.Contig2.146(patE);evm.TU.Contig2.99(cysD);evm.TU.Contig20.154(GFA1);evm.TU.Contig20.95(prnC);evm.TU.Contig22.246(betA);evm.TU.Contig22.291(patE);evm.TU.Contig22.311(padh1);evm.TU.Contig22.416(vdh);evm.TU.Contig22.492(FAO2);evm.TU…
GO:0010383	cell wall polysaccharide metabolic process	32	-0.43091154	-1.4899253	0.033216782	0.17225194	evm.TU.Contig24.116(gel2);evm.TU.Contig35.146(SPBC31F10.16);evm.TU.Contig31.616(chs-2);evm.TU.Contig2.244(crf2);evm.TU.Contig11.20(--);evm.TU.Contig11.18(gpt1);evm.TU.Contig48.396(SPAC6G10.09);evm.TU.Contig20.240(CSR2);evm.TU.Contig1.166(TOS1);evm.TU.Contig20.239(CHS4);evm.TU.Contig23.360(chs-3);evm.TU.Contig31.874(chit33);evm.TU.Contig20.159(rga1);evm.TU.Contig31.643(rga5);evm.TU.Contig35.44(xlr…	evm.TU.Contig1.166(TOS1);evm.TU.Contig1.363(rgf1);evm.TU.Contig1.418(chiA1);evm.TU.Contig11.18(gpt1);evm.TU.Contig11.20(--);evm.TU.Contig12.423(--);evm.TU.Contig15.7(yea4);evm.TU.Contig16.13(MNN21);evm.TU.Contig2.244(crf2);evm.TU.Contig2.255(chs7);evm.TU.Contig20.154(GFA1);evm.TU.Contig20.159(rga1);evm.TU.Contig20.239(CHS4);evm.TU.Contig20.240(CSR2);evm.TU.Contig20.83(AGM1);evm.TU.Contig22.535(AR…
GO:1903463	regulation of mitotic cell cycle DNA replication	15	-0.5289729	-1.4879576	0.06581353	0.17421512	evm.TU.Contig31.941(mrc1);evm.TU.Contig31.202(cdc18);evm.TU.Contig31.96(nimT);evm.TU.Contig31.706(--);evm.TU.Contig31.81(rqh1);evm.TU.Contig38.194(sna41);evm.TU.Contig24.727(CDC4);evm.TU.Contig22.772(SKG3);	evm.TU.Contig22.772(SKG3);evm.TU.Contig24.346(him1);evm.TU.Contig24.529(CDC2);evm.TU.Contig24.727(CDC4);evm.TU.Contig27.21(sna41);evm.TU.Contig28.238(hsk1);evm.TU.Contig31.202(cdc18);evm.TU.Contig31.706(--);evm.TU.Contig31.81(rqh1);evm.TU.Contig31.82(--);evm.TU.Contig31.941(mrc1);evm.TU.Contig31.96(nimT);evm.TU.Contig33.38(SPBC17D11.08);evm.TU.Contig38.163(cul1);evm.TU.Contig38.194(sna41)
GO:0035064	methylated histone binding	19	-0.50011593	-1.4873122	0.056637168	0.17450038	evm.TU.Contig31.798(msh6);evm.TU.Contig48.374(--);evm.TU.Contig1.491(DIDO1);MSTRG.11634(ART3);evm.TU.Contig31.174(TAF7);evm.TU.Contig12.404(ING1);evm.TU.Contig48.299(pph-3);evm.TU.Contig22.622(hrp3);evm.TU.Contig1.275(CTI6);evm.TU.Contig38.202(Kmt2e);	MSTRG.11634(ART3);MSTRG.8093(--);evm.TU.Contig1.128(swd1);evm.TU.Contig1.275(CTI6);evm.TU.Contig1.491(DIDO1);evm.TU.Contig12.404(ING1);evm.TU.Contig22.622(hrp3);evm.TU.Contig22.749(Mut11);evm.TU.Contig22.788(SPBC1711.16);evm.TU.Contig24.229(BYE1);evm.TU.Contig27.17(YNG2);evm.TU.Contig31.174(TAF7);evm.TU.Contig31.798(msh6);evm.TU.Contig38.202(Kmt2e);evm.TU.Contig38.26(RPR8);evm.TU.Contig38.504(alv…
GO:1905039	carboxylic acid transmembrane transport	121	-0.33766085	-1.4871709	0.009022556	0.17417775	evm.TU.Contig16.11(FG02316);evm.TU.Contig24.569(ABCA3);evm.TU.Contig24.596(ZRA1);evm.TU.Contig28.261(atrF);evm.TU.Contig38.87(dotC);evm.TU.Contig24.69(SPBC29A3.11c);evm.TU.Contig1.314(SRP101);evm.TU.Contig48.72(AGP2);evm.TU.Contig20.186(ATG22);evm.TU.Contig47.385(MDR4);evm.TU.Contig23.73(SPBC29A3.09c);evm.TU.Contig48.450(SLC7A5);evm.TU.Contig38.240(tsc1);evm.TU.Contig31.346(atrD);evm.TU.Contig24.…	MSTRG.194(pif1);MSTRG.7108(--);evm.TU.Contig1.314(SRP101);evm.TU.Contig1.362(MPC3);evm.TU.Contig1.421(braE);evm.TU.Contig1.43(mx1);evm.TU.Contig1.454(NEW1);evm.TU.Contig1.470(prnB);evm.TU.Contig1.474(AVT6);evm.TU.Contig1.98(aclQ);evm.TU.Contig12.227(ARB1);evm.TU.Contig12.30(YCF1);evm.TU.Contig12.34(YPQ1);evm.TU.Contig12.411(rhoC);evm.TU.Contig12.98(SPCPB1C11.02);evm.TU.Contig16.11(FG02316);evm.TU…
GO:0006448	regulation of translational elongation	72	-0.37177494	-1.4858468	0.01843318	0.17536147	evm.TU.Contig16.11(FG02316);evm.TU.Contig31.796(DPH2);evm.TU.Contig12.127(DHH1);evm.TU.Contig24.569(ABCA3);evm.TU.Contig24.596(ZRA1);evm.TU.Contig28.261(atrF);evm.TU.Contig22.538(hcs1);evm.TU.Contig47.385(MDR4);evm.TU.Contig23.73(SPBC29A3.09c);evm.TU.Contig31.346(atrD);evm.TU.Contig24.677(atrA);evm.TU.Contig47.175(MDR5);evm.TU.Contig38.103(FG02316);evm.TU.Contig38.148(abc4);evm.TU.Contig39.7(prp2…	evm.TU.Contig1.301(hex-1);evm.TU.Contig1.421(braE);evm.TU.Contig1.454(NEW1);evm.TU.Contig1.98(aclQ);evm.TU.Contig11.14(--);evm.TU.Contig12.127(DHH1);evm.TU.Contig12.220(ELP3);evm.TU.Contig12.227(ARB1);evm.TU.Contig12.30(YCF1);evm.TU.Contig12.349(DPH1);evm.TU.Contig12.418(TRM9);evm.TU.Contig16.11(FG02316);evm.TU.Contig17.1(mdr2);evm.TU.Contig2.22(cicA);evm.TU.Contig21.1(--);evm.TU.Contig22.245(EFT…
GO:0032006	regulation of TOR signaling	46	-0.39954418	-1.4857658	0.04222973	0.17493138	evm.TU.Contig28.129(SNF1);evm.TU.Contig20.254(Rich);evm.TU.Contig51.45(pgi-1);evm.TU.Contig1.347(SPAC11E3.05);evm.TU.Contig26.80(pop3);evm.TU.Contig23.160(SEH1);evm.TU.Contig22.395(SPAC23H3.03c);evm.TU.Contig12.1(ATG1);evm.TU.Contig28.72(tsc2);evm.TU.Contig23.135(iml1);evm.TU.Contig38.240(tsc1);evm.TU.Contig44.7(ste20);evm.TU.Contig47.455(SPAC7D4.12c);evm.TU.Contig22.216(RTC1);evm.TU.Contig48.316…	MSTRG.7511(--);evm.TU.Contig1.10(gtr2);evm.TU.Contig1.203(Mboo_1886);evm.TU.Contig1.233(mip1);evm.TU.Contig1.347(SPAC11E3.05);evm.TU.Contig1.88(TEL1);evm.TU.Contig11.53(ATG9);evm.TU.Contig11.65(Rab6a);evm.TU.Contig12.1(ATG1);evm.TU.Contig12.133(--);evm.TU.Contig12.2(ATG1);evm.TU.Contig12.3(ATG1);evm.TU.Contig12.425(--);evm.TU.Contig15.3(phd1);evm.TU.Contig20.254(Rich);evm.TU.Contig22.216(RTC1);ev…
GO:0071467	cellular response to pH	27	-0.45751897	-1.4841518	0.048701297	0.17651442	evm.TU.Contig24.567(CRF1);evm.TU.Contig38.149(HOG1);evm.TU.Contig48.261(pacC);evm.TU.Contig28.10(BUR1);evm.TU.Contig31.201(RIM8);evm.TU.Contig1.476(MOS1);evm.TU.Contig1.96(prr-4);evm.TU.Contig53.279(prr-1);evm.TU.Contig53.137(stuA);	evm.TU.Contig1.476(MOS1);evm.TU.Contig1.96(prr-4);evm.TU.Contig11.54(SCW4);evm.TU.Contig12.333(sitA);evm.TU.Contig12.63(MGG_09311);evm.TU.Contig20.139(cot-1);evm.TU.Contig20.29(--);evm.TU.Contig22.558(artA);evm.TU.Contig23.395(GCN1);evm.TU.Contig23.399(cpc-2);evm.TU.Contig24.567(CRF1);evm.TU.Contig28.10(BUR1);evm.TU.Contig31.129(PMT4);evm.TU.Contig31.201(RIM8);evm.TU.Contig31.884(TEF3);evm.TU.Con…
GO:0033262	regulation of nuclear cell cycle DNA replication	25	-0.464029	-1.4837668	0.032786883	0.17646618	evm.TU.Contig31.96(nimT);evm.TU.Contig31.706(--);evm.TU.Contig1.88(TEL1);evm.TU.Contig38.149(HOG1);evm.TU.Contig31.81(rqh1);evm.TU.Contig38.194(sna41);evm.TU.Contig24.727(CDC4);evm.TU.Contig22.772(SKG3);evm.TU.Contig47.19(INO80);	evm.TU.Contig1.400(rad3);evm.TU.Contig1.88(TEL1);evm.TU.Contig12.6(lok);evm.TU.Contig17.34(mei2);evm.TU.Contig22.772(SKG3);evm.TU.Contig24.346(him1);evm.TU.Contig24.529(CDC2);evm.TU.Contig24.727(CDC4);evm.TU.Contig27.21(sna41);evm.TU.Contig28.238(hsk1);evm.TU.Contig31.100(SFH1);evm.TU.Contig31.202(cdc18);evm.TU.Contig31.637(lok);evm.TU.Contig31.706(--);evm.TU.Contig31.81(rqh1);evm.TU.Contig31.82(…
GO:0030001	metal ion transport	329	-0.29923278	-1.4813095	0.002828854	0.17922215	evm.TU.Contig31.1202(cta3);evm.TU.Contig17.8(CAALFM_C210720CA);evm.TU.Contig24.614(abcI);evm.TU.Contig47.341(hibA);evm.TU.Contig33.25(COX19);evm.TU.Contig35.85(hmt1);evm.TU.Contig30.6(chc1);evm.TU.Contig2.22(cicA);evm.TU.Contig23.110(asd-4);evm.TU.Contig48.372(mscA);evm.TU.Contig47.447(--);evm.TU.Contig12.385(mscB);evm.TU.Contig31.106(--);evm.TU.Contig26.122(SPBC3B8.04c);evm.TU.Contig24.213(ARA2)…	MSTRG.1058(--);MSTRG.11443(--);MSTRG.11471(CCS1);MSTRG.12042(--);MSTRG.13840(--);MSTRG.2313(--);MSTRG.314(--);MSTRG.320(kgd2);MSTRG.3474(--);MSTRG.7239(--);MSTRG.7471(--);MSTRG.8197(--);MSTRG.8524(--);MSTRG.8538(--);MSTRG.9973(--);MSTRG.9974(--);evm.TU.Contig1.112(mcr1);evm.TU.Contig1.161(mug145);evm.TU.Contig1.209(GDT1);evm.TU.Contig1.240(ctrA2);evm.TU.Contig1.246(--);evm.TU.Contig1.249(DNF1);ev…
GO:0042752	regulation of circadian rhythm	16	-0.519039	-1.4810321	0.0636833	0.1790339	evm.TU.Contig2.57(TOF1);evm.TU.Contig26.83(ISW1);evm.TU.Contig47.225(RBMX2);evm.TU.Contig24.281(SPAC12B10.01c);evm.TU.Contig27.35(mdv1);evm.TU.Contig22.668(cul3b);	evm.TU.Contig1.226(SPBC16A3.06);evm.TU.Contig12.13(gatA);evm.TU.Contig12.333(sitA);evm.TU.Contig12.374(rhp57);evm.TU.Contig2.57(TOF1);evm.TU.Contig22.668(cul3b);evm.TU.Contig24.281(SPAC12B10.01c);evm.TU.Contig26.83(ISW1);evm.TU.Contig27.35(mdv1);evm.TU.Contig31.629(gatA);evm.TU.Contig31.630(gatA);evm.TU.Contig38.118(PPX1);evm.TU.Contig38.181(mdv1);evm.TU.Contig47.225(RBMX2);evm.TU.Contig54.112(SP…
GO:0016226	iron-sulfur cluster assembly	108	-0.33948952	-1.4802729	0.004470939	0.17955099	evm.TU.Contig1.454(NEW1);evm.TU.Contig24.10(ISA1);evm.TU.Contig22.527(BEA3);evm.TU.Contig24.614(abcI);evm.TU.Contig35.85(hmt1);evm.TU.Contig22.174(kyn-1);evm.TU.Contig21.9(ISU1);evm.TU.Contig2.22(cicA);evm.TU.Contig47.308(BOLA1);evm.TU.Contig16.11(FG02316);evm.TU.Contig24.569(ABCA3);evm.TU.Contig24.596(ZRA1);evm.TU.Contig23.24(rsp1);evm.TU.Contig28.261(atrF);evm.TU.Contig12.369(SPBC1709.19c);evm.…	MSTRG.1698(--);evm.TU.Contig1.122(SSB1);evm.TU.Contig1.235(smc5);evm.TU.Contig1.334(HSPA12A);evm.TU.Contig1.401(HSPA12A);evm.TU.Contig1.421(braE);evm.TU.Contig1.454(NEW1);evm.TU.Contig1.98(aclQ);evm.TU.Contig11.1(DNAJC21);evm.TU.Contig11.51(DNJ1);evm.TU.Contig12.227(ARB1);evm.TU.Contig12.30(YCF1);evm.TU.Contig12.369(SPBC1709.19c);evm.TU.Contig12.377(hsps-1);evm.TU.Contig12.429(grpe);evm.TU.Contig…
GO:0016742	hydroxymethyl-, formyl- and related transferase activity	18	-0.5044636	-1.47972	0.06551724	0.1796736	evm.TU.Contig16.17(pyc);evm.TU.Contig24.343(panB);evm.TU.Contig22.654(pyc);evm.TU.Contig53.107(DUR1,2);evm.TU.Contig48.76(dmxL1);evm.TU.Contig31.945(--);evm.TU.Contig1.405(MCCC1);	evm.TU.Contig1.405(MCCC1);evm.TU.Contig16.17(pyc);evm.TU.Contig20.176(arg-3);evm.TU.Contig20.251(ADE2);evm.TU.Contig22.430(ade1);evm.TU.Contig22.605(ade5);evm.TU.Contig22.654(pyc);evm.TU.Contig23.396(cbs-2);evm.TU.Contig24.343(panB);evm.TU.Contig31.140(ADE17);evm.TU.Contig31.945(--);evm.TU.Contig31.946(fmt1);evm.TU.Contig38.126(pyr-3);evm.TU.Contig38.367(purU);evm.TU.Contig47.441(--);evm.TU.Conti…
GO:0008556	P-type potassium transmembrane transporter activity	21	-0.48263025	-1.4792315	0.04786325	0.17981584	evm.TU.Contig24.372(PMC1);evm.TU.Contig38.402(ENA1);evm.TU.Contig24.526(HMA5);evm.TU.Contig31.680(ATP7B);evm.TU.Contig39.2(cta3);evm.TU.Contig20.160(SPAC23C11.06c);evm.TU.Contig23.306(mgtB);evm.TU.Contig48.403(NEO1);evm.TU.Contig31.315(DRS2);evm.TU.Contig24.211(ATP12A);	evm.TU.Contig2.106(pma-1);evm.TU.Contig20.160(SPAC23C11.06c);evm.TU.Contig20.232(srcA);evm.TU.Contig23.306(mgtB);evm.TU.Contig24.211(ATP12A);evm.TU.Contig24.372(PMC1);evm.TU.Contig24.526(HMA5);evm.TU.Contig26.20(spfA);evm.TU.Contig31.119(DNF3);evm.TU.Contig31.1202(cta3);evm.TU.Contig31.1228(PMC1);evm.TU.Contig31.315(DRS2);evm.TU.Contig31.43(pmrA);evm.TU.Contig31.601(hem13);evm.TU.Contig31.680(ATP…
GO:0034765	regulation of ion transmembrane transport	34	-0.42126548	-1.4786471	0.039344262	0.18005587	evm.TU.Contig26.122(SPBC3B8.04c);evm.TU.Contig22.317(GCN5);evm.TU.Contig31.619(PKH2);evm.TU.Contig24.41(ATX1);evm.TU.Contig54.65(GTG2);evm.TU.Contig48.72(AGP2);evm.TU.Contig23.62(Acbp2);evm.TU.Contig15.17(cch1);evm.TU.Contig38.240(tsc1);evm.TU.Contig47.325(pkc1);evm.TU.Contig31.514(pas1);evm.TU.Contig47.262(SPBC3H7.13);evm.TU.Contig20.197(creB);evm.TU.Contig22.650(YPL162C);	evm.TU.Contig1.29(Clcn3);evm.TU.Contig15.17(cch1);evm.TU.Contig2.12(UMAG_11084);evm.TU.Contig20.197(creB);evm.TU.Contig20.232(srcA);evm.TU.Contig20.252(gsdA);evm.TU.Contig22.149(FPR1);evm.TU.Contig22.317(GCN5);evm.TU.Contig22.650(YPL162C);evm.TU.Contig23.321(MPS1);evm.TU.Contig23.62(Acbp2);evm.TU.Contig24.273(TOK1);evm.TU.Contig24.41(ATX1);evm.TU.Contig26.122(SPBC3B8.04c);evm.TU.Contig28.182(RSP5…
GO:0060258	negative regulation of filamentous growth	19	-0.49348402	-1.4785583	0.053097345	0.17963763	evm.TU.Contig38.149(HOG1);evm.TU.Contig2.213(RFG1);MSTRG.13639(atf1);evm.TU.Contig31.1013(AN1226);evm.TU.Contig28.10(BUR1);evm.TU.Contig54.195(SSN3);	MSTRG.13639(atf1);evm.TU.Contig12.233(HAT2);evm.TU.Contig2.213(RFG1);evm.TU.Contig2.255(chs7);evm.TU.Contig26.14(HST3);evm.TU.Contig26.97(pkar1);evm.TU.Contig28.10(BUR1);evm.TU.Contig31.1013(AN1226);evm.TU.Contig31.376(nop7);evm.TU.Contig31.4(SCH9);evm.TU.Contig31.589(FKH2);evm.TU.Contig38.149(HOG1);evm.TU.Contig38.340(rtt109);evm.TU.Contig38.491(HAT1);evm.TU.Contig38.492(RAM2);evm.TU.Contig47.33…
GO:0045991	carbon catabolite activation of transcription	16	-0.5176833	-1.4733442	0.052991454	0.18620378	evm.TU.Contig12.28(CBF1);evm.TU.Contig22.637(nfyB);evm.TU.Contig24.457(NECHADRAFT_59099);evm.TU.Contig54.94(ASG1);evm.TU.Contig54.195(SSN3);evm.TU.Contig22.110(AcuM);evm.TU.Contig22.673(hap2);	evm.TU.Contig12.262(CLAH10);evm.TU.Contig12.28(CBF1);evm.TU.Contig22.110(AcuM);evm.TU.Contig22.460(snf5);evm.TU.Contig22.637(nfyB);evm.TU.Contig22.673(hap2);evm.TU.Contig24.457(NECHADRAFT_59099);evm.TU.Contig24.566(SPCC320.03);evm.TU.Contig26.137(SSN8);evm.TU.Contig26.259(sol1);evm.TU.Contig26.53(acu-15);evm.TU.Contig31.571(HAP5);evm.TU.Contig35.31(ssr2);evm.TU.Contig48.262(STB3);evm.TU.Contig54.…
GO:0098630	aggregation of unicellular organisms	50	-0.3869285	-1.4731807	0.036243822	0.1858897	evm.TU.Contig17.21(pla1);evm.TU.Contig20.239(CHS4);evm.TU.Contig38.251(CHS8);evm.TU.Contig35.39(fasA);evm.TU.Contig22.523(SPAPYUK71.03c);evm.TU.Contig1.453(--);evm.TU.Contig2.28(GSK1);evm.TU.Contig31.1076(--);evm.TU.Contig12.296(acsAB);evm.TU.Contig31.282(snf21);evm.TU.Contig28.10(BUR1);evm.TU.Contig47.12(ARB1);evm.TU.Contig1.63(pik1);evm.TU.Contig1.393(myo2);evm.TU.Contig53.137(stuA);evm.TU.Cont…	evm.TU.Contig1.338(soh1);evm.TU.Contig1.393(myo2);evm.TU.Contig1.453(--);evm.TU.Contig1.63(pik1);evm.TU.Contig11.38(SPAC6B12.07c);evm.TU.Contig11.53(ATG9);evm.TU.Contig11.54(SCW4);evm.TU.Contig12.227(ARB1);evm.TU.Contig12.296(acsAB);evm.TU.Contig17.15(YAK1);evm.TU.Contig17.21(pla1);evm.TU.Contig2.115(PMT2);evm.TU.Contig2.255(chs7);evm.TU.Contig2.28(GSK1);evm.TU.Contig2.281(GB-1);evm.TU.Contig20.1…
GO:0031163	metallo-sulfur cluster assembly	108	-0.33948952	-1.4728279	0.009244992	0.18585075	evm.TU.Contig1.454(NEW1);evm.TU.Contig24.10(ISA1);evm.TU.Contig22.527(BEA3);evm.TU.Contig24.614(abcI);evm.TU.Contig35.85(hmt1);evm.TU.Contig22.174(kyn-1);evm.TU.Contig21.9(ISU1);evm.TU.Contig2.22(cicA);evm.TU.Contig47.308(BOLA1);evm.TU.Contig16.11(FG02316);evm.TU.Contig24.569(ABCA3);evm.TU.Contig24.596(ZRA1);evm.TU.Contig23.24(rsp1);evm.TU.Contig28.261(atrF);evm.TU.Contig12.369(SPBC1709.19c);evm.…	MSTRG.1698(--);evm.TU.Contig1.122(SSB1);evm.TU.Contig1.235(smc5);evm.TU.Contig1.334(HSPA12A);evm.TU.Contig1.401(HSPA12A);evm.TU.Contig1.421(braE);evm.TU.Contig1.454(NEW1);evm.TU.Contig1.98(aclQ);evm.TU.Contig11.1(DNAJC21);evm.TU.Contig11.51(DNJ1);evm.TU.Contig12.227(ARB1);evm.TU.Contig12.30(YCF1);evm.TU.Contig12.369(SPBC1709.19c);evm.TU.Contig12.377(hsps-1);evm.TU.Contig12.429(grpe);evm.TU.Contig…
GO:0035434	copper ion transmembrane transport	15	-0.5316226	-1.472521	0.055062167	0.18566635	evm.TU.Contig22.208(--);evm.TU.Contig22.666(ctrB);MSTRG.8538(--);MSTRG.11443(--);evm.TU.Contig24.41(ATX1);evm.TU.Contig31.680(ATP7B);MSTRG.8524(--);MSTRG.1058(--);evm.TU.Contig2.247(--);	MSTRG.1058(--);MSTRG.11443(--);MSTRG.8197(--);MSTRG.8524(--);MSTRG.8538(--);evm.TU.Contig1.240(ctrA2);evm.TU.Contig2.247(--);evm.TU.Contig20.196(SPBC1703.13c);evm.TU.Contig22.208(--);evm.TU.Contig22.370(ctrC);evm.TU.Contig22.666(ctrB);evm.TU.Contig23.7(--);evm.TU.Contig24.41(ATX1);evm.TU.Contig31.680(ATP7B);evm.TU.Contig47.139(ctrC)
GO:0001067	transcription regulatory region nucleic acid binding	120	-0.3393157	-1.4718918	0.013740458	0.1859707	evm.TU.Contig22.538(hcs1);evm.TU.Contig12.441(trfA);evm.TU.Contig12.28(CBF1);evm.TU.Contig22.637(nfyB);evm.TU.Contig28.154(maf1);evm.TU.Contig22.243(taf2);evm.TU.Contig23.66(CREA);evm.TU.Contig35.154(brf1);evm.TU.Contig31.174(TAF7);evm.TU.Contig24.187(cys-3);evm.TU.Contig1.127(rpb1);evm.TU.Contig22.658(fap1);evm.TU.Contig35.44(xlr1);evm.TU.Contig24.567(CRF1);evm.TU.Contig31.449(ned1);evm.TU.Conti…	MSTRG.13639(atf1);MSTRG.7905(SEN1);evm.TU.Contig1.127(rpb1);evm.TU.Contig1.128(swd1);evm.TU.Contig1.142(tfs1);evm.TU.Contig1.233(mip1);evm.TU.Contig1.241(MCM1);evm.TU.Contig1.300(Blmh);evm.TU.Contig1.448(srb4);evm.TU.Contig1.62(nctA);evm.TU.Contig11.61(RAT1);evm.TU.Contig12.100(SPCC417.09c);evm.TU.Contig12.140(MTF1);evm.TU.Contig12.264(hsf1);evm.TU.Contig12.28(CBF1);evm.TU.Contig12.441(trfA);evm.…
GO:0032506	cytokinetic process	120	-0.33609644	-1.4717714	0.00913242	0.18562618	evm.TU.Contig53.74(--);evm.TU.Contig22.418(STB6);evm.TU.Contig30.6(chc1);evm.TU.Contig23.295(lvs1);evm.TU.Contig38.465(PPP2R5D);evm.TU.Contig48.487(sec8);evm.TU.Contig31.684(rng2);evm.TU.Contig1.32(cdc42);evm.TU.Contig33.26(SPBC4F6.12);evm.TU.Contig53.166(cdc14);evm.TU.Contig20.262(--);evm.TU.Contig24.536(cdc15);evm.TU.Contig1.132(MSB1);evm.TU.Contig31.1051(--);evm.TU.Contig23.360(chs-3);evm.TU.C…	MSTRG.1706(PBP1);MSTRG.271(--);evm.TU.Contig1.132(MSB1);evm.TU.Contig1.234(tea1);evm.TU.Contig1.315(--);evm.TU.Contig1.32(cdc42);evm.TU.Contig1.363(rgf1);evm.TU.Contig1.393(myo2);evm.TU.Contig1.63(pik1);evm.TU.Contig11.20(--);evm.TU.Contig11.46(SPAC328.04);evm.TU.Contig11.58(--);evm.TU.Contig12.174(hob3);evm.TU.Contig12.176(IP5P9);evm.TU.Contig12.24(--);evm.TU.Contig12.316(--);evm.TU.Contig12.337…
GO:1900428	regulation of filamentous growth of a population of unicellular organisms	56	-0.38631913	-1.4713098	0.029173419	0.1856994	evm.TU.Contig24.396(MST20);evm.TU.Contig47.126(sska);evm.TU.Contig23.66(CREA);evm.TU.Contig28.122(SPT6);evm.TU.Contig12.404(ING1);evm.TU.Contig38.149(HOG1);evm.TU.Contig2.213(RFG1);evm.TU.Contig48.261(pacC);evm.TU.Contig31.282(snf21);MSTRG.13639(atf1);evm.TU.Contig54.94(ASG1);evm.TU.Contig31.1013(AN1226);evm.TU.Contig28.10(BUR1);evm.TU.Contig31.201(RIM8);evm.TU.Contig53.32(SKN7);evm.TU.Contig1.47…	MSTRG.13639(atf1);evm.TU.Contig1.241(MCM1);evm.TU.Contig1.32(cdc42);evm.TU.Contig1.476(MOS1);evm.TU.Contig12.233(HAT2);evm.TU.Contig12.333(sitA);evm.TU.Contig12.404(ING1);evm.TU.Contig2.213(RFG1);evm.TU.Contig2.255(chs7);evm.TU.Contig20.139(cot-1);evm.TU.Contig22.454(CLA4);evm.TU.Contig22.460(snf5);evm.TU.Contig22.558(artA);evm.TU.Contig22.607(NIK1);evm.TU.Contig23.118(--);evm.TU.Contig23.198(ERG…
GO:1990837	sequence-specific double-stranded DNA binding	144	-0.32750246	-1.4711443	0.007621951	0.18539254	evm.TU.Contig22.658(fap1);evm.TU.Contig47.225(RBMX2);evm.TU.Contig24.567(CRF1);evm.TU.Contig24.397(HDLBP);evm.TU.Contig22.622(hrp3);evm.TU.Contig2.213(RFG1);evm.TU.Contig20.124(devR);evm.TU.Contig12.135(SLD2);evm.TU.Contig31.1143(cut3);evm.TU.Contig22.423(wc-2);evm.TU.Contig24.365(mcm10);evm.TU.Contig31.282(snf21);evm.TU.Contig31.1222(RFX1);MSTRG.13639(atf1);evm.TU.Contig24.457(NECHADRAFT_59099);…	MSTRG.13639(atf1);MSTRG.7905(SEN1);evm.TU.Contig1.100(cdc48);evm.TU.Contig1.233(mip1);evm.TU.Contig1.241(MCM1);evm.TU.Contig1.300(Blmh);evm.TU.Contig1.448(srb4);evm.TU.Contig11.61(RAT1);evm.TU.Contig11.73(mcm6);evm.TU.Contig12.100(SPCC417.09c);evm.TU.Contig12.132(tbpA);evm.TU.Contig12.135(SLD2);evm.TU.Contig12.140(MTF1);evm.TU.Contig12.141(VPS4);evm.TU.Contig12.264(hsf1);evm.TU.Contig12.28(CBF1);…
GO:0030155	regulation of cell adhesion	47	-0.39593548	-1.4695868	0.0330033	0.18685475	evm.TU.Contig53.16(pcp1);evm.TU.Contig35.2(Nf1);evm.TU.Contig2.28(GSK1);evm.TU.Contig1.294(Pka-C3);evm.TU.Contig31.282(snf21);evm.TU.Contig28.10(BUR1);evm.TU.Contig35.51(BRO1);evm.TU.Contig31.814(ral2);evm.TU.Contig12.133(--);evm.TU.Contig23.435(somA);evm.TU.Contig23.95(Tbcd);evm.TU.Contig53.137(stuA);evm.TU.Contig54.195(SSN3);evm.TU.Contig28.197(dvrA);	evm.TU.Contig1.294(Pka-C3);evm.TU.Contig1.32(cdc42);evm.TU.Contig11.38(SPAC6B12.07c);evm.TU.Contig12.117(SPBC4.03c);evm.TU.Contig12.13(gatA);evm.TU.Contig12.133(--);evm.TU.Contig12.415(dys-1);evm.TU.Contig17.38(SEC23);evm.TU.Contig2.191(hsp60);evm.TU.Contig2.255(chs7);evm.TU.Contig2.28(GSK1);evm.TU.Contig20.29(--);evm.TU.Contig22.165(nanC);evm.TU.Contig22.242(ARG1);evm.TU.Contig22.479(ado1);evm.T…
GO:0022603	regulation of anatomical structure morphogenesis	177	-0.31548056	-1.4685335	0.0041841	0.18779291	evm.TU.Contig22.691(L1);evm.TU.Contig24.112(eaf3);evm.TU.Contig12.89(gap1);evm.TU.Contig24.418(VPS27);evm.TU.Contig12.452(trt1);evm.TU.Contig1.32(cdc42);evm.TU.Contig15.10(VEL2);evm.TU.Contig12.1(ATG1);evm.TU.Contig28.124(MST7);evm.TU.Contig1.281(PIK3C3);evm.TU.Contig28.72(tsc2);evm.TU.Contig53.28(grhl2);evm.TU.Contig23.202(afg2);evm.TU.Contig12.457(ANAPC2);evm.TU.Contig31.619(PKH2);MSTRG.1685(--…	MSTRG.12625(--);MSTRG.1685(--);evm.TU.Contig1.127(rpb1);evm.TU.Contig1.233(mip1);evm.TU.Contig1.234(tea1);evm.TU.Contig1.239(acu-9);evm.TU.Contig1.281(PIK3C3);evm.TU.Contig1.292(PAL1);evm.TU.Contig1.294(Pka-C3);evm.TU.Contig1.32(cdc42);evm.TU.Contig1.349(OOU_Y34scaffold00095g16.3);evm.TU.Contig1.356(EGD2);evm.TU.Contig1.393(myo2);evm.TU.Contig1.45(MST11);evm.TU.Contig1.490(SPAC25H1.08c);evm.TU.Co…
GO:0006855	xenobiotic transmembrane transport	131	-0.32988483	-1.4679565	0.004457652	0.18806876	evm.TU.Contig16.11(FG02316);evm.TU.Contig31.352(MFS2);evm.TU.Contig24.569(ABCA3);evm.TU.Contig31.898(JEN1);evm.TU.Contig1.115(mfsB);evm.TU.Contig38.87(dotC);evm.TU.Contig24.69(SPBC29A3.11c);evm.TU.Contig35.94(AMF1);evm.TU.Contig47.385(MDR4);evm.TU.Contig26.30(oryN);evm.TU.Contig23.73(SPBC29A3.09c);evm.TU.Contig31.346(atrD);evm.TU.Contig47.175(MDR5);evm.TU.Contig31.886(araE);evm.TU.Contig31.468(Mf…	MSTRG.7108(--);evm.TU.Contig1.115(mfsB);evm.TU.Contig1.309(FPY5);evm.TU.Contig1.421(braE);evm.TU.Contig1.454(NEW1);evm.TU.Contig1.470(prnB);evm.TU.Contig1.474(AVT6);evm.TU.Contig1.98(aclQ);evm.TU.Contig11.100(--);evm.TU.Contig12.207(HGT1);evm.TU.Contig12.227(ARB1);evm.TU.Contig12.30(YCF1);evm.TU.Contig12.34(YPQ1);evm.TU.Contig12.376(mirD);evm.TU.Contig12.426(PMP47B);evm.TU.Contig12.447(tpc1);evm.…
GO:1902410	mitotic cytokinetic process	79	-0.35565728	-1.4668009	0.014308427	0.18916109	evm.TU.Contig48.487(sec8);evm.TU.Contig31.684(rng2);evm.TU.Contig1.32(cdc42);evm.TU.Contig33.26(SPBC4F6.12);evm.TU.Contig53.166(cdc14);evm.TU.Contig24.536(cdc15);evm.TU.Contig1.132(MSB1);evm.TU.Contig31.1051(--);evm.TU.Contig23.360(chs-3);evm.TU.Contig2.43(cyk3);evm.TU.Contig24.396(MST20);evm.TU.Contig53.175(pom1);evm.TU.Contig20.159(rga1);evm.TU.Contig47.371(gef2);evm.TU.Contig1.315(--);evm.TU.C…	MSTRG.1706(PBP1);evm.TU.Contig1.132(MSB1);evm.TU.Contig1.315(--);evm.TU.Contig1.32(cdc42);evm.TU.Contig1.363(rgf1);evm.TU.Contig1.393(myo2);evm.TU.Contig11.20(--);evm.TU.Contig12.174(hob3);evm.TU.Contig12.316(--);evm.TU.Contig12.396(AP2A2);evm.TU.Contig12.409(mob1-1);evm.TU.Contig12.411(rhoC);evm.TU.Contig12.453(dnmbp);evm.TU.Contig17.20(paa1);evm.TU.Contig2.192(COF1);evm.TU.Contig2.34(ACT);evm.T…
GO:0071241	cellular response to inorganic substance	58	-0.37605608	-1.4665451	0.040816326	0.18892218	evm.TU.Contig47.225(RBMX2);evm.TU.Contig24.567(CRF1);evm.TU.Contig38.149(HOG1);evm.TU.Contig48.261(pacC);MSTRG.13639(atf1);evm.TU.Contig35.51(BRO1);evm.TU.Contig22.745(wis4);evm.TU.Contig38.220(sre);evm.TU.Contig1.98(aclQ);evm.TU.Contig1.96(prr-4);evm.TU.Contig53.279(prr-1);evm.TU.Contig22.237(MIG1);evm.TU.Contig53.55(SPAC8C9.11);	MSTRG.13639(atf1);MSTRG.4068(sebA);evm.TU.Contig1.100(cdc48);evm.TU.Contig1.207(DCAF11);evm.TU.Contig1.367(SOD1);evm.TU.Contig1.96(prr-4);evm.TU.Contig1.98(aclQ);evm.TU.Contig11.32(rhp54);evm.TU.Contig12.108(cmkB);evm.TU.Contig2.196(--);evm.TU.Contig2.57(TOF1);evm.TU.Contig20.107(rhp51);evm.TU.Contig22.237(MIG1);evm.TU.Contig22.523(SPAPYUK71.03c);evm.TU.Contig22.687(OGG1);evm.TU.Contig22.745(wis4…
GO:0006578	amino-acid betaine biosynthetic process	39	-0.41226313	-1.4659144	0.03902439	0.18916479	evm.TU.Contig31.470(Aldh5a1);evm.TU.Contig38.183(Chdh);evm.TU.Contig22.416(vdh);evm.TU.Contig22.246(betA);evm.TU.Contig48.51(egt-1);evm.TU.Contig22.492(FAO2);evm.TU.Contig24.223(betB);evm.TU.Contig24.520(dtpB);evm.TU.Contig31.63(--);evm.TU.Contig27.33(Chdh);	evm.TU.Contig1.250(SPBC21C3.15c);evm.TU.Contig12.179(--);evm.TU.Contig12.262(CLAH10);evm.TU.Contig12.442(ade4);evm.TU.Contig12.81(dtxS4);evm.TU.Contig2.146(patE);evm.TU.Contig2.99(cysD);evm.TU.Contig20.154(GFA1);evm.TU.Contig20.95(prnC);evm.TU.Contig22.246(betA);evm.TU.Contig22.291(patE);evm.TU.Contig22.311(padh1);evm.TU.Contig22.416(vdh);evm.TU.Contig22.492(FAO2);evm.TU.Contig24.222(codA);evm.TU…
GO:0019935	cyclic-nucleotide-mediated signaling	26	-0.44649607	-1.4652585	0.046712805	0.18945433	evm.TU.Contig31.1175(--);evm.TU.Contig38.151(gna-3);evm.TU.Contig17.15(YAK1);evm.TU.Contig48.183(cgs2);evm.TU.Contig31.4(SCH9);evm.TU.Contig39.16(--);evm.TU.Contig22.523(SPAPYUK71.03c);evm.TU.Contig55.19(SCP2);evm.TU.Contig35.2(Nf1);evm.TU.Contig2.28(GSK1);evm.TU.Contig22.493(PDE2);MSTRG.13639(atf1);evm.TU.Contig22.83(FG01603);evm.TU.Contig2.209(SOK1);	MSTRG.13639(atf1);evm.TU.Contig1.104(CTG1);evm.TU.Contig11.70(nuo-21);evm.TU.Contig17.15(YAK1);evm.TU.Contig2.209(SOK1);evm.TU.Contig2.28(GSK1);evm.TU.Contig2.281(GB-1);evm.TU.Contig22.493(PDE2);evm.TU.Contig22.523(SPAPYUK71.03c);evm.TU.Contig22.83(FG01603);evm.TU.Contig26.97(pkar1);evm.TU.Contig31.1054(SCP2);evm.TU.Contig31.1175(--);evm.TU.Contig31.4(SCH9);evm.TU.Contig32.3(nuo-21);evm.TU.Contig…
GO:0045785	positive regulation of cell adhesion	26	-0.44454625	-1.462289	0.05472637	0.19301829	evm.TU.Contig31.282(snf21);evm.TU.Contig35.51(BRO1);evm.TU.Contig31.814(ral2);evm.TU.Contig12.133(--);evm.TU.Contig23.435(somA);evm.TU.Contig53.137(stuA);evm.TU.Contig28.197(dvrA);	evm.TU.Contig1.32(cdc42);evm.TU.Contig11.38(SPAC6B12.07c);evm.TU.Contig12.117(SPBC4.03c);evm.TU.Contig12.133(--);evm.TU.Contig12.415(dys-1);evm.TU.Contig17.38(SEC23);evm.TU.Contig2.191(hsp60);evm.TU.Contig20.29(--);evm.TU.Contig22.479(ado1);evm.TU.Contig22.693(arc2);evm.TU.Contig23.435(somA);evm.TU.Contig28.197(dvrA);evm.TU.Contig28.72(tsc2);evm.TU.Contig31.221(snu66);evm.TU.Contig31.282(snf21);e…
GO:0099587	inorganic ion import across plasma membrane	17	-0.50426257	-1.4618167	0.07433628	0.19318634	evm.TU.Contig20.116(--);evm.TU.Contig1.79(SPAC15A10.06);evm.TU.Contig24.196(fetC);evm.TU.Contig15.17(cch1);evm.TU.Contig20.117(SPCC1322.03);evm.TU.Contig48.122(nic1);evm.TU.Contig31.109(FLC1);	evm.TU.Contig1.79(SPAC15A10.06);evm.TU.Contig15.17(cch1);evm.TU.Contig20.116(--);evm.TU.Contig20.117(SPCC1322.03);evm.TU.Contig22.370(ctrC);evm.TU.Contig23.321(MPS1);evm.TU.Contig24.195(ftrA);evm.TU.Contig24.196(fetC);evm.TU.Contig27.10(ehs1);evm.TU.Contig31.109(FLC1);evm.TU.Contig31.251(TRK2);evm.TU.Contig31.971(FLC2);evm.TU.Contig38.104(cis4);evm.TU.Contig38.195(ncs1);evm.TU.Contig47.139(ctrC);…
GO:0016877	ligase activity, forming carbon-sulfur bonds	67	-0.3708105	-1.4617877	0.02955665	0.1926827	evm.TU.Contig47.395(ppzA);evm.TU.Contig2.280(vrtB);evm.TU.Contig47.397(UBA1);evm.TU.Contig5.13(AAE3);evm.TU.Contig22.140(dtxS1);evm.TU.Contig47.215(--);evm.TU.Contig53.253(ATG7);evm.TU.Contig31.1137(NCU05000);evm.TU.Contig54.50(nps10);evm.TU.Contig48.130(ATRR);evm.TU.Contig31.813(FAT1);evm.TU.Contig38.159(PaAT-2);evm.TU.Contig48.321(sfmB);evm.TU.Contig22.58(acdB);evm.TU.Contig24.215(NRPS2);evm.TU…	evm.TU.Contig1.178(easD);evm.TU.Contig11.122(apmA);evm.TU.Contig12.21(AOS1);evm.TU.Contig12.221(tca-8);evm.TU.Contig12.435(acu-5);evm.TU.Contig12.55(CCL7);evm.TU.Contig2.101(PROQFM164_S04g000523);evm.TU.Contig2.280(vrtB);evm.TU.Contig22.106(lnaA);evm.TU.Contig22.135(oryP);evm.TU.Contig22.140(dtxS1);evm.TU.Contig22.142(apvA);evm.TU.Contig22.58(acdB);evm.TU.Contig22.702(uba3);evm.TU.Contig23.471(Os…
GO:1903825	organic acid transmembrane transport	122	-0.33075264	-1.4617822	0.006125575	0.1921572	evm.TU.Contig16.11(FG02316);evm.TU.Contig24.569(ABCA3);evm.TU.Contig24.596(ZRA1);evm.TU.Contig28.261(atrF);evm.TU.Contig38.87(dotC);evm.TU.Contig24.69(SPBC29A3.11c);evm.TU.Contig1.314(SRP101);evm.TU.Contig48.72(AGP2);evm.TU.Contig20.186(ATG22);evm.TU.Contig47.385(MDR4);evm.TU.Contig23.73(SPBC29A3.09c);evm.TU.Contig48.450(SLC7A5);evm.TU.Contig38.240(tsc1);evm.TU.Contig31.346(atrD);evm.TU.Contig24.…	MSTRG.194(pif1);MSTRG.7108(--);evm.TU.Contig1.314(SRP101);evm.TU.Contig1.362(MPC3);evm.TU.Contig1.421(braE);evm.TU.Contig1.43(mx1);evm.TU.Contig1.454(NEW1);evm.TU.Contig1.470(prnB);evm.TU.Contig1.474(AVT6);evm.TU.Contig1.98(aclQ);evm.TU.Contig12.227(ARB1);evm.TU.Contig12.30(YCF1);evm.TU.Contig12.34(YPQ1);evm.TU.Contig12.411(rhoC);evm.TU.Contig12.98(SPCPB1C11.02);evm.TU.Contig16.11(FG02316);evm.TU…
GO:0015850	organic hydroxy compound transport	89	-0.35157815	-1.4601185	0.021069692	0.19391164	evm.TU.Contig24.556(THI73);evm.TU.Contig16.11(FG02316);evm.TU.Contig24.569(ABCA3);evm.TU.Contig53.198(osh3);evm.TU.Contig24.596(ZRA1);evm.TU.Contig28.261(atrF);evm.TU.Contig24.396(MST20);evm.TU.Contig47.385(MDR4);evm.TU.Contig25.2(bst-1);evm.TU.Contig23.73(SPBC29A3.09c);evm.TU.Contig31.346(atrD);evm.TU.Contig24.677(atrA);evm.TU.Contig47.175(MDR5);evm.TU.Contig31.468(Mfsd10);evm.TU.Contig38.103(FG…	evm.TU.Contig1.34(vps18);evm.TU.Contig1.421(braE);evm.TU.Contig1.424(SWH1);evm.TU.Contig1.454(NEW1);evm.TU.Contig1.98(aclQ);evm.TU.Contig12.101(SPAC1002.16c);evm.TU.Contig12.13(gatA);evm.TU.Contig12.157(cnsL);evm.TU.Contig12.192(SPAC1002.16c);evm.TU.Contig12.227(ARB1);evm.TU.Contig12.30(YCF1);evm.TU.Contig12.84(obp1);evm.TU.Contig16.11(FG02316);evm.TU.Contig17.1(mdr2);evm.TU.Contig2.22(cicA);evm.…
GO:0005875	microtubule associated complex	37	-0.41859806	-1.4595147	0.038720537	0.19421168	evm.TU.Contig35.160(klp9);evm.TU.Contig53.40(KIF22);evm.TU.Contig23.15(pic1);evm.TU.Contig51.5(PAC1);evm.TU.Contig12.197(klpA);evm.TU.Contig23.317(dynE);evm.TU.Contig20.203(--);evm.TU.Contig22.768(dync1i2a);evm.TU.Contig31.593(FGRRES_10745);evm.TU.Contig22.450(ark1);evm.TU.Contig20.10(--);evm.TU.Contig23.171(--);evm.TU.Contig23.221(STU1);evm.TU.Contig22.177(klp5);evm.TU.Contig48.14(tea4);evm.TU.C…	evm.TU.Contig1.150(utp17);evm.TU.Contig1.156(nudG);evm.TU.Contig1.234(tea1);evm.TU.Contig1.475(--);evm.TU.Contig12.197(klpA);evm.TU.Contig2.214(ro-3);evm.TU.Contig2.37(ELP2);evm.TU.Contig20.10(--);evm.TU.Contig20.188(CAP2);evm.TU.Contig20.203(--);evm.TU.Contig22.177(klp5);evm.TU.Contig22.189(ATG24);evm.TU.Contig22.450(ark1);evm.TU.Contig22.768(dync1i2a);evm.TU.Contig23.15(pic1);evm.TU.Contig23.17…
GO:0031929	TOR signaling	60	-0.3759408	-1.458455	0.032520324	0.19516951	evm.TU.Contig51.45(pgi-1);evm.TU.Contig1.347(SPAC11E3.05);evm.TU.Contig31.4(SCH9);evm.TU.Contig26.80(pop3);evm.TU.Contig54.128(ksp1);evm.TU.Contig23.160(SEH1);evm.TU.Contig22.395(SPAC23H3.03c);evm.TU.Contig12.1(ATG1);evm.TU.Contig28.72(tsc2);evm.TU.Contig23.135(iml1);evm.TU.Contig26.125(bit61);evm.TU.Contig38.240(tsc1);evm.TU.Contig44.7(ste20);evm.TU.Contig53.127(sin1);evm.TU.Contig47.455(SPAC7D4…	MSTRG.7511(--);evm.TU.Contig1.10(gtr2);evm.TU.Contig1.203(Mboo_1886);evm.TU.Contig1.233(mip1);evm.TU.Contig1.347(SPAC11E3.05);evm.TU.Contig1.88(TEL1);evm.TU.Contig11.53(ATG9);evm.TU.Contig11.65(Rab6a);evm.TU.Contig12.1(ATG1);evm.TU.Contig12.133(--);evm.TU.Contig12.2(ATG1);evm.TU.Contig12.3(ATG1);evm.TU.Contig12.333(sitA);evm.TU.Contig12.347(rps602);evm.TU.Contig12.425(--);evm.TU.Contig15.3(phd1);…
GO:1903432	regulation of TORC1 signaling	20	-0.48494866	-1.4549539	0.061837457	0.19950819	evm.TU.Contig28.129(SNF1);evm.TU.Contig1.347(SPAC11E3.05);evm.TU.Contig23.160(SEH1);evm.TU.Contig22.395(SPAC23H3.03c);evm.TU.Contig28.72(tsc2);evm.TU.Contig23.135(iml1);evm.TU.Contig22.216(RTC1);evm.TU.Contig48.316(gtr1);evm.TU.Contig1.88(TEL1);evm.TU.Contig12.133(--);evm.TU.Contig22.29(ssp1);	evm.TU.Contig1.10(gtr2);evm.TU.Contig1.347(SPAC11E3.05);evm.TU.Contig1.88(TEL1);evm.TU.Contig12.133(--);evm.TU.Contig22.216(RTC1);evm.TU.Contig22.29(ssp1);evm.TU.Contig22.395(SPAC23H3.03c);evm.TU.Contig22.440(--);evm.TU.Contig22.699(--);evm.TU.Contig22.700(tel2);evm.TU.Contig23.135(iml1);evm.TU.Contig23.160(SEH1);evm.TU.Contig24.310(SEC13);evm.TU.Contig24.374(ppk32);evm.TU.Contig26.123(VAM6);evm.…
GO:0098659	inorganic cation import across plasma membrane	17	-0.50426257	-1.4538618	0.055077452	0.20066316	evm.TU.Contig20.116(--);evm.TU.Contig1.79(SPAC15A10.06);evm.TU.Contig24.196(fetC);evm.TU.Contig15.17(cch1);evm.TU.Contig20.117(SPCC1322.03);evm.TU.Contig48.122(nic1);evm.TU.Contig31.109(FLC1);	evm.TU.Contig1.79(SPAC15A10.06);evm.TU.Contig15.17(cch1);evm.TU.Contig20.116(--);evm.TU.Contig20.117(SPCC1322.03);evm.TU.Contig22.370(ctrC);evm.TU.Contig23.321(MPS1);evm.TU.Contig24.195(ftrA);evm.TU.Contig24.196(fetC);evm.TU.Contig27.10(ehs1);evm.TU.Contig31.109(FLC1);evm.TU.Contig31.251(TRK2);evm.TU.Contig31.971(FLC2);evm.TU.Contig38.104(cis4);evm.TU.Contig38.195(ncs1);evm.TU.Contig47.139(ctrC);…
GO:2000769	regulation of establishment or maintenance of cell polarity regulating cell shape	17	-0.49654874	-1.4529141	0.049360145	0.20147386	evm.TU.Contig22.691(L1);evm.TU.Contig1.32(cdc42);MSTRG.1685(--);evm.TU.Contig23.151(TAO3);evm.TU.Contig24.396(MST20);evm.TU.Contig53.175(pom1);evm.TU.Contig48.14(tea4);evm.TU.Contig47.379(scd2);evm.TU.Contig12.453(dnmbp);evm.TU.Contig1.234(tea1);evm.TU.Contig20.2(dnmbp);	MSTRG.1685(--);evm.TU.Contig1.234(tea1);evm.TU.Contig1.32(cdc42);evm.TU.Contig11.63(hymA);evm.TU.Contig12.341(--);evm.TU.Contig12.453(dnmbp);evm.TU.Contig20.139(cot-1);evm.TU.Contig20.2(dnmbp);evm.TU.Contig22.691(L1);evm.TU.Contig23.151(TAO3);evm.TU.Contig24.100(skb1);evm.TU.Contig24.396(MST20);evm.TU.Contig31.1096(VTC1);evm.TU.Contig31.399(cka);evm.TU.Contig47.379(scd2);evm.TU.Contig48.14(tea4);…
GO:0006875	cellular metal ion homeostasis	152	-0.31716603	-1.45151	0.007429421	0.20297937	evm.TU.Contig20.93(SPAC823.07);evm.TU.Contig31.1202(cta3);evm.TU.Contig33.25(COX19);evm.TU.Contig21.9(ISU1);evm.TU.Contig48.372(mscA);evm.TU.Contig23.295(lvs1);evm.TU.Contig12.385(mscB);evm.TU.Contig31.106(--);evm.TU.Contig38.419(candA-C);evm.TU.Contig31.42(cog4);evm.TU.Contig13.1(ANP1);evm.TU.Contig31.940(SPBC13A2.03);evm.TU.Contig22.666(ctrB);evm.TU.Contig24.372(PMC1);evm.TU.Contig31.619(PKH2);…	MSTRG.11231(lys-4);MSTRG.11471(CCS1);MSTRG.7471(--);evm.TU.Contig1.209(GDT1);evm.TU.Contig1.25(slc39a9);evm.TU.Contig1.328(SPP1);evm.TU.Contig1.367(SOD1);evm.TU.Contig1.384(--);evm.TU.Contig1.492(SCO1);evm.TU.Contig1.79(SPAC15A10.06);evm.TU.Contig1.98(aclQ);evm.TU.Contig11.144(PCA1);evm.TU.Contig11.41(GFER);evm.TU.Contig11.59(ANP1);evm.TU.Contig12.110(--);evm.TU.Contig12.17(SET2);evm.TU.Contig12.…
GO:0044182	filamentous growth of a population of unicellular organisms	125	-0.32746717	-1.450523	0.012539185	0.20385	evm.TU.Contig28.187(psd3);evm.TU.Contig12.404(ING1);evm.TU.Contig38.149(HOG1);evm.TU.Contig2.213(RFG1);evm.TU.Contig1.45(MST11);evm.TU.Contig24.535(not1);evm.TU.Contig15.14(SPT5);evm.TU.Contig28.79(GDH2);evm.TU.Contig48.261(pacC);evm.TU.Contig31.282(snf21);MSTRG.13639(atf1);evm.TU.Contig24.477(srbA);evm.TU.Contig54.94(ASG1);evm.TU.Contig31.1013(AN1226);evm.TU.Contig28.10(BUR1);evm.TU.Contig31.201…	MSTRG.13639(atf1);evm.TU.Contig1.241(MCM1);evm.TU.Contig1.27(CTHT_0069820);evm.TU.Contig1.32(cdc42);evm.TU.Contig1.338(soh1);evm.TU.Contig1.412(alo-1);evm.TU.Contig1.45(MST11);evm.TU.Contig1.476(MOS1);evm.TU.Contig1.96(prr-4);evm.TU.Contig11.54(SCW4);evm.TU.Contig11.77(ESA1);evm.TU.Contig12.172(amt1);evm.TU.Contig12.217(ccr4);evm.TU.Contig12.233(HAT2);evm.TU.Contig12.333(sitA);evm.TU.Contig12.404…
GO:0000122	negative regulation of transcription by RNA polymerase II	167	-0.3176721	-1.4495807	0.005665722	0.20465648	evm.TU.Contig23.207(oca2);evm.TU.Contig31.277(MST12);evm.TU.Contig31.329(SPCC126.07c);evm.TU.Contig22.538(hcs1);evm.TU.Contig12.441(trfA);evm.TU.Contig12.28(CBF1);evm.TU.Contig2.57(TOF1);evm.TU.Contig24.396(MST20);evm.TU.Contig48.460(prp45);evm.TU.Contig28.154(maf1);evm.TU.Contig23.66(CREA);evm.TU.Contig28.122(SPT6);evm.TU.Contig22.465(tpr1);evm.TU.Contig1.207(DCAF11);evm.TU.Contig31.174(TAF7);ev…	MSTRG.13537(MPR1);MSTRG.13639(atf1);evm.TU.Contig1.14(MRN1);evm.TU.Contig1.15(DED81);evm.TU.Contig1.207(DCAF11);evm.TU.Contig1.241(MCM1);evm.TU.Contig1.300(Blmh);evm.TU.Contig1.356(EGD2);evm.TU.Contig1.62(nctA);evm.TU.Contig1.89(CUL4A);evm.TU.Contig11.15(RSC1);evm.TU.Contig11.61(RAT1);evm.TU.Contig11.66(rrp16);evm.TU.Contig11.77(ESA1);evm.TU.Contig12.108(cmkB);evm.TU.Contig12.133(--);evm.TU.Conti…
GO:0045927	positive regulation of growth	112	-0.33368382	-1.4491136	0.016897082	0.20476025	evm.TU.Contig24.396(MST20);evm.TU.Contig47.126(sska);evm.TU.Contig53.175(pom1);evm.TU.Contig20.223(syj1);evm.TU.Contig22.523(SPAPYUK71.03c);evm.TU.Contig23.66(CREA);evm.TU.Contig28.122(SPT6);evm.TU.Contig54.190(CYP6);evm.TU.Contig47.500(YPL150W);evm.TU.Contig1.207(DCAF11);evm.TU.Contig44.7(ste20);evm.TU.Contig53.127(sin1);evm.TU.Contig35.2(Nf1);evm.TU.Contig2.59(TRF2);evm.TU.Contig12.404(ING1);ev…	MSTRG.11436(--);MSTRG.11437(--);evm.TU.Contig1.157(mrd-1);evm.TU.Contig1.207(DCAF11);evm.TU.Contig1.233(mip1);evm.TU.Contig1.241(MCM1);evm.TU.Contig1.32(cdc42);evm.TU.Contig1.356(EGD2);evm.TU.Contig1.476(MOS1);evm.TU.Contig11.46(SPAC328.04);evm.TU.Contig12.234(exo2);evm.TU.Contig12.238(DED1);evm.TU.Contig12.319(zpr1);evm.TU.Contig12.333(sitA);evm.TU.Contig12.404(ING1);evm.TU.Contig12.457(ANAPC2);…
GO:0044550	secondary metabolite biosynthetic process	198	-0.31029752	-1.448629	0.004379562	0.20495723	evm.TU.Contig31.249(AAE1);evm.TU.Contig26.263(vps41);evm.TU.Contig11.89(SPAC521.03);evm.TU.Contig48.45(RSN1);evm.TU.Contig47.340(AP3B2);evm.TU.Contig24.229(BYE1);evm.TU.Contig2.144(FPY1);evm.TU.Contig47.395(ppzA);evm.TU.Contig23.127(phomYc);evm.TU.Contig24.152(B23G1.170);evm.TU.Contig38.37(SPBC3D6.13c);evm.TU.Contig23.119(drtF);evm.TU.Contig5.13(AAE3);evm.TU.Contig31.414(phomYb);evm.TU.Contig48.3…	MSTRG.11091(--);MSTRG.13118(--);MSTRG.1895(--);MSTRG.3736(--);MSTRG.5086(--);MSTRG.5444(--);MSTRG.8707(--);MSTRG.8879(--);MSTRG.962(--);evm.TU.Contig1.104(CTG1);evm.TU.Contig1.175(RED2);evm.TU.Contig1.178(easD);evm.TU.Contig1.211(MET3);evm.TU.Contig1.271(ARDH);evm.TU.Contig1.308(Preu1);evm.TU.Contig1.34(vps18);evm.TU.Contig1.458(sA);evm.TU.Contig11.122(apmA);evm.TU.Contig11.126(dmxR8);evm.TU.Cont…
GO:0071554	cell wall organization or biogenesis	255	-0.30001563	-1.4485416	0.004037685	0.2045355	evm.TU.Contig13.1(ANP1);evm.TU.Contig31.1137(NCU05000);evm.TU.Contig22.288(GPI14);evm.TU.Contig31.121(sua7);evm.TU.Contig22.125(--);evm.TU.Contig28.124(MST7);evm.TU.Contig20.240(CSR2);evm.TU.Contig1.166(TOS1);evm.TU.Contig53.256(--);evm.TU.Contig48.130(ATRR);evm.TU.Contig20.239(CHS4);evm.TU.Contig31.537(end4);evm.TU.Contig51.7(pteN);evm.TU.Contig31.813(FAT1);evm.TU.Contig38.251(CHS8);evm.TU.Conti…	MSTRG.13639(atf1);MSTRG.7029(--);evm.TU.Contig1.1(HRD1);evm.TU.Contig1.111(NBP2);evm.TU.Contig1.164(--);evm.TU.Contig1.166(TOS1);evm.TU.Contig1.178(easD);evm.TU.Contig1.210(--);evm.TU.Contig1.265(--);evm.TU.Contig1.292(PAL1);evm.TU.Contig1.363(rgf1);evm.TU.Contig1.367(SOD1);evm.TU.Contig1.38(PBN1);evm.TU.Contig1.405(MCCC1);evm.TU.Contig1.409(--);evm.TU.Contig1.418(chiA1);evm.TU.Contig1.45(MST11);…
GO:0019829	ATPase-coupled cation transmembrane transporter activity	114	-0.33293706	-1.4437137	0.009174312	0.2110536	evm.TU.Contig24.372(PMC1);evm.TU.Contig16.11(FG02316);evm.TU.Contig38.402(ENA1);evm.TU.Contig24.569(ABCA3);evm.TU.Contig1.40(hsp98);evm.TU.Contig24.596(ZRA1);evm.TU.Contig28.261(atrF);evm.TU.Contig24.739(--);evm.TU.Contig1.249(DNF1);evm.TU.Contig47.385(MDR4);evm.TU.Contig1.232(FCR3);evm.TU.Contig24.526(HMA5);evm.TU.Contig23.73(SPBC29A3.09c);evm.TU.Contig31.680(ATP7B);evm.TU.Contig31.346(atrD);evm…	MSTRG.11556(sal3);evm.TU.Contig1.147(SPAC9E9.04);evm.TU.Contig1.232(FCR3);evm.TU.Contig1.247(vma-4);evm.TU.Contig1.249(DNF1);evm.TU.Contig1.289(vma-11);evm.TU.Contig1.30(SPCC16C4.02c);evm.TU.Contig1.35(VMA3);evm.TU.Contig1.355(atp7);evm.TU.Contig1.40(hsp98);evm.TU.Contig1.421(braE);evm.TU.Contig1.454(NEW1);evm.TU.Contig1.457(SCO1808);evm.TU.Contig1.98(aclQ);evm.TU.Contig11.144(PCA1);evm.TU.Contig…
GO:0043255	regulation of carbohydrate biosynthetic process	39	-0.4109409	-1.4423865	0.042158514	0.21272677	evm.TU.Contig28.129(SNF1);evm.TU.Contig23.459(ubp14);evm.TU.Contig22.419(RMD5);evm.TU.Contig28.76(Wdr26);evm.TU.Contig30.6(chc1);evm.TU.Contig1.32(cdc42);evm.TU.Contig24.342(ubc8);evm.TU.Contig38.346(SNF4);evm.TU.Contig12.28(CBF1);evm.TU.Contig20.159(rga1);evm.TU.Contig12.27(FYV10);evm.TU.Contig31.643(rga5);evm.TU.Contig47.325(pkc1);evm.TU.Contig31.943(ceh-14);evm.TU.Contig22.39(SPCC970.08);evm.T…	evm.TU.Contig1.32(cdc42);evm.TU.Contig1.363(rgf1);evm.TU.Contig11.20(--);evm.TU.Contig11.69(GID8);evm.TU.Contig12.27(FYV10);evm.TU.Contig12.28(CBF1);evm.TU.Contig15.7(yea4);evm.TU.Contig17.36(SEC);evm.TU.Contig2.81(armc8);evm.TU.Contig20.159(rga1);evm.TU.Contig20.261(FGRRES_01356);evm.TU.Contig21.7(chc1);evm.TU.Contig22.110(AcuM);evm.TU.Contig22.39(SPCC970.08);evm.TU.Contig22.419(RMD5);evm.TU.Con…
GO:0032467	positive regulation of cytokinesis	28	-0.43239218	-1.4414631	0.04639175	0.21359786	evm.TU.Contig1.32(cdc42);evm.TU.Contig33.26(SPBC4F6.12);evm.TU.Contig53.166(cdc14);evm.TU.Contig31.202(cdc18);evm.TU.Contig47.371(gef2);evm.TU.Contig48.261(pacC);evm.TU.Contig54.165(sepH);evm.TU.Contig22.668(cul3b);evm.TU.Contig22.33(cdc11);evm.TU.Contig24.172(SPBC800.10c);evm.TU.Contig12.453(dnmbp);evm.TU.Contig20.2(dnmbp);	MSTRG.1706(PBP1);evm.TU.Contig1.32(cdc42);evm.TU.Contig11.46(SPAC328.04);evm.TU.Contig12.409(mob1-1);evm.TU.Contig12.453(dnmbp);evm.TU.Contig2.44(svkA);evm.TU.Contig20.2(dnmbp);evm.TU.Contig20.238(CDC5);evm.TU.Contig22.33(cdc11);evm.TU.Contig22.558(artA);evm.TU.Contig22.560(NSP1);evm.TU.Contig22.668(cul3b);evm.TU.Contig23.321(MPS1);evm.TU.Contig24.172(SPBC800.10c);evm.TU.Contig24.310(SEC13);evm.T…
GO:0070589	cellular component macromolecule biosynthetic process	114	-0.33102584	-1.440959	0.022617124	0.21375692	evm.TU.Contig13.1(ANP1);evm.TU.Contig31.1137(NCU05000);evm.TU.Contig31.121(sua7);evm.TU.Contig20.240(CSR2);evm.TU.Contig1.166(TOS1);evm.TU.Contig48.130(ATRR);evm.TU.Contig20.239(CHS4);evm.TU.Contig31.813(FAT1);evm.TU.Contig23.360(chs-3);evm.TU.Contig48.321(sfmB);evm.TU.Contig22.58(acdB);evm.TU.Contig24.215(NRPS2);evm.TU.Contig24.703(oryP);evm.TU.Contig12.435(acu-5);evm.TU.Contig16.17(pyc);evm.TU.…	MSTRG.7029(--);evm.TU.Contig1.166(TOS1);evm.TU.Contig1.178(easD);evm.TU.Contig1.363(rgf1);evm.TU.Contig1.405(MCCC1);evm.TU.Contig11.122(apmA);evm.TU.Contig11.18(gpt1);evm.TU.Contig11.20(--);evm.TU.Contig11.59(ANP1);evm.TU.Contig12.405(SPAC4D7.04c);evm.TU.Contig12.435(acu-5);evm.TU.Contig12.55(CCL7);evm.TU.Contig13.1(ANP1);evm.TU.Contig14.1(ANP1);evm.TU.Contig15.7(yea4);evm.TU.Contig16.13(MNN21);e…
GO:1902806	regulation of cell cycle G1/S phase transition	53	-0.37958282	-1.4402527	0.037099496	0.21422285	evm.TU.Contig28.129(SNF1);evm.TU.Contig24.529(CDC2);evm.TU.Contig48.536(DED1);evm.TU.Contig22.450(ark1);evm.TU.Contig12.238(DED1);evm.TU.Contig31.344(BRE1);evm.TU.Contig24.274(SPAC16C9.04c);evm.TU.Contig47.55(DCR2);evm.TU.Contig12.452(trt1);evm.TU.Contig48.374(--);evm.TU.Contig31.321(Haspin);evm.TU.Contig31.693(PSR2);evm.TU.Contig31.202(cdc18);evm.TU.Contig31.670(CCN1);evm.TU.Contig38.240(tsc1);e…	evm.TU.Contig1.233(mip1);evm.TU.Contig1.88(TEL1);evm.TU.Contig11.69(GID8);evm.TU.Contig12.213(lkh1);evm.TU.Contig12.217(ccr4);evm.TU.Contig12.234(exo2);evm.TU.Contig12.238(DED1);evm.TU.Contig12.452(trt1);evm.TU.Contig20.69(PHB2);evm.TU.Contig22.450(ark1);evm.TU.Contig22.76(SDA1);evm.TU.Contig23.184(cdc73);evm.TU.Contig23.193(tif211);evm.TU.Contig23.259(PSF2);evm.TU.Contig23.38(UBC2);evm.TU.Contig…
GO:0051293	establishment of spindle localization	38	-0.40668464	-1.4399191	0.055846423	0.21422617	evm.TU.Contig48.75(NDE1);evm.TU.Contig1.70(bimB);evm.TU.Contig24.535(not1);evm.TU.Contig22.33(cdc11);evm.TU.Contig2.214(ro-3);evm.TU.Contig31.777(MYO2);evm.TU.Contig38.470(--);evm.TU.Contig48.398(sepA);evm.TU.Contig38.173(DHC1);	MSTRG.1706(PBP1);evm.TU.Contig1.156(nudG);evm.TU.Contig1.32(cdc42);evm.TU.Contig1.442(kap95);evm.TU.Contig1.70(bimB);evm.TU.Contig1.87(NUP192);evm.TU.Contig12.333(sitA);evm.TU.Contig2.214(ro-3);evm.TU.Contig2.252(DCN1);evm.TU.Contig2.281(GB-1);evm.TU.Contig2.34(ACT);evm.TU.Contig2.93(NIC96);evm.TU.Contig20.203(--);evm.TU.Contig22.177(klp5);evm.TU.Contig22.33(cdc11);evm.TU.Contig22.450(ark1);evm.T…
GO:0009085	lysine biosynthetic process	88	-0.33643213	-1.4367657	0.020504732	0.21841168	evm.TU.Contig38.197(LEUA);evm.TU.Contig31.1137(NCU05000);evm.TU.Contig54.50(nps10);evm.TU.Contig48.130(ATRR);evm.TU.Contig31.813(FAT1);evm.TU.Contig48.321(sfmB);evm.TU.Contig22.58(acdB);evm.TU.Contig24.215(NRPS2);evm.TU.Contig12.435(acu-5);evm.TU.Contig16.17(pyc);evm.TU.Contig38.416(LYS4);evm.TU.Contig47.230(SID4);evm.TU.Contig24.705(DUG2);evm.TU.Contig26.119(sidI);evm.TU.Contig20.128(CYS3);evm.T…	MSTRG.11231(lys-4);evm.TU.Contig1.260(SPCC1827.06c);evm.TU.Contig1.325(PPT1);evm.TU.Contig1.436(ACS6);evm.TU.Contig1.441(LEU4);evm.TU.Contig1.444(arg-6);evm.TU.Contig11.122(apmA);evm.TU.Contig11.127(terH);evm.TU.Contig11.19(lys4);evm.TU.Contig11.78(mug157);evm.TU.Contig12.122(LYS5);evm.TU.Contig12.353(liuE);evm.TU.Contig12.435(acu-5);evm.TU.Contig12.440(GPD-1);evm.TU.Contig12.445(ILV6);evm.TU.Con…
GO:0006109	regulation of carbohydrate metabolic process	69	-0.3574453	-1.4366413	0.036858976	0.21802709	evm.TU.Contig28.129(SNF1);evm.TU.Contig24.529(CDC2);evm.TU.Contig23.459(ubp14);evm.TU.Contig22.419(RMD5);MSTRG.13169(--);evm.TU.Contig28.76(Wdr26);evm.TU.Contig30.6(chc1);evm.TU.Contig31.629(gatA);evm.TU.Contig1.32(cdc42);evm.TU.Contig12.1(ATG1);evm.TU.Contig24.342(ubc8);evm.TU.Contig38.420(TRF2);evm.TU.Contig38.346(SNF4);evm.TU.Contig12.28(CBF1);evm.TU.Contig22.637(nfyB);evm.TU.Contig20.159(rga1…	MSTRG.13169(--);MSTRG.13170(--);evm.TU.Contig1.32(cdc42);evm.TU.Contig1.363(rgf1);evm.TU.Contig11.20(--);evm.TU.Contig11.69(GID8);evm.TU.Contig12.1(ATG1);evm.TU.Contig12.13(gatA);evm.TU.Contig12.2(ATG1);evm.TU.Contig12.27(FYV10);evm.TU.Contig12.28(CBF1);evm.TU.Contig12.3(ATG1);evm.TU.Contig15.7(yea4);evm.TU.Contig17.3(TIF6);evm.TU.Contig17.36(SEC);evm.TU.Contig2.29(YLR345W);evm.TU.Contig2.50(gsy-…
GO:0042710	biofilm formation	31	-0.42538282	-1.4351577	0.062394604	0.21980396	evm.TU.Contig17.21(pla1);evm.TU.Contig20.239(CHS4);evm.TU.Contig38.251(CHS8);evm.TU.Contig35.39(fasA);evm.TU.Contig1.453(--);evm.TU.Contig31.1076(--);evm.TU.Contig12.296(acsAB);evm.TU.Contig31.282(snf21);evm.TU.Contig1.63(pik1);evm.TU.Contig53.137(stuA);evm.TU.Contig28.197(dvrA);	evm.TU.Contig1.338(soh1);evm.TU.Contig1.453(--);evm.TU.Contig1.63(pik1);evm.TU.Contig11.38(SPAC6B12.07c);evm.TU.Contig11.54(SCW4);evm.TU.Contig12.296(acsAB);evm.TU.Contig17.21(pla1);evm.TU.Contig2.115(PMT2);evm.TU.Contig20.139(cot-1);evm.TU.Contig20.239(CHS4);evm.TU.Contig20.29(--);evm.TU.Contig23.138(lia1);evm.TU.Contig23.199(alg5);evm.TU.Contig23.321(MPS1);evm.TU.Contig28.129(SNF1);evm.TU.Conti…
GO:0051017	actin filament bundle assembly	22	-0.4624059	-1.4344535	0.081911266	0.22023103	evm.TU.Contig31.684(rng2);evm.TU.Contig1.32(cdc42);evm.TU.Contig24.536(cdc15);evm.TU.Contig48.14(tea4);evm.TU.Contig12.289(RHO3);evm.TU.Contig31.1154(--);evm.TU.Contig22.668(cul3b);evm.TU.Contig31.777(MYO2);evm.TU.Contig1.393(myo2);evm.TU.Contig48.398(sepA);evm.TU.Contig26.150(BUD6);	evm.TU.Contig1.32(cdc42);evm.TU.Contig1.393(myo2);evm.TU.Contig12.289(RHO3);evm.TU.Contig12.411(rhoC);evm.TU.Contig22.274(frg1);evm.TU.Contig22.668(cul3b);evm.TU.Contig23.412(SAC6);evm.TU.Contig24.388(SPAPJ696.02);evm.TU.Contig24.536(cdc15);evm.TU.Contig26.150(BUD6);evm.TU.Contig31.1154(--);evm.TU.Contig31.258(ain1);evm.TU.Contig31.276(crn1);evm.TU.Contig31.506(LAS17);evm.TU.Contig31.684(rng2);ev…
GO:0007114	cell budding	31	-0.4283159	-1.4342431	0.05782313	0.22002013	evm.TU.Contig1.32(cdc42);evm.TU.Contig24.8(gefY);evm.TU.Contig31.537(end4);MSTRG.1685(--);evm.TU.Contig53.262(--);evm.TU.Contig23.151(TAO3);evm.TU.Contig23.363(BOI2);evm.TU.Contig24.396(MST20);evm.TU.Contig54.137(BUD2);evm.TU.Contig31.275(BUD4);evm.TU.Contig31.777(MYO2);evm.TU.Contig22.468(PAN1);evm.TU.Contig31.648(SPAC3G9.05);evm.TU.Contig48.398(sepA);evm.TU.Contig26.150(BUD6);	MSTRG.1685(--);evm.TU.Contig1.32(cdc42);evm.TU.Contig11.10(ATS1);evm.TU.Contig11.63(hymA);evm.TU.Contig12.341(--);evm.TU.Contig2.34(ACT);evm.TU.Contig2.38(URM1);evm.TU.Contig20.139(cot-1);evm.TU.Contig22.468(PAN1);evm.TU.Contig22.783(Pdcd6);evm.TU.Contig23.151(TAO3);evm.TU.Contig23.363(BOI2);evm.TU.Contig23.61(END3);evm.TU.Contig24.253(CTHT_0044240);evm.TU.Contig24.396(MST20);evm.TU.Contig24.529(…
GO:0006826	iron ion transport	94	-0.3396066	-1.4334377	0.018604651	0.22069098	evm.TU.Contig1.454(NEW1);evm.TU.Contig23.16(SMC2);evm.TU.Contig22.527(BEA3);evm.TU.Contig24.614(abcI);evm.TU.Contig35.85(hmt1);evm.TU.Contig30.6(chc1);evm.TU.Contig2.22(cicA);evm.TU.Contig22.125(--);evm.TU.Contig16.11(FG02316);evm.TU.Contig24.569(ABCA3);evm.TU.Contig24.596(ZRA1);evm.TU.Contig28.261(atrF);evm.TU.Contig24.41(ATX1);evm.TU.Contig47.383(MFS2);evm.TU.Contig24.215(NRPS2);evm.TU.Contig47…	MSTRG.12042(--);MSTRG.3474(--);evm.TU.Contig1.289(vma-11);evm.TU.Contig1.421(braE);evm.TU.Contig1.454(NEW1);evm.TU.Contig1.66(MMT2);evm.TU.Contig1.98(aclQ);evm.TU.Contig11.52(SPAC8C9.12c);evm.TU.Contig12.227(ARB1);evm.TU.Contig12.30(YCF1);evm.TU.Contig16.11(FG02316);evm.TU.Contig17.1(mdr2);evm.TU.Contig2.22(cicA);evm.TU.Contig20.102(gcv1);evm.TU.Contig21.7(chc1);evm.TU.Contig22.125(--);evm.TU.Con…
GO:0007601	visual perception	49	-0.38391486	-1.4301133	0.046511628	0.22524674	evm.TU.Contig24.569(ABCA3);evm.TU.Contig24.596(ZRA1);evm.TU.Contig28.261(atrF);evm.TU.Contig47.385(MDR4);evm.TU.Contig23.73(SPBC29A3.09c);evm.TU.Contig31.346(atrD);evm.TU.Contig24.677(atrA);evm.TU.Contig47.175(MDR5);evm.TU.Contig38.103(FG02316);evm.TU.Contig38.148(abc4);evm.TU.Contig48.68(YBT1);evm.TU.Contig31.437(abcB);evm.TU.Contig31.402(YBT1);evm.TU.Contig38.423(ABC7);evm.TU.Contig1.98(aclQ);e…	evm.TU.Contig1.421(braE);evm.TU.Contig1.454(NEW1);evm.TU.Contig1.98(aclQ);evm.TU.Contig12.227(ARB1);evm.TU.Contig12.30(YCF1);evm.TU.Contig17.1(mdr2);evm.TU.Contig2.22(cicA);evm.TU.Contig2.282(--);evm.TU.Contig20.237(--);evm.TU.Contig22.101(arg-8);evm.TU.Contig22.527(BEA3);evm.TU.Contig22.623(RLI1);evm.TU.Contig23.105(SPCC1672.07);evm.TU.Contig23.315(hmt1);evm.TU.Contig23.51(SPAC323.04);evm.TU.Con…
GO:0022604	regulation of cell morphogenesis	123	-0.3233299	-1.4286882	0.009287925	0.22681554	evm.TU.Contig12.1(ATG1);evm.TU.Contig28.72(tsc2);evm.TU.Contig53.28(grhl2);evm.TU.Contig12.457(ANAPC2);MSTRG.1685(--);evm.TU.Contig23.151(TAO3);evm.TU.Contig12.28(CBF1);evm.TU.Contig23.363(BOI2);evm.TU.Contig24.396(MST20);evm.TU.Contig26.93(alp6);evm.TU.Contig53.175(pom1);evm.TU.Contig48.14(tea4);evm.TU.Contig22.523(SPAPYUK71.03c);evm.TU.Contig47.379(scd2);evm.TU.Contig38.48(ASK1);evm.TU.Contig1.…	MSTRG.12625(--);MSTRG.1685(--);evm.TU.Contig1.233(mip1);evm.TU.Contig1.234(tea1);evm.TU.Contig1.239(acu-9);evm.TU.Contig1.292(PAL1);evm.TU.Contig1.32(cdc42);evm.TU.Contig1.349(OOU_Y34scaffold00095g16.3);evm.TU.Contig1.393(myo2);evm.TU.Contig10.5(mgl1);evm.TU.Contig11.46(SPAC328.04);evm.TU.Contig11.63(hymA);evm.TU.Contig11.68(UCKL1);evm.TU.Contig12.1(ATG1);evm.TU.Contig12.117(SPBC4.03c);evm.TU.Con…
GO:0000289	nuclear-transcribed mRNA poly(A) tail shortening	19	-0.4847764	-1.4268428	0.085365854	0.2292675	evm.TU.Contig17.25(VTS1);evm.TU.Contig24.274(SPAC16C9.04c);evm.TU.Contig48.258(--);evm.TU.Contig20.181(rpb7);evm.TU.Contig47.325(pkc1);evm.TU.Contig24.535(not1);evm.TU.Contig27.35(mdv1);evm.TU.Contig47.86(PAN3);	evm.TU.Contig12.217(ccr4);evm.TU.Contig12.26(CNOT7);evm.TU.Contig17.25(VTS1);evm.TU.Contig20.181(rpb7);evm.TU.Contig23.22(not2);evm.TU.Contig23.55(MLH1);evm.TU.Contig24.274(SPAC16C9.04c);evm.TU.Contig24.313(rcd1);evm.TU.Contig24.484(PAB1);evm.TU.Contig24.535(not1);evm.TU.Contig24.564(PAN2);evm.TU.Contig27.35(mdv1);evm.TU.Contig28.70(SPAC20G4.01);evm.TU.Contig38.181(mdv1);evm.TU.Contig47.1(ccr4);e…
GO:0015693	magnesium ion transport	33	-0.41657737	-1.4257792	0.051839463	0.23043023	evm.TU.Contig47.141(PCA1);evm.TU.Contig2.106(pma-1);evm.TU.Contig54.133(pi066);evm.TU.Contig31.1202(cta3);evm.TU.Contig17.8(CAALFM_C210720CA);evm.TU.Contig24.372(PMC1);evm.TU.Contig38.402(ENA1);evm.TU.Contig38.346(SNF4);evm.TU.Contig1.249(DNF1);evm.TU.Contig24.526(HMA5);evm.TU.Contig31.680(ATP7B);evm.TU.Contig39.2(cta3);evm.TU.Contig23.306(mgtB);evm.TU.Contig48.403(NEO1);evm.TU.Contig31.315(DRS2)…	evm.TU.Contig1.246(--);evm.TU.Contig1.249(DNF1);evm.TU.Contig12.443(rpl-3);evm.TU.Contig17.8(CAALFM_C210720CA);evm.TU.Contig2.106(pma-1);evm.TU.Contig20.232(srcA);evm.TU.Contig22.708(SPAC17A2.14);evm.TU.Contig23.188(MME1);evm.TU.Contig23.306(mgtB);evm.TU.Contig24.211(ATP12A);evm.TU.Contig24.372(PMC1);evm.TU.Contig24.526(HMA5);evm.TU.Contig26.20(spfA);evm.TU.Contig31.1031(--);evm.TU.Contig31.119(D…
GO:0070461	SAGA-type complex	23	-0.44996563	-1.424783	0.08170515	0.23147207	evm.TU.Contig38.4(TAF10);evm.TU.Contig53.85(spt7);evm.TU.Contig22.317(GCN5);evm.TU.Contig23.33(spt3);evm.TU.Contig17.27(sgf73);evm.TU.Contig22.243(taf2);evm.TU.Contig22.398(NGG1);evm.TU.Contig31.174(TAF7);evm.TU.Contig47.455(SPAC7D4.12c);evm.TU.Contig22.622(hrp3);evm.TU.Contig47.183(spt8);evm.TU.Contig48.483(TRA1);	evm.TU.Contig1.99(--);evm.TU.Contig17.27(sgf73);evm.TU.Contig22.243(taf2);evm.TU.Contig22.317(GCN5);evm.TU.Contig22.398(NGG1);evm.TU.Contig22.622(hrp3);evm.TU.Contig23.33(spt3);evm.TU.Contig26.205(TAF12);evm.TU.Contig26.94(--);evm.TU.Contig31.157(RTG2);evm.TU.Contig31.174(TAF7);evm.TU.Contig31.451(taf9);evm.TU.Contig31.752(HBR1);evm.TU.Contig31.889(POP4);evm.TU.Contig38.4(TAF10);evm.TU.Contig38.4…
GO:0010514	induction of conjugation with cellular fusion	23	-0.4503037	-1.4245749	0.057793345	0.23125048	evm.TU.Contig35.110(ran1);evm.TU.Contig38.151(gna-3);evm.TU.Contig23.142(RAS);evm.TU.Contig15.4(--);evm.TU.Contig22.317(GCN5);evm.TU.Contig28.124(MST7);evm.TU.Contig39.16(--);evm.TU.Contig38.496(ctk3);evm.TU.Contig22.361(srk1);evm.TU.Contig38.149(HOG1);evm.TU.Contig20.124(devR);evm.TU.Contig1.45(MST11);evm.TU.Contig47.183(spt8);evm.TU.Contig31.481(AREA);evm.TU.Contig53.32(SKN7);	evm.TU.Contig1.14(MRN1);evm.TU.Contig1.241(MCM1);evm.TU.Contig1.45(MST11);evm.TU.Contig15.4(--);evm.TU.Contig2.281(GB-1);evm.TU.Contig20.124(devR);evm.TU.Contig22.317(GCN5);evm.TU.Contig22.361(srk1);evm.TU.Contig22.558(artA);evm.TU.Contig23.142(RAS);evm.TU.Contig28.124(MST7);evm.TU.Contig31.481(AREA);evm.TU.Contig31.589(FKH2);evm.TU.Contig35.110(ran1);evm.TU.Contig38.149(HOG1);evm.TU.Contig38.151…
GO:0019933	cAMP-mediated signaling	26	-0.44649607	-1.4241982	0.06271777	0.23124576	evm.TU.Contig31.1175(--);evm.TU.Contig38.151(gna-3);evm.TU.Contig17.15(YAK1);evm.TU.Contig48.183(cgs2);evm.TU.Contig31.4(SCH9);evm.TU.Contig39.16(--);evm.TU.Contig22.523(SPAPYUK71.03c);evm.TU.Contig55.19(SCP2);evm.TU.Contig35.2(Nf1);evm.TU.Contig2.28(GSK1);evm.TU.Contig22.493(PDE2);MSTRG.13639(atf1);evm.TU.Contig22.83(FG01603);evm.TU.Contig2.209(SOK1);	MSTRG.13639(atf1);evm.TU.Contig1.104(CTG1);evm.TU.Contig11.70(nuo-21);evm.TU.Contig17.15(YAK1);evm.TU.Contig2.209(SOK1);evm.TU.Contig2.28(GSK1);evm.TU.Contig2.281(GB-1);evm.TU.Contig22.493(PDE2);evm.TU.Contig22.523(SPAPYUK71.03c);evm.TU.Contig22.83(FG01603);evm.TU.Contig26.97(pkar1);evm.TU.Contig31.1054(SCP2);evm.TU.Contig31.1175(--);evm.TU.Contig31.4(SCH9);evm.TU.Contig32.3(nuo-21);evm.TU.Contig…
GO:0031177	phosphopantetheine binding	16	-0.49196512	-1.4240532	0.08844765	0.23088394	evm.TU.Contig48.321(sfmB);evm.TU.Contig53.109(ACTTS3);evm.TU.Contig22.58(acdB);evm.TU.Contig24.215(NRPS2);evm.TU.Contig24.220(NPS2);evm.TU.Contig47.384(sidN);evm.TU.Contig53.108(iliA);	evm.TU.Contig2.135(FSR1);evm.TU.Contig20.12(CTHT_0061010);evm.TU.Contig22.58(acdB);evm.TU.Contig22.680(ATR6);evm.TU.Contig22.681(Bref-PKS);evm.TU.Contig24.111(lys2);evm.TU.Contig24.215(NRPS2);evm.TU.Contig24.220(NPS2);evm.TU.Contig28.234(nuo-12);evm.TU.Contig31.382(patK);evm.TU.Contig47.384(sidN);evm.TU.Contig48.280(dus1);evm.TU.Contig48.321(sfmB);evm.TU.Contig53.108(iliA);evm.TU.Contig53.109(ACT…
GO:0036424	L-phosphoserine phosphatase activity	20	-0.46962786	-1.423544	0.076124564	0.23107785	evm.TU.Contig47.141(PCA1);evm.TU.Contig2.106(pma-1);evm.TU.Contig31.1202(cta3);evm.TU.Contig24.372(PMC1);evm.TU.Contig38.402(ENA1);evm.TU.Contig1.249(DNF1);evm.TU.Contig24.526(HMA5);evm.TU.Contig31.680(ATP7B);evm.TU.Contig39.2(cta3);evm.TU.Contig48.403(NEO1);evm.TU.Contig31.315(DRS2);evm.TU.Contig24.211(ATP12A);	evm.TU.Contig1.249(DNF1);evm.TU.Contig1.457(SCO1808);evm.TU.Contig2.106(pma-1);evm.TU.Contig20.232(srcA);evm.TU.Contig24.211(ATP12A);evm.TU.Contig24.372(PMC1);evm.TU.Contig24.526(HMA5);evm.TU.Contig26.20(spfA);evm.TU.Contig31.119(DNF3);evm.TU.Contig31.1202(cta3);evm.TU.Contig31.1228(PMC1);evm.TU.Contig31.315(DRS2);evm.TU.Contig31.43(pmrA);evm.TU.Contig31.680(ATP7B);evm.TU.Contig31.981(ATP1A3);evm…
GO:0033866	nucleoside bisphosphate biosynthetic process	107	-0.32670546	-1.4233897	0.017432647	0.23074664	evm.TU.Contig31.813(FAT1);evm.TU.Contig31.786(CAB4);evm.TU.Contig1.314(SRP101);evm.TU.Contig48.321(sfmB);evm.TU.Contig22.58(acdB);evm.TU.Contig24.215(NRPS2);evm.TU.Contig24.703(oryP);evm.TU.Contig12.435(acu-5);evm.TU.Contig47.385(MDR4);evm.TU.Contig38.273(SPAC15E1.04);evm.TU.Contig23.73(SPBC29A3.09c);evm.TU.Contig47.230(SID4);evm.TU.Contig26.119(sidI);evm.TU.Contig31.346(atrD);evm.TU.Contig47.175…	MSTRG.11865(--);evm.TU.Contig1.178(easD);evm.TU.Contig1.27(CTHT_0069820);evm.TU.Contig1.314(SRP101);evm.TU.Contig1.362(MPC3);evm.TU.Contig11.122(apmA);evm.TU.Contig11.42(pdcA);evm.TU.Contig11.68(UCKL1);evm.TU.Contig12.227(ARB1);evm.TU.Contig12.343(SPBC646.07c);evm.TU.Contig12.38(CAB5);evm.TU.Contig12.435(acu-5);evm.TU.Contig12.55(CCL7);evm.TU.Contig2.101(PROQFM164_S04g000523);evm.TU.Contig2.280(v…
GO:0061572	actin filament bundle organization	24	-0.44565746	-1.4232545	0.073608615	0.23037855	evm.TU.Contig22.691(L1);evm.TU.Contig31.684(rng2);evm.TU.Contig1.32(cdc42);evm.TU.Contig24.536(cdc15);evm.TU.Contig48.14(tea4);evm.TU.Contig12.289(RHO3);evm.TU.Contig31.1154(--);evm.TU.Contig22.668(cul3b);evm.TU.Contig31.777(MYO2);evm.TU.Contig1.393(myo2);evm.TU.Contig48.398(sepA);evm.TU.Contig26.150(BUD6);	evm.TU.Contig1.32(cdc42);evm.TU.Contig1.393(myo2);evm.TU.Contig12.289(RHO3);evm.TU.Contig12.411(rhoC);evm.TU.Contig22.274(frg1);evm.TU.Contig22.668(cul3b);evm.TU.Contig22.691(L1);evm.TU.Contig23.37(KLP1);evm.TU.Contig23.412(SAC6);evm.TU.Contig24.388(SPAPJ696.02);evm.TU.Contig24.536(cdc15);evm.TU.Contig26.150(BUD6);evm.TU.Contig31.1154(--);evm.TU.Contig31.258(ain1);evm.TU.Contig31.276(crn1);evm.TU…
GO:0044038	cell wall macromolecule biosynthetic process	114	-0.33102584	-1.4208579	0.016923077	0.23354498	evm.TU.Contig13.1(ANP1);evm.TU.Contig31.1137(NCU05000);evm.TU.Contig31.121(sua7);evm.TU.Contig20.240(CSR2);evm.TU.Contig1.166(TOS1);evm.TU.Contig48.130(ATRR);evm.TU.Contig20.239(CHS4);evm.TU.Contig31.813(FAT1);evm.TU.Contig23.360(chs-3);evm.TU.Contig48.321(sfmB);evm.TU.Contig22.58(acdB);evm.TU.Contig24.215(NRPS2);evm.TU.Contig24.703(oryP);evm.TU.Contig12.435(acu-5);evm.TU.Contig16.17(pyc);evm.TU.…	MSTRG.7029(--);evm.TU.Contig1.166(TOS1);evm.TU.Contig1.178(easD);evm.TU.Contig1.363(rgf1);evm.TU.Contig1.405(MCCC1);evm.TU.Contig11.122(apmA);evm.TU.Contig11.18(gpt1);evm.TU.Contig11.20(--);evm.TU.Contig11.59(ANP1);evm.TU.Contig12.405(SPAC4D7.04c);evm.TU.Contig12.435(acu-5);evm.TU.Contig12.55(CCL7);evm.TU.Contig13.1(ANP1);evm.TU.Contig14.1(ANP1);evm.TU.Contig15.7(yea4);evm.TU.Contig16.13(MNN21);e…
GO:0030448	hyphal growth	27	-0.43467277	-1.4203984	0.06382979	0.23376873	evm.TU.Contig1.32(cdc42);evm.TU.Contig22.288(GPI14);evm.TU.Contig33.43(sla1);evm.TU.Contig23.360(chs-3);evm.TU.Contig31.482(sid2);evm.TU.Contig54.137(BUD2);evm.TU.Contig31.666(psy1);evm.TU.Contig47.109(sec2);evm.TU.Contig53.150(chs-1);evm.TU.Contig53.137(stuA);evm.TU.Contig48.398(sepA);	evm.TU.Contig1.32(cdc42);evm.TU.Contig11.63(hymA);evm.TU.Contig20.154(GFA1);evm.TU.Contig22.231(UTH1);evm.TU.Contig22.252(VRG4);evm.TU.Contig22.288(GPI14);evm.TU.Contig23.360(chs-3);evm.TU.Contig24.118(spn2);evm.TU.Contig24.243(HIR1);evm.TU.Contig24.529(CDC2);evm.TU.Contig26.172(rhoA);evm.TU.Contig26.97(pkar1);evm.TU.Contig28.151(BUD32);evm.TU.Contig28.159(RVS167);evm.TU.Contig31.1113(KEX1);evm.T…
GO:0031668	cellular response to extracellular stimulus	251	-0.29243097	-1.4196894	0.002808989	0.23429427	evm.TU.Contig51.45(pgi-1);evm.TU.Contig15.4(--);evm.TU.Contig1.347(SPAC11E3.05);evm.TU.Contig31.292(DBP8);evm.TU.Contig22.450(ark1);evm.TU.Contig22.45(mtr4);evm.TU.Contig12.238(DED1);evm.TU.Contig48.262(STB3);evm.TU.Contig26.259(sol1);evm.TU.Contig24.475(VPS25);evm.TU.Contig30.6(chc1);evm.TU.Contig23.110(asd-4);evm.TU.Contig31.344(BRE1);evm.TU.Contig31.4(SCH9);evm.TU.Contig22.490(cta1);evm.TU.Con…	MSTRG.11231(lys-4);evm.TU.Contig1.10(gtr2);evm.TU.Contig1.165(ROK1);evm.TU.Contig1.21(Tgfbrap1);evm.TU.Contig1.233(mip1);evm.TU.Contig1.235(smc5);evm.TU.Contig1.251(ded1);evm.TU.Contig1.281(PIK3C3);evm.TU.Contig1.328(SPP1);evm.TU.Contig1.34(vps18);evm.TU.Contig1.347(SPAC11E3.05);evm.TU.Contig1.367(SOD1);evm.TU.Contig1.393(myo2);evm.TU.Contig1.412(alo-1);evm.TU.Contig1.474(AVT6);evm.TU.Contig11.35…
GO:0031532	actin cytoskeleton reorganization	18	-0.4926886	-1.4188873	0.074394464	0.23492095	evm.TU.Contig1.32(cdc42);evm.TU.Contig22.547(ELMO1);evm.TU.Contig23.151(TAO3);evm.TU.Contig47.126(sska);evm.TU.Contig44.7(ste20);evm.TU.Contig47.325(pkc1);evm.TU.Contig24.330(Mon2);evm.TU.Contig31.648(SPAC3G9.05);evm.TU.Contig48.398(sepA);evm.TU.Contig26.150(BUD6);	evm.TU.Contig1.32(cdc42);evm.TU.Contig12.174(hob3);evm.TU.Contig22.547(ELMO1);evm.TU.Contig22.693(arc2);evm.TU.Contig23.151(TAO3);evm.TU.Contig24.330(Mon2);evm.TU.Contig24.39(arp-3);evm.TU.Contig26.113(RAB11B);evm.TU.Contig26.150(BUD6);evm.TU.Contig26.172(rhoA);evm.TU.Contig31.131(arc1);evm.TU.Contig31.258(ain1);evm.TU.Contig31.648(SPAC3G9.05);evm.TU.Contig38.235(GCS1);evm.TU.Contig44.7(ste20);ev…
GO:0034030	ribonucleoside bisphosphate biosynthetic process	107	-0.32670546	-1.4152792	0.02202643	0.2403639	evm.TU.Contig31.813(FAT1);evm.TU.Contig31.786(CAB4);evm.TU.Contig1.314(SRP101);evm.TU.Contig48.321(sfmB);evm.TU.Contig22.58(acdB);evm.TU.Contig24.215(NRPS2);evm.TU.Contig24.703(oryP);evm.TU.Contig12.435(acu-5);evm.TU.Contig47.385(MDR4);evm.TU.Contig38.273(SPAC15E1.04);evm.TU.Contig23.73(SPBC29A3.09c);evm.TU.Contig47.230(SID4);evm.TU.Contig26.119(sidI);evm.TU.Contig31.346(atrD);evm.TU.Contig47.175…	MSTRG.11865(--);evm.TU.Contig1.178(easD);evm.TU.Contig1.27(CTHT_0069820);evm.TU.Contig1.314(SRP101);evm.TU.Contig1.362(MPC3);evm.TU.Contig11.122(apmA);evm.TU.Contig11.42(pdcA);evm.TU.Contig11.68(UCKL1);evm.TU.Contig12.227(ARB1);evm.TU.Contig12.343(SPBC646.07c);evm.TU.Contig12.38(CAB5);evm.TU.Contig12.435(acu-5);evm.TU.Contig12.55(CCL7);evm.TU.Contig2.101(PROQFM164_S04g000523);evm.TU.Contig2.280(v…
GO:0031122	cytoplasmic microtubule organization	28	-0.4259385	-1.4151443	0.06700168	0.23997506	evm.TU.Contig23.221(STU1);evm.TU.Contig22.177(klp5);evm.TU.Contig26.93(alp6);evm.TU.Contig38.48(ASK1);evm.TU.Contig26.210(apsB);evm.TU.Contig24.535(not1);evm.TU.Contig2.214(ro-3);evm.TU.Contig23.95(Tbcd);evm.TU.Contig38.173(DHC1);evm.TU.Contig26.150(BUD6);	MSTRG.1706(PBP1);evm.TU.Contig1.442(kap95);evm.TU.Contig1.488(NUP57);evm.TU.Contig11.46(SPAC328.04);evm.TU.Contig12.197(klpA);evm.TU.Contig12.420(alp11);evm.TU.Contig2.214(ro-3);evm.TU.Contig2.252(DCN1);evm.TU.Contig22.177(klp5);evm.TU.Contig22.582(--);evm.TU.Contig23.221(STU1);evm.TU.Contig23.95(Tbcd);evm.TU.Contig24.535(not1);evm.TU.Contig26.150(BUD6);evm.TU.Contig26.210(apsB);evm.TU.Contig26.6…
GO:0000212	meiotic spindle organization	22	-0.4479051	-1.4143381	0.07958478	0.24073459	evm.TU.Contig38.504(alv-1);evm.TU.Contig12.197(klpA);evm.TU.Contig31.72(cdcA);evm.TU.Contig48.53(--);evm.TU.Contig22.450(ark1);evm.TU.Contig48.487(sec8);evm.TU.Contig22.177(klp5);evm.TU.Contig38.83(EXO84);evm.TU.Contig35.165(NUP170);evm.TU.Contig48.382(--);evm.TU.Contig1.70(bimB);evm.TU.Contig33.30(SPAC1527.03);evm.TU.Contig54.165(sepH);evm.TU.Contig1.63(pik1);	evm.TU.Contig1.63(pik1);evm.TU.Contig1.70(bimB);evm.TU.Contig12.197(klpA);evm.TU.Contig2.221(pelo);evm.TU.Contig20.238(CDC5);evm.TU.Contig22.177(klp5);evm.TU.Contig22.450(ark1);evm.TU.Contig26.113(RAB11B);evm.TU.Contig28.24(Tubgcp5);evm.TU.Contig31.72(cdcA);evm.TU.Contig33.30(SPAC1527.03);evm.TU.Contig33.53(vps74);evm.TU.Contig35.165(NUP170);evm.TU.Contig38.504(alv-1);evm.TU.Contig38.83(EXO84);ev…
GO:0045944	positive regulation of transcription by RNA polymerase II	264	-0.28994715	-1.413975	0.008403362	0.24071878	evm.TU.Contig24.274(SPAC16C9.04c);evm.TU.Contig38.419(candA-C);evm.TU.Contig12.452(trt1);evm.TU.Contig22.317(GCN5);evm.TU.Contig51.33(DCL1);evm.TU.Contig48.374(--);evm.TU.Contig54.168(res2);evm.TU.Contig53.48(ACE2);evm.TU.Contig31.121(sua7);evm.TU.Contig22.199(TFB3);evm.TU.Contig1.281(PIK3C3);evm.TU.Contig28.72(tsc2);evm.TU.Contig31.89(RPT1);evm.TU.Contig53.28(grhl2);evm.TU.Contig31.489(--);evm.T…	MSTRG.10518(--);MSTRG.13639(atf1);MSTRG.199(--);MSTRG.7905(SEN1);evm.TU.Contig1.10(gtr2);evm.TU.Contig1.100(cdc48);evm.TU.Contig1.142(tfs1);evm.TU.Contig1.241(MCM1);evm.TU.Contig1.281(PIK3C3);evm.TU.Contig1.356(EGD2);evm.TU.Contig1.367(SOD1);evm.TU.Contig1.448(srb4);evm.TU.Contig1.62(nctA);evm.TU.Contig11.29(bud20);evm.TU.Contig11.77(ESA1);evm.TU.Contig11.85(tfg1);evm.TU.Contig12.100(SPCC417.09c)…
GO:0030011	maintenance of cell polarity	22	-0.45430422	-1.4139055	0.062068965	0.2402517	evm.TU.Contig24.475(VPS25);evm.TU.Contig1.32(cdc42);evm.TU.Contig53.198(osh3);evm.TU.Contig38.83(EXO84);evm.TU.Contig54.137(BUD2);evm.TU.Contig28.8(amk2);evm.TU.Contig31.943(ceh-14);evm.TU.Contig1.424(SWH1);evm.TU.Contig53.279(prr-1);evm.TU.Contig48.398(sepA);	evm.TU.Contig1.32(cdc42);evm.TU.Contig1.424(SWH1);evm.TU.Contig12.117(SPBC4.03c);evm.TU.Contig12.398(arc5);evm.TU.Contig12.411(rhoC);evm.TU.Contig17.38(SEC23);evm.TU.Contig23.426(uevld);evm.TU.Contig24.118(spn2);evm.TU.Contig24.475(VPS25);evm.TU.Contig28.14(spn4);evm.TU.Contig28.8(amk2);evm.TU.Contig31.1091(SPAC9G1.05);evm.TU.Contig31.1217(pab1);evm.TU.Contig31.943(ceh-14);evm.TU.Contig35.19(CDC3…
GO:0030473	nuclear migration along microtubule	17	-0.4929966	-1.4137597	0.09541284	0.2398989	evm.TU.Contig26.210(apsB);evm.TU.Contig31.176(kif11);evm.TU.Contig31.551(apsA);evm.TU.Contig54.85(IRS4);evm.TU.Contig1.393(myo2);evm.TU.Contig38.173(DHC1);	evm.TU.Contig1.104(CTG1);evm.TU.Contig1.156(nudG);evm.TU.Contig1.393(myo2);evm.TU.Contig12.197(klpA);evm.TU.Contig22.177(klp5);evm.TU.Contig22.198(nudC);evm.TU.Contig22.47(IMA1);evm.TU.Contig22.582(--);evm.TU.Contig22.768(dync1i2a);evm.TU.Contig24.357(TUBB);evm.TU.Contig26.210(apsB);evm.TU.Contig31.176(kif11);evm.TU.Contig31.551(apsA);evm.TU.Contig38.173(DHC1);evm.TU.Contig48.96(mal3);evm.TU.Cont…
GO:0032881	regulation of polysaccharide metabolic process	22	-0.45061436	-1.4125683	0.08362369	0.24128108	evm.TU.Contig30.6(chc1);evm.TU.Contig1.32(cdc42);evm.TU.Contig12.1(ATG1);evm.TU.Contig20.159(rga1);evm.TU.Contig31.643(rga5);evm.TU.Contig47.325(pkc1);evm.TU.Contig35.44(xlr1);evm.TU.Contig31.943(ceh-14);evm.TU.Contig1.363(rgf1);evm.TU.Contig31.640(ATG1);evm.TU.Contig2.50(gsy-1);evm.TU.Contig22.441(PSK1);	evm.TU.Contig1.32(cdc42);evm.TU.Contig1.363(rgf1);evm.TU.Contig11.20(--);evm.TU.Contig12.1(ATG1);evm.TU.Contig12.2(ATG1);evm.TU.Contig12.3(ATG1);evm.TU.Contig2.50(gsy-1);evm.TU.Contig20.159(rga1);evm.TU.Contig21.7(chc1);evm.TU.Contig22.441(PSK1);evm.TU.Contig23.399(cpc-2);evm.TU.Contig24.529(CDC2);evm.TU.Contig26.172(rhoA);evm.TU.Contig28.52(KHK);evm.TU.Contig30.6(chc1);evm.TU.Contig31.579(PHO85)…
GO:0004088	carbamoyl-phosphate synthase (glutamine-hydrolyzing) activity	17	-0.48848078	-1.4120405	0.08188153	0.2415498	evm.TU.Contig24.486(pyr-7);evm.TU.Contig48.381(ABZ1);evm.TU.Contig16.17(pyc);evm.TU.Contig22.654(pyc);evm.TU.Contig53.107(DUR1,2);evm.TU.Contig39.17(--);evm.TU.Contig48.76(dmxL1);evm.TU.Contig1.405(MCCC1);	MSTRG.1575(--);evm.TU.Contig1.405(MCCC1);evm.TU.Contig16.17(pyc);evm.TU.Contig20.176(arg-3);evm.TU.Contig20.251(ADE2);evm.TU.Contig22.134(--);evm.TU.Contig22.654(pyc);evm.TU.Contig24.486(pyr-7);evm.TU.Contig31.646(trp-1);evm.TU.Contig38.126(pyr-3);evm.TU.Contig38.237(cpa1);evm.TU.Contig38.481(GUA1);evm.TU.Contig39.17(--);evm.TU.Contig48.381(ABZ1);evm.TU.Contig48.76(dmxL1);evm.TU.Contig53.107(DUR1…
GO:0015095	magnesium ion transmembrane transporter activity	33	-0.41657737	-1.411278	0.070840195	0.24224418	evm.TU.Contig47.141(PCA1);evm.TU.Contig2.106(pma-1);evm.TU.Contig54.133(pi066);evm.TU.Contig31.1202(cta3);evm.TU.Contig17.8(CAALFM_C210720CA);evm.TU.Contig24.372(PMC1);evm.TU.Contig38.402(ENA1);evm.TU.Contig38.346(SNF4);evm.TU.Contig1.249(DNF1);evm.TU.Contig24.526(HMA5);evm.TU.Contig31.680(ATP7B);evm.TU.Contig39.2(cta3);evm.TU.Contig23.306(mgtB);evm.TU.Contig48.403(NEO1);evm.TU.Contig31.315(DRS2)…	evm.TU.Contig1.246(--);evm.TU.Contig1.249(DNF1);evm.TU.Contig12.443(rpl-3);evm.TU.Contig17.8(CAALFM_C210720CA);evm.TU.Contig2.106(pma-1);evm.TU.Contig20.232(srcA);evm.TU.Contig22.708(SPAC17A2.14);evm.TU.Contig23.188(MME1);evm.TU.Contig23.306(mgtB);evm.TU.Contig24.211(ATP12A);evm.TU.Contig24.372(PMC1);evm.TU.Contig24.526(HMA5);evm.TU.Contig26.20(spfA);evm.TU.Contig31.1031(--);evm.TU.Contig31.119(D…
GO:0050953	sensory perception of light stimulus	49	-0.38391486	-1.4101562	0.059485532	0.24355645	evm.TU.Contig24.569(ABCA3);evm.TU.Contig24.596(ZRA1);evm.TU.Contig28.261(atrF);evm.TU.Contig47.385(MDR4);evm.TU.Contig23.73(SPBC29A3.09c);evm.TU.Contig31.346(atrD);evm.TU.Contig24.677(atrA);evm.TU.Contig47.175(MDR5);evm.TU.Contig38.103(FG02316);evm.TU.Contig38.148(abc4);evm.TU.Contig48.68(YBT1);evm.TU.Contig31.437(abcB);evm.TU.Contig31.402(YBT1);evm.TU.Contig38.423(ABC7);evm.TU.Contig1.98(aclQ);e…	evm.TU.Contig1.421(braE);evm.TU.Contig1.454(NEW1);evm.TU.Contig1.98(aclQ);evm.TU.Contig12.227(ARB1);evm.TU.Contig12.30(YCF1);evm.TU.Contig17.1(mdr2);evm.TU.Contig2.22(cicA);evm.TU.Contig2.282(--);evm.TU.Contig20.237(--);evm.TU.Contig22.101(arg-8);evm.TU.Contig22.527(BEA3);evm.TU.Contig22.623(RLI1);evm.TU.Contig23.105(SPCC1672.07);evm.TU.Contig23.315(hmt1);evm.TU.Contig23.51(SPAC323.04);evm.TU.Con…
GO:0007117	budding cell bud growth	18	-0.47912765	-1.4087344	0.08421053	0.24541843	evm.TU.Contig1.32(cdc42);MSTRG.1685(--);evm.TU.Contig23.151(TAO3);evm.TU.Contig23.363(BOI2);evm.TU.Contig24.396(MST20);evm.TU.Contig31.777(MYO2);evm.TU.Contig31.648(SPAC3G9.05);evm.TU.Contig48.398(sepA);evm.TU.Contig26.150(BUD6);	MSTRG.1685(--);evm.TU.Contig1.32(cdc42);evm.TU.Contig11.10(ATS1);evm.TU.Contig11.63(hymA);evm.TU.Contig12.341(--);evm.TU.Contig2.34(ACT);evm.TU.Contig20.139(cot-1);evm.TU.Contig23.151(TAO3);evm.TU.Contig23.363(BOI2);evm.TU.Contig24.253(CTHT_0044240);evm.TU.Contig24.396(MST20);evm.TU.Contig24.529(CDC2);evm.TU.Contig26.150(BUD6);evm.TU.Contig26.172(rhoA);evm.TU.Contig31.648(SPAC3G9.05);evm.TU.Conti…
GO:0007140	male meiotic nuclear division	36	-0.40293804	-1.4083463	0.061619718	0.24545792	evm.TU.Contig35.46(ctf18);evm.TU.Contig22.177(klp5);evm.TU.Contig35.165(NUP170);evm.TU.Contig48.382(--);evm.TU.Contig48.75(NDE1);evm.TU.Contig33.30(SPAC1527.03);evm.TU.Contig1.88(TEL1);evm.TU.Contig1.435(rec8);evm.TU.Contig22.68(MLH3);evm.TU.Contig1.63(pik1);evm.TU.Contig38.470(--);evm.TU.Contig53.255(wee1);	evm.TU.Contig1.435(rec8);evm.TU.Contig1.63(pik1);evm.TU.Contig1.88(TEL1);evm.TU.Contig2.221(pelo);evm.TU.Contig20.23(thoc5);evm.TU.Contig20.92(mph1);evm.TU.Contig22.109(--);evm.TU.Contig22.177(klp5);evm.TU.Contig22.409(PEX2);evm.TU.Contig22.661(PEX10);evm.TU.Contig22.68(MLH3);evm.TU.Contig23.55(MLH1);evm.TU.Contig24.23(ypt-1);evm.TU.Contig24.484(PAB1);evm.TU.Contig26.113(RAB11B);evm.TU.Contig28.2…
GO:0030435	sporulation resulting in formation of a cellular spore	148	-0.30969107	-1.4081137	0.015827337	0.2452381	evm.TU.Contig12.171(grrA);evm.TU.Contig2.80(VEL1);evm.TU.Contig31.327(sudA);evm.TU.Contig23.80(RSN1);evm.TU.Contig22.419(RMD5);evm.TU.Contig26.156(nrc-2);evm.TU.Contig23.149(shep);evm.TU.Contig38.188(vps17);evm.TU.Contig20.93(SPAC823.07);MSTRG.7108(--);evm.TU.Contig30.6(chc1);evm.TU.Contig12.109(its3);evm.TU.Contig31.4(SCH9);evm.TU.Contig26.80(pop3);evm.TU.Contig24.568(bphB);evm.TU.Contig24.418(V…	MSTRG.7108(--);evm.TU.Contig1.156(nudG);evm.TU.Contig1.218(RIM9);evm.TU.Contig1.233(mip1);evm.TU.Contig1.265(--);evm.TU.Contig1.281(PIK3C3);evm.TU.Contig1.294(Pka-C3);evm.TU.Contig1.409(--);evm.TU.Contig1.45(MST11);evm.TU.Contig1.455(ERF2);evm.TU.Contig1.474(AVT6);evm.TU.Contig1.96(prr-4);evm.TU.Contig11.47(mrps17);evm.TU.Contig11.83(trs85-2);evm.TU.Contig12.109(its3);evm.TU.Contig12.129(sec14);e…
GO:0045990	carbon catabolite regulation of transcription	33	-0.41468132	-1.4078718	0.06456953	0.24509986	evm.TU.Contig12.28(CBF1);evm.TU.Contig22.637(nfyB);evm.TU.Contig23.66(CREA);evm.TU.Contig28.122(SPT6);evm.TU.Contig12.213(lkh1);evm.TU.Contig48.186(lkh1);evm.TU.Contig20.197(creB);evm.TU.Contig24.457(NECHADRAFT_59099);evm.TU.Contig54.94(ASG1);evm.TU.Contig22.85(Ptpn6);evm.TU.Contig54.195(SSN3);evm.TU.Contig22.110(AcuM);evm.TU.Contig22.673(hap2);	evm.TU.Contig12.213(lkh1);evm.TU.Contig12.262(CLAH10);evm.TU.Contig12.28(CBF1);evm.TU.Contig2.281(GB-1);evm.TU.Contig20.197(creB);evm.TU.Contig22.110(AcuM);evm.TU.Contig22.460(snf5);evm.TU.Contig22.637(nfyB);evm.TU.Contig22.673(hap2);evm.TU.Contig22.85(Ptpn6);evm.TU.Contig23.399(cpc-2);evm.TU.Contig23.437(cwf17);evm.TU.Contig23.66(CREA);evm.TU.Contig24.457(NECHADRAFT_59099);evm.TU.Contig24.475(VP…
GO:0036177	filamentous growth of a population of unicellular organisms in response to pH	19	-0.47451183	-1.4075131	0.08108108	0.2451303	evm.TU.Contig48.261(pacC);evm.TU.Contig28.10(BUR1);evm.TU.Contig31.201(RIM8);evm.TU.Contig1.476(MOS1);evm.TU.Contig1.96(prr-4);evm.TU.Contig53.279(prr-1);evm.TU.Contig53.137(stuA);	evm.TU.Contig1.476(MOS1);evm.TU.Contig1.96(prr-4);evm.TU.Contig11.54(SCW4);evm.TU.Contig12.333(sitA);evm.TU.Contig2.115(PMT2);evm.TU.Contig20.139(cot-1);evm.TU.Contig22.558(artA);evm.TU.Contig23.138(lia1);evm.TU.Contig23.399(cpc-2);evm.TU.Contig28.10(BUR1);evm.TU.Contig31.129(PMT4);evm.TU.Contig31.201(RIM8);evm.TU.Contig34.20(PSD1);evm.TU.Contig47.126(sska);evm.TU.Contig48.261(pacC);evm.TU.Contig…
GO:0006553	lysine metabolic process	91	-0.33333957	-1.4070524	0.03400309	0.24539264	evm.TU.Contig38.197(LEUA);evm.TU.Contig31.1137(NCU05000);evm.TU.Contig54.50(nps10);evm.TU.Contig48.130(ATRR);evm.TU.Contig31.813(FAT1);evm.TU.Contig48.321(sfmB);evm.TU.Contig22.58(acdB);evm.TU.Contig24.215(NRPS2);evm.TU.Contig12.435(acu-5);evm.TU.Contig16.17(pyc);evm.TU.Contig38.416(LYS4);evm.TU.Contig47.230(SID4);evm.TU.Contig24.705(DUG2);evm.TU.Contig26.119(sidI);evm.TU.Contig20.128(CYS3);evm.T…	MSTRG.11231(lys-4);MSTRG.320(kgd2);evm.TU.Contig1.260(SPCC1827.06c);evm.TU.Contig1.325(PPT1);evm.TU.Contig1.436(ACS6);evm.TU.Contig1.441(LEU4);evm.TU.Contig1.444(arg-6);evm.TU.Contig11.122(apmA);evm.TU.Contig11.127(terH);evm.TU.Contig11.19(lys4);evm.TU.Contig11.78(mug157);evm.TU.Contig12.122(LYS5);evm.TU.Contig12.353(liuE);evm.TU.Contig12.435(acu-5);evm.TU.Contig12.440(GPD-1);evm.TU.Contig12.445(…
GO:0032106	positive regulation of response to extracellular stimulus	30	-0.42330027	-1.4068552	0.086021505	0.24507968	evm.TU.Contig22.454(CLA4);evm.TU.Contig24.450(napA);evm.TU.Contig38.142(ies6);evm.TU.Contig28.129(SNF1);evm.TU.Contig31.4(SCH9);evm.TU.Contig22.395(SPAC23H3.03c);evm.TU.Contig28.124(MST7);evm.TU.Contig24.396(MST20);evm.TU.Contig47.126(sska);evm.TU.Contig48.460(prp45);evm.TU.Contig23.66(CREA);evm.TU.Contig28.122(SPT6);evm.TU.Contig48.308(RBG1);evm.TU.Contig53.32(SKN7);evm.TU.Contig22.607(NIK1);evm…	evm.TU.Contig12.333(sitA);evm.TU.Contig20.79(SPCC1393.09c);evm.TU.Contig22.395(SPAC23H3.03c);evm.TU.Contig22.454(CLA4);evm.TU.Contig22.607(NIK1);evm.TU.Contig23.321(MPS1);evm.TU.Contig23.66(CREA);evm.TU.Contig24.324(cpc-1);evm.TU.Contig24.396(MST20);evm.TU.Contig24.450(napA);evm.TU.Contig26.116(ies2);evm.TU.Contig28.122(SPT6);evm.TU.Contig28.124(MST7);evm.TU.Contig28.129(SNF1);evm.TU.Contig31.4(S…
GO:0008028	monocarboxylic acid transmembrane transporter activity	150	-0.31067622	-1.4059498	0.02170767	0.24604438	evm.TU.Contig38.333(kojT);evm.TU.Contig1.454(NEW1);evm.TU.Contig2.268(MCH2);evm.TU.Contig53.42(MFS1);evm.TU.Contig22.527(BEA3);evm.TU.Contig53.233(oryC);evm.TU.Contig24.614(abcI);evm.TU.Contig35.85(hmt1);evm.TU.Contig2.22(cicA);MSTRG.13094(--);evm.TU.Contig48.427(fnx1);evm.TU.Contig26.41(--);evm.TU.Contig12.390(galP);evm.TU.Contig22.35(FST1);evm.TU.Contig24.556(THI73);evm.TU.Contig16.11(FG02316);…	MSTRG.13094(--);evm.TU.Contig1.309(FPY5);evm.TU.Contig1.362(MPC3);evm.TU.Contig1.421(braE);evm.TU.Contig1.454(NEW1);evm.TU.Contig1.470(prnB);evm.TU.Contig1.98(aclQ);evm.TU.Contig11.100(--);evm.TU.Contig11.98(mfsd5);evm.TU.Contig12.101(SPAC1002.16c);evm.TU.Contig12.157(cnsL);evm.TU.Contig12.160(--);evm.TU.Contig12.192(SPAC1002.16c);evm.TU.Contig12.207(HGT1);evm.TU.Contig12.227(ARB1);evm.TU.Contig1…
GO:0000393	spliceosomal conformational changes to generate catalytic conformation	19	-0.47123516	-1.4046679	0.08787346	0.24772404	evm.TU.Contig38.74(cef-1);evm.TU.Contig31.1179(SPAC1486.03c);evm.TU.Contig48.460(prp45);evm.TU.Contig22.787(prp16);evm.TU.Contig31.552(cwc-24);evm.TU.Contig39.7(prp22);evm.TU.Contig47.225(RBMX2);evm.TU.Contig54.89(Prpf8);evm.TU.Contig20.170(brr2);	evm.TU.Contig2.225(prp19);evm.TU.Contig20.170(brr2);evm.TU.Contig22.245(EFTUD2);evm.TU.Contig22.787(prp16);evm.TU.Contig23.303(msp-7);evm.TU.Contig31.1179(SPAC1486.03c);evm.TU.Contig31.546(SLU7);evm.TU.Contig31.552(cwc-24);evm.TU.Contig31.768(Cdc40);evm.TU.Contig38.74(cef-1);evm.TU.Contig39.7(prp22);evm.TU.Contig47.225(RBMX2);evm.TU.Contig48.460(prp45);evm.TU.Contig48.461(SPAC17A5.08);evm.TU.Cont…
GO:0006085	acetyl-CoA biosynthetic process	68	-0.35293263	-1.4046154	0.046623792	0.24723373	evm.TU.Contig48.130(ATRR);evm.TU.Contig31.813(FAT1);evm.TU.Contig48.321(sfmB);evm.TU.Contig22.58(acdB);evm.TU.Contig24.215(NRPS2);evm.TU.Contig24.703(oryP);evm.TU.Contig12.435(acu-5);evm.TU.Contig47.230(SID4);evm.TU.Contig26.119(sidI);evm.TU.Contig38.153(NRPS4);evm.TU.Contig31.1105(ungA');evm.TU.Contig1.178(easD);evm.TU.Contig24.636(SID4);evm.TU.Contig22.135(oryP);evm.TU.Contig24.220(NPS2);evm.TU…	MSTRG.11865(--);evm.TU.Contig1.178(easD);evm.TU.Contig1.27(CTHT_0069820);evm.TU.Contig1.362(MPC3);evm.TU.Contig11.122(apmA);evm.TU.Contig11.42(pdcA);evm.TU.Contig12.435(acu-5);evm.TU.Contig12.55(CCL7);evm.TU.Contig2.101(PROQFM164_S04g000523);evm.TU.Contig2.280(vrtB);evm.TU.Contig22.106(lnaA);evm.TU.Contig22.135(oryP);evm.TU.Contig22.140(dtxS1);evm.TU.Contig22.142(apvA);evm.TU.Contig22.58(acdB);ev…
GO:0034033	purine nucleoside bisphosphate biosynthetic process	107	-0.32670546	-1.4038916	0.024242423	0.24784783	evm.TU.Contig31.813(FAT1);evm.TU.Contig31.786(CAB4);evm.TU.Contig1.314(SRP101);evm.TU.Contig48.321(sfmB);evm.TU.Contig22.58(acdB);evm.TU.Contig24.215(NRPS2);evm.TU.Contig24.703(oryP);evm.TU.Contig12.435(acu-5);evm.TU.Contig47.385(MDR4);evm.TU.Contig38.273(SPAC15E1.04);evm.TU.Contig23.73(SPBC29A3.09c);evm.TU.Contig47.230(SID4);evm.TU.Contig26.119(sidI);evm.TU.Contig31.346(atrD);evm.TU.Contig47.175…	MSTRG.11865(--);evm.TU.Contig1.178(easD);evm.TU.Contig1.27(CTHT_0069820);evm.TU.Contig1.314(SRP101);evm.TU.Contig1.362(MPC3);evm.TU.Contig11.122(apmA);evm.TU.Contig11.42(pdcA);evm.TU.Contig11.68(UCKL1);evm.TU.Contig12.227(ARB1);evm.TU.Contig12.343(SPBC646.07c);evm.TU.Contig12.38(CAB5);evm.TU.Contig12.435(acu-5);evm.TU.Contig12.55(CCL7);evm.TU.Contig2.101(PROQFM164_S04g000523);evm.TU.Contig2.280(v…
GO:0071496	cellular response to external stimulus	254	-0.2888677	-1.403457	0.009562842	0.24797833	evm.TU.Contig51.45(pgi-1);evm.TU.Contig15.4(--);evm.TU.Contig1.347(SPAC11E3.05);evm.TU.Contig31.292(DBP8);evm.TU.Contig22.450(ark1);evm.TU.Contig22.45(mtr4);evm.TU.Contig12.238(DED1);evm.TU.Contig48.262(STB3);evm.TU.Contig26.259(sol1);evm.TU.Contig24.475(VPS25);evm.TU.Contig30.6(chc1);evm.TU.Contig23.110(asd-4);evm.TU.Contig31.344(BRE1);evm.TU.Contig31.4(SCH9);evm.TU.Contig22.490(cta1);evm.TU.Con…	MSTRG.11231(lys-4);evm.TU.Contig1.10(gtr2);evm.TU.Contig1.165(ROK1);evm.TU.Contig1.21(Tgfbrap1);evm.TU.Contig1.233(mip1);evm.TU.Contig1.235(smc5);evm.TU.Contig1.251(ded1);evm.TU.Contig1.281(PIK3C3);evm.TU.Contig1.328(SPP1);evm.TU.Contig1.34(vps18);evm.TU.Contig1.347(SPAC11E3.05);evm.TU.Contig1.367(SOD1);evm.TU.Contig1.393(myo2);evm.TU.Contig1.412(alo-1);evm.TU.Contig1.474(AVT6);evm.TU.Contig11.35…
GO:0006869	lipid transport	105	-0.32650054	-1.4027596	0.025757575	0.24858834	evm.TU.Contig1.454(NEW1);evm.TU.Contig2.283(--);evm.TU.Contig23.16(SMC2);evm.TU.Contig22.527(BEA3);evm.TU.Contig12.267(--);evm.TU.Contig24.614(abcI);evm.TU.Contig35.85(hmt1);evm.TU.Contig24.509(--);evm.TU.Contig2.22(cicA);evm.TU.Contig23.455(RFT1);evm.TU.Contig16.11(FG02316);evm.TU.Contig24.569(ABCA3);evm.TU.Contig31.813(FAT1);evm.TU.Contig53.198(osh3);evm.TU.Contig24.596(ZRA1);evm.TU.Contig28.26…	MSTRG.13444(--);MSTRG.7994(--);evm.TU.Contig1.23(--);evm.TU.Contig1.34(vps18);evm.TU.Contig1.421(braE);evm.TU.Contig1.424(SWH1);evm.TU.Contig1.454(NEW1);evm.TU.Contig1.486(RBE1);evm.TU.Contig1.98(aclQ);evm.TU.Contig11.36(SPAC3H8.02);evm.TU.Contig12.129(sec14);evm.TU.Contig12.227(ARB1);evm.TU.Contig12.267(--);evm.TU.Contig12.30(YCF1);evm.TU.Contig12.361(--);evm.TU.Contig12.426(PMP47B);evm.TU.Conti…
GO:0016584	nucleosome positioning	20	-0.4632786	-1.4013699	0.075630255	0.2503363	evm.TU.Contig12.441(trfA);evm.TU.Contig23.66(CREA);evm.TU.Contig26.83(ISW1);evm.TU.Contig28.122(SPT6);evm.TU.Contig22.622(hrp3);evm.TU.Contig31.282(snf21);MSTRG.13639(atf1);evm.TU.Contig48.284(YTA7);evm.TU.Contig47.19(INO80);	MSTRG.13639(atf1);evm.TU.Contig12.233(HAT2);evm.TU.Contig12.441(trfA);evm.TU.Contig20.242(fft2);evm.TU.Contig22.622(hrp3);evm.TU.Contig23.399(cpc-2);evm.TU.Contig23.437(cwf17);evm.TU.Contig23.66(CREA);evm.TU.Contig26.83(ISW1);evm.TU.Contig28.122(SPT6);evm.TU.Contig31.1219(Plrg1);evm.TU.Contig31.282(snf21);evm.TU.Contig31.300(SPAC664.03);evm.TU.Contig31.977(mit1);evm.TU.Contig35.48(nit-4);evm.TU.C…
GO:0010506	regulation of autophagy	89	-0.33345708	-1.4013033	0.033546325	0.2498764	evm.TU.Contig26.80(pop3);evm.TU.Contig54.128(ksp1);evm.TU.Contig48.487(sec8);evm.TU.Contig53.253(ATG7);evm.TU.Contig31.425(RTT10);evm.TU.Contig22.395(SPAC23H3.03c);evm.TU.Contig12.1(ATG1);evm.TU.Contig1.281(PIK3C3);evm.TU.Contig28.72(tsc2);evm.TU.Contig23.135(iml1);evm.TU.Contig47.310(FAB1);evm.TU.Contig12.441(trfA);evm.TU.Contig48.252(usp101);evm.TU.Contig38.83(EXO84);evm.TU.Contig20.223(syj1);e…	evm.TU.Contig1.10(gtr2);evm.TU.Contig1.233(mip1);evm.TU.Contig1.281(PIK3C3);evm.TU.Contig1.289(vma-11);evm.TU.Contig1.88(TEL1);evm.TU.Contig11.55(lcb1);evm.TU.Contig11.77(ESA1);evm.TU.Contig12.1(ATG1);evm.TU.Contig12.133(--);evm.TU.Contig12.2(ATG1);evm.TU.Contig12.3(ATG1);evm.TU.Contig12.404(ING1);evm.TU.Contig12.441(trfA);evm.TU.Contig15.11(RIM15);evm.TU.Contig15.14(SPT5);evm.TU.Contig17.10(SPAC…
GO:0031267	small GTPase binding	108	-0.3235374	-1.4012934	0.03003003	0.24930643	evm.TU.Contig48.487(sec8);evm.TU.Contig23.144(SPBC11G11.07);evm.TU.Contig31.876(SEC7);evm.TU.Contig5.11(SPBC211.03c);evm.TU.Contig31.1081(--);evm.TU.Contig48.209(LOS1);evm.TU.Contig28.72(tsc2);evm.TU.Contig24.8(gefY);evm.TU.Contig22.547(ELMO1);evm.TU.Contig31.558(SPCC550.11);evm.TU.Contig26.66(NUP152);evm.TU.Contig38.83(EXO84);evm.TU.Contig24.396(MST20);evm.TU.Contig31.212(--);evm.TU.Contig2.220(…	MSTRG.11556(sal3);evm.TU.Contig1.21(Tgfbrap1);evm.TU.Contig1.293(AN11010);evm.TU.Contig1.363(rgf1);evm.TU.Contig1.367(SOD1);evm.TU.Contig1.434(MRS6);evm.TU.Contig1.442(kap95);evm.TU.Contig1.88(TEL1);evm.TU.Contig11.10(ATS1);evm.TU.Contig11.83(trs85-2);evm.TU.Contig12.174(hob3);evm.TU.Contig12.316(--);evm.TU.Contig12.345(GYP5);evm.TU.Contig12.453(dnmbp);evm.TU.Contig12.92(SRO77);evm.TU.Contig17.17…
GO:0048278	vesicle docking	32	-0.42236137	-1.4009454	0.06185567	0.2493013	evm.TU.Contig1.34(vps18);evm.TU.Contig31.789(pof6);evm.TU.Contig54.145(sly1);evm.TU.Contig24.23(ypt-1);evm.TU.Contig48.95(--);evm.TU.Contig26.263(vps41);evm.TU.Contig22.641(MON1);evm.TU.Contig48.495(tlg1);evm.TU.Contig48.487(sec8);evm.TU.Contig47.402(sec1);evm.TU.Contig24.46(vti1);evm.TU.Contig38.83(EXO84);evm.TU.Contig31.666(psy1);evm.TU.Contig5.10(USO1);evm.TU.Contig54.74(vps16);evm.TU.Contig31…	evm.TU.Contig1.34(vps18);evm.TU.Contig20.209(SEC10);evm.TU.Contig22.531(Vps33a);evm.TU.Contig22.641(MON1);evm.TU.Contig22.65(vps11);evm.TU.Contig23.204(ypt2);evm.TU.Contig24.173(--);evm.TU.Contig24.23(ypt-1);evm.TU.Contig24.31(syn7A);evm.TU.Contig24.46(vti1);evm.TU.Contig24.88(sec18);evm.TU.Contig26.123(VAM6);evm.TU.Contig26.263(vps41);evm.TU.Contig31.240(EXO70);evm.TU.Contig31.585(tlg2);evm.TU.C…
GO:0031062	positive regulation of histone methylation	17	-0.48197	-1.4004207	0.10854092	0.24956805	evm.TU.Contig48.460(prp45);evm.TU.Contig28.122(SPT6);evm.TU.Contig54.190(CYP6);evm.TU.Contig22.465(tpr1);evm.TU.Contig26.54(--);evm.TU.Contig28.10(BUR1);	evm.TU.Contig1.146(EZH1);evm.TU.Contig17.36(SEC);evm.TU.Contig2.102(--);evm.TU.Contig22.465(tpr1);evm.TU.Contig23.184(cdc73);evm.TU.Contig24.373(AN10449);evm.TU.Contig26.54(--);evm.TU.Contig28.10(BUR1);evm.TU.Contig28.122(SPT6);evm.TU.Contig31.234(WDR26);evm.TU.Contig31.300(SPAC664.03);evm.TU.Contig38.221(cclA);evm.TU.Contig47.173(zuo1);evm.TU.Contig48.460(prp45);evm.TU.Contig48.461(SPAC17A5.08);…
GO:0031098	stress-activated protein kinase signaling cascade	53	-0.36402652	-1.3958153	0.055284552	0.2569028	evm.TU.Contig24.396(MST20);evm.TU.Contig47.126(sska);evm.TU.Contig53.127(sin1);evm.TU.Contig2.59(TRF2);evm.TU.Contig38.149(HOG1);evm.TU.Contig1.45(MST11);evm.TU.Contig54.165(sepH);MSTRG.13639(atf1);evm.TU.Contig22.162(HMGR);evm.TU.Contig22.745(wis4);evm.TU.Contig53.62(MCK1);evm.TU.Contig12.438(--);evm.TU.Contig22.85(Ptpn6);evm.TU.Contig12.414(--);evm.TU.Contig53.279(prr-1);	MSTRG.13639(atf1);evm.TU.Contig1.32(cdc42);evm.TU.Contig1.354(UBC35);evm.TU.Contig1.408(wis1);evm.TU.Contig1.45(MST11);evm.TU.Contig11.53(ATG9);evm.TU.Contig12.333(sitA);evm.TU.Contig12.414(--);evm.TU.Contig12.438(--);evm.TU.Contig15.3(phd1);evm.TU.Contig2.38(URM1);evm.TU.Contig2.44(svkA);evm.TU.Contig2.59(TRF2);evm.TU.Contig20.188(CAP2);evm.TU.Contig20.84(rmt1);evm.TU.Contig22.162(HMGR);evm.TU.C…
GO:0048015	phosphatidylinositol-mediated signaling	24	-0.4363421	-1.3952688	0.07044674	0.25724816	evm.TU.Contig12.1(ATG1);evm.TU.Contig1.281(PIK3C3);evm.TU.Contig28.72(tsc2);evm.TU.Contig31.619(PKH2);evm.TU.Contig26.56(pld1);evm.TU.Contig35.2(Nf1);evm.TU.Contig2.28(GSK1);evm.TU.Contig31.449(ned1);evm.TU.Contig23.354(ATG2);evm.TU.Contig31.640(ATG1);evm.TU.Contig1.63(pik1);	evm.TU.Contig1.281(PIK3C3);evm.TU.Contig1.63(pik1);evm.TU.Contig11.66(rrp16);evm.TU.Contig12.1(ATG1);evm.TU.Contig12.2(ATG1);evm.TU.Contig12.3(ATG1);evm.TU.Contig17.36(SEC);evm.TU.Contig2.28(GSK1);evm.TU.Contig20.111(stt4);evm.TU.Contig23.354(ATG2);evm.TU.Contig24.294(Exoc1);evm.TU.Contig24.355(AN1769);evm.TU.Contig24.373(AN10449);evm.TU.Contig26.56(pld1);evm.TU.Contig28.72(tsc2);evm.TU.Contig31.…
GO:0032109	positive regulation of response to nutrient levels	30	-0.42330027	-1.3939378	0.06794425	0.2589386	evm.TU.Contig22.454(CLA4);evm.TU.Contig24.450(napA);evm.TU.Contig38.142(ies6);evm.TU.Contig28.129(SNF1);evm.TU.Contig31.4(SCH9);evm.TU.Contig22.395(SPAC23H3.03c);evm.TU.Contig28.124(MST7);evm.TU.Contig24.396(MST20);evm.TU.Contig47.126(sska);evm.TU.Contig48.460(prp45);evm.TU.Contig23.66(CREA);evm.TU.Contig28.122(SPT6);evm.TU.Contig48.308(RBG1);evm.TU.Contig53.32(SKN7);evm.TU.Contig22.607(NIK1);evm…	evm.TU.Contig12.333(sitA);evm.TU.Contig20.79(SPCC1393.09c);evm.TU.Contig22.395(SPAC23H3.03c);evm.TU.Contig22.454(CLA4);evm.TU.Contig22.607(NIK1);evm.TU.Contig23.321(MPS1);evm.TU.Contig23.66(CREA);evm.TU.Contig24.324(cpc-1);evm.TU.Contig24.396(MST20);evm.TU.Contig24.450(napA);evm.TU.Contig26.116(ies2);evm.TU.Contig28.122(SPT6);evm.TU.Contig28.124(MST7);evm.TU.Contig28.129(SNF1);evm.TU.Contig31.4(S…
GO:0040001	establishment of mitotic spindle localization	35	-0.39562166	-1.3913249	0.06585789	0.26288137	evm.TU.Contig48.75(NDE1);evm.TU.Contig1.70(bimB);evm.TU.Contig24.535(not1);evm.TU.Contig2.214(ro-3);evm.TU.Contig31.777(MYO2);evm.TU.Contig38.470(--);evm.TU.Contig48.398(sepA);evm.TU.Contig38.173(DHC1);	MSTRG.1706(PBP1);evm.TU.Contig1.156(nudG);evm.TU.Contig1.32(cdc42);evm.TU.Contig1.442(kap95);evm.TU.Contig1.70(bimB);evm.TU.Contig1.87(NUP192);evm.TU.Contig12.333(sitA);evm.TU.Contig2.214(ro-3);evm.TU.Contig2.252(DCN1);evm.TU.Contig2.281(GB-1);evm.TU.Contig2.34(ACT);evm.TU.Contig2.93(NIC96);evm.TU.Contig20.203(--);evm.TU.Contig22.177(klp5);evm.TU.Contig22.547(ELMO1);evm.TU.Contig22.560(NSP1);evm.…
GO:0043455	regulation of secondary metabolic process	16	-0.49189106	-1.3897234	0.09769094	0.26499987	evm.TU.Contig15.10(VEL2);evm.TU.Contig31.277(MST12);evm.TU.Contig23.66(CREA);evm.TU.Contig31.422(laeA);evm.TU.Contig24.691(--);evm.TU.Contig31.201(RIM8);evm.TU.Contig38.220(sre);evm.TU.Contig53.279(prr-1);	evm.TU.Contig1.104(CTG1);evm.TU.Contig11.77(ESA1);evm.TU.Contig12.63(MGG_09311);evm.TU.Contig15.10(VEL2);evm.TU.Contig23.183(flbA);evm.TU.Contig23.66(CREA);evm.TU.Contig24.450(napA);evm.TU.Contig24.691(--);evm.TU.Contig31.201(RIM8);evm.TU.Contig31.277(MST12);evm.TU.Contig31.422(laeA);evm.TU.Contig32.11(ESA1);evm.TU.Contig34.19(cpr-8);evm.TU.Contig38.220(sre);evm.TU.Contig53.266(cobC);evm.TU.Conti…
GO:0030029	actin filament-based process	188	-0.29606336	-1.3888015	0.02017291	0.26601145	evm.TU.Contig30.6(chc1);evm.TU.Contig22.691(L1);evm.TU.Contig26.80(pop3);evm.TU.Contig23.295(lvs1);evm.TU.Contig48.487(sec8);evm.TU.Contig31.684(rng2);evm.TU.Contig54.151(bzz1);evm.TU.Contig1.32(cdc42);evm.TU.Contig33.26(SPBC4F6.12);evm.TU.Contig5.11(SPBC211.03c);evm.TU.Contig27.14(SPBC1D7.01);evm.TU.Contig53.166(cdc14);evm.TU.Contig24.536(cdc15);evm.TU.Contig33.43(sla1);evm.TU.Contig31.619(PKH2)…	MSTRG.1706(PBP1);evm.TU.Contig1.187(csh3);evm.TU.Contig1.223(RPS4A);evm.TU.Contig1.32(cdc42);evm.TU.Contig1.356(EGD2);evm.TU.Contig1.393(myo2);evm.TU.Contig1.408(wis1);evm.TU.Contig1.409(--);evm.TU.Contig1.476(MOS1);evm.TU.Contig1.63(pik1);evm.TU.Contig12.174(hob3);evm.TU.Contig12.176(IP5P9);evm.TU.Contig12.289(RHO3);evm.TU.Contig12.333(sitA);evm.TU.Contig12.398(arc5);evm.TU.Contig12.409(mob1-1);…
GO:0071900	regulation of protein serine/threonine kinase activity	91	-0.32646465	-1.3883675	0.036253776	0.2661061	evm.TU.Contig51.45(pgi-1);evm.TU.Contig54.93(csn-1);evm.TU.Contig22.217(UVRAG);evm.TU.Contig12.238(DED1);evm.TU.Contig48.183(cgs2);evm.TU.Contig26.80(pop3);evm.TU.Contig55.23(NTE1);evm.TU.Contig24.418(VPS27);evm.TU.Contig2.1(NTE1);evm.TU.Contig22.199(TFB3);evm.TU.Contig48.64(CYCP1-1);evm.TU.Contig28.124(MST7);evm.TU.Contig28.72(tsc2);evm.TU.Contig38.346(SNF4);evm.TU.Contig31.202(cdc18);evm.TU.Con…	MSTRG.11556(sal3);evm.TU.Contig1.111(NBP2);evm.TU.Contig1.233(mip1);evm.TU.Contig1.294(Pka-C3);evm.TU.Contig1.354(UBC35);evm.TU.Contig1.367(SOD1);evm.TU.Contig1.408(wis1);evm.TU.Contig1.45(MST11);evm.TU.Contig12.152(CCL1);evm.TU.Contig12.213(lkh1);evm.TU.Contig12.238(DED1);evm.TU.Contig2.1(NTE1);evm.TU.Contig2.119(nuc-2);evm.TU.Contig2.163(PRE3);evm.TU.Contig2.256(mug80);evm.TU.Contig2.281(GB-1);…
GO:0000281	mitotic cytokinesis	147	-0.30689463	-1.3849221	0.02962963	0.27147037	evm.TU.Contig30.6(chc1);evm.TU.Contig22.691(L1);evm.TU.Contig23.295(lvs1);evm.TU.Contig38.465(PPP2R5D);evm.TU.Contig23.171(--);evm.TU.Contig48.487(sec8);evm.TU.Contig31.684(rng2);evm.TU.Contig1.32(cdc42);evm.TU.Contig33.26(SPBC4F6.12);evm.TU.Contig47.402(sec1);evm.TU.Contig53.166(cdc14);evm.TU.Contig24.8(gefY);evm.TU.Contig24.536(cdc15);evm.TU.Contig1.132(MSB1);evm.TU.Contig54.113(cnd3);evm.TU.Co…	MSTRG.1706(PBP1);evm.TU.Contig1.132(MSB1);evm.TU.Contig1.168(ARP4);evm.TU.Contig1.218(RIM9);evm.TU.Contig1.315(--);evm.TU.Contig1.32(cdc42);evm.TU.Contig1.363(rgf1);evm.TU.Contig1.393(myo2);evm.TU.Contig1.70(bimB);evm.TU.Contig11.20(--);evm.TU.Contig11.29(bud20);evm.TU.Contig11.46(SPAC328.04);evm.TU.Contig11.84(CWC26);evm.TU.Contig12.174(hob3);evm.TU.Contig12.176(IP5P9);evm.TU.Contig12.233(HAT2);…
GO:0005216	ion channel activity	107	-0.32266325	-1.3838292	0.030063292	0.27283683	evm.TU.Contig22.527(BEA3);evm.TU.Contig22.208(--);evm.TU.Contig35.85(hmt1);evm.TU.Contig2.22(cicA);evm.TU.Contig23.110(asd-4);evm.TU.Contig48.372(mscA);evm.TU.Contig12.385(mscB);evm.TU.Contig13.1(ANP1);evm.TU.Contig31.940(SPBC13A2.03);evm.TU.Contig20.262(--);evm.TU.Contig16.11(FG02316);evm.TU.Contig24.569(ABCA3);evm.TU.Contig20.116(--);evm.TU.Contig24.596(ZRA1);evm.TU.Contig28.261(atrF);MSTRG.501…	MSTRG.1058(--);MSTRG.5016(--);MSTRG.7471(--);MSTRG.9973(--);MSTRG.9974(--);evm.TU.Contig1.289(vma-11);evm.TU.Contig1.29(Clcn3);evm.TU.Contig1.355(atp7);evm.TU.Contig1.421(braE);evm.TU.Contig1.454(NEW1);evm.TU.Contig1.98(aclQ);evm.TU.Contig11.59(ANP1);evm.TU.Contig12.12(CLCN3);evm.TU.Contig12.227(ARB1);evm.TU.Contig12.30(YCF1);evm.TU.Contig12.352(vma-2);evm.TU.Contig12.385(mscB);evm.TU.Contig12.40…
GO:1902275	regulation of chromatin organization	106	-0.3171702	-1.3828945	0.047169812	0.27396414	evm.TU.Contig12.452(trt1);evm.TU.Contig12.372(SPAC6G9.14);evm.TU.Contig51.33(DCL1);evm.TU.Contig53.253(ATG7);evm.TU.Contig23.393(PRP24);evm.TU.Contig1.89(CUL4A);evm.TU.Contig24.551(mst2);evm.TU.Contig12.91(RNA14);evm.TU.Contig1.491(DIDO1);evm.TU.Contig31.202(cdc18);evm.TU.Contig38.213(SPBC902.04);evm.TU.Contig12.441(trfA);evm.TU.Contig48.460(prp45);evm.TU.Contig47.75(Ash1l);evm.TU.Contig22.398(NG…	evm.TU.Contig1.100(cdc48);evm.TU.Contig1.146(EZH1);evm.TU.Contig1.275(CTI6);evm.TU.Contig1.354(UBC35);evm.TU.Contig1.392(--);evm.TU.Contig1.491(DIDO1);evm.TU.Contig1.88(TEL1);evm.TU.Contig1.89(CUL4A);evm.TU.Contig11.15(RSC1);evm.TU.Contig11.64(--);evm.TU.Contig11.77(ESA1);evm.TU.Contig12.118(hhoA);evm.TU.Contig12.133(--);evm.TU.Contig12.17(SET2);evm.TU.Contig12.195(At3g47830);evm.TU.Contig12.275(…
GO:0017157	regulation of exocytosis	26	-0.42923462	-1.3812304	0.06993007	0.27624676	evm.TU.Contig24.418(VPS27);MSTRG.10693(DDI1);evm.TU.Contig1.32(cdc42);evm.TU.Contig31.619(PKH2);evm.TU.Contig23.363(BOI2);evm.TU.Contig12.289(RHO3);evm.TU.Contig2.59(TRF2);evm.TU.Contig12.92(SRO77);evm.TU.Contig31.108(vps901);evm.TU.Contig31.109(FLC1);evm.TU.Contig53.279(prr-1);	MSTRG.10693(DDI1);evm.TU.Contig1.32(cdc42);evm.TU.Contig12.289(RHO3);evm.TU.Contig12.92(SRO77);evm.TU.Contig17.17(APL4);evm.TU.Contig2.114(RAB2A);evm.TU.Contig2.59(TRF2);evm.TU.Contig22.189(ATG24);evm.TU.Contig23.204(ypt2);evm.TU.Contig23.363(BOI2);evm.TU.Contig23.426(uevld);evm.TU.Contig24.351(swf-1);evm.TU.Contig24.418(VPS27);evm.TU.Contig24.88(sec18);evm.TU.Contig26.113(RAB11B);evm.TU.Contig31…
GO:0061659	ubiquitin-like protein ligase activity	133	-0.30722877	-1.3768373	0.025525525	0.283756	evm.TU.Contig23.442(mlo2);evm.TU.Contig28.59(RNF14);evm.TU.Contig22.661(PEX10);evm.TU.Contig35.87(--);evm.TU.Contig12.136(--);evm.TU.Contig12.41(LONRF1);evm.TU.Contig24.594(UBC6);evm.TU.Contig47.509(SPCC1223.01);evm.TU.Contig20.6(ANAPC2);evm.TU.Contig22.409(PEX2);evm.TU.Contig31.613(--);evm.TU.Contig54.75(DMA1);evm.TU.Contig24.229(BYE1);evm.TU.Contig38.40(srb-7);evm.TU.Contig28.141(SPBP8B7.15c);e…	MSTRG.7785(--);evm.TU.Contig1.1(HRD1);evm.TU.Contig1.161(mug145);evm.TU.Contig1.261(gol);evm.TU.Contig1.275(CTI6);evm.TU.Contig1.32(cdc42);evm.TU.Contig1.338(soh1);evm.TU.Contig1.34(vps18);evm.TU.Contig1.347(SPAC11E3.05);evm.TU.Contig1.354(UBC35);evm.TU.Contig1.4(--);evm.TU.Contig1.57(bimA);evm.TU.Contig1.86(--);evm.TU.Contig11.107(At4g01020);evm.TU.Contig11.38(SPAC6B12.07c);evm.TU.Contig11.80(ra…
GO:0051653	spindle localization	42	-0.38443705	-1.3758075	0.069767445	0.28508526	evm.TU.Contig48.75(NDE1);evm.TU.Contig1.70(bimB);evm.TU.Contig24.535(not1);evm.TU.Contig22.33(cdc11);evm.TU.Contig2.214(ro-3);evm.TU.Contig31.777(MYO2);evm.TU.Contig38.470(--);evm.TU.Contig48.398(sepA);evm.TU.Contig38.173(DHC1);	MSTRG.1706(PBP1);evm.TU.Contig1.156(nudG);evm.TU.Contig1.32(cdc42);evm.TU.Contig1.442(kap95);evm.TU.Contig1.70(bimB);evm.TU.Contig1.87(NUP192);evm.TU.Contig12.333(sitA);evm.TU.Contig2.214(ro-3);evm.TU.Contig2.252(DCN1);evm.TU.Contig2.281(GB-1);evm.TU.Contig2.34(ACT);evm.TU.Contig2.93(NIC96);evm.TU.Contig20.203(--);evm.TU.Contig22.177(klp5);evm.TU.Contig22.33(cdc11);evm.TU.Contig22.450(ark1);evm.T…
GO:0030036	actin cytoskeleton organization	185	-0.29841492	-1.3751636	0.022889843	0.28559998	evm.TU.Contig30.6(chc1);evm.TU.Contig22.691(L1);evm.TU.Contig26.80(pop3);evm.TU.Contig23.295(lvs1);evm.TU.Contig48.487(sec8);evm.TU.Contig31.684(rng2);evm.TU.Contig54.151(bzz1);evm.TU.Contig1.32(cdc42);evm.TU.Contig33.26(SPBC4F6.12);evm.TU.Contig5.11(SPBC211.03c);evm.TU.Contig27.14(SPBC1D7.01);evm.TU.Contig53.166(cdc14);evm.TU.Contig24.536(cdc15);evm.TU.Contig33.43(sla1);evm.TU.Contig31.619(PKH2)…	MSTRG.1706(PBP1);evm.TU.Contig1.187(csh3);evm.TU.Contig1.223(RPS4A);evm.TU.Contig1.32(cdc42);evm.TU.Contig1.356(EGD2);evm.TU.Contig1.393(myo2);evm.TU.Contig1.408(wis1);evm.TU.Contig1.409(--);evm.TU.Contig1.476(MOS1);evm.TU.Contig1.63(pik1);evm.TU.Contig12.174(hob3);evm.TU.Contig12.176(IP5P9);evm.TU.Contig12.289(RHO3);evm.TU.Contig12.333(sitA);evm.TU.Contig12.398(arc5);evm.TU.Contig12.409(mob1-1);…
GO:0035493	SNARE complex assembly	17	-0.46656087	-1.3731078	0.103918225	0.2887677	evm.TU.Contig1.21(Tgfbrap1);evm.TU.Contig1.34(vps18);evm.TU.Contig54.145(sly1);evm.TU.Contig24.23(ypt-1);evm.TU.Contig51.29(vamp7B);evm.TU.Contig26.263(vps41);evm.TU.Contig22.217(UVRAG);evm.TU.Contig1.163(Vps8);evm.TU.Contig31.666(psy1);evm.TU.Contig5.10(USO1);evm.TU.Contig54.74(vps16);	evm.TU.Contig1.163(Vps8);evm.TU.Contig1.21(Tgfbrap1);evm.TU.Contig1.34(vps18);evm.TU.Contig22.217(UVRAG);evm.TU.Contig22.531(Vps33a);evm.TU.Contig22.65(vps11);evm.TU.Contig24.173(--);evm.TU.Contig24.23(ypt-1);evm.TU.Contig26.123(VAM6);evm.TU.Contig26.263(vps41);evm.TU.Contig31.666(psy1);evm.TU.Contig37.21(SEC9);evm.TU.Contig5.10(USO1);evm.TU.Contig51.29(vamp7B);evm.TU.Contig54.145(sly1);evm.TU.Co…
GO:0045893	positive regulation of transcription, DNA-templated	360	-0.27390578	-1.3724955	0.006675568	0.28928423	evm.TU.Contig23.151(TAO3);evm.TU.Contig31.490(--);evm.TU.Contig17.27(sgf73);evm.TU.Contig12.441(trfA);evm.TU.Contig12.28(CBF1);evm.TU.Contig28.112(--);evm.TU.Contig22.637(nfyB);evm.TU.Contig22.400(--);evm.TU.Contig48.460(prp45);MSTRG.199(--);evm.TU.Contig22.180(CGI121);evm.TU.Contig38.496(ctk3);evm.TU.Contig22.243(taf2);evm.TU.Contig47.75(Ash1l);evm.TU.Contig28.60(vib-1);evm.TU.Contig23.66(CREA);…	MSTRG.10518(--);MSTRG.11489(--);MSTRG.13197(--);MSTRG.13639(atf1);MSTRG.199(--);MSTRG.7905(SEN1);evm.TU.Contig1.10(gtr2);evm.TU.Contig1.100(cdc48);evm.TU.Contig1.127(rpb1);evm.TU.Contig1.142(tfs1);evm.TU.Contig1.150(utp17);evm.TU.Contig1.168(ARP4);evm.TU.Contig1.19(THO1);evm.TU.Contig1.233(mip1);evm.TU.Contig1.241(MCM1);evm.TU.Contig1.275(CTI6);evm.TU.Contig1.281(PIK3C3);evm.TU.Contig1.356(EGD2);…
GO:0070783	growth of unicellular organism as a thread of attached cells	60	-0.3521519	-1.3721509	0.06291391	0.2892388	evm.TU.Contig12.404(ING1);evm.TU.Contig1.45(MST11);evm.TU.Contig24.535(not1);evm.TU.Contig28.79(GDH2);evm.TU.Contig31.282(snf21);evm.TU.Contig24.477(srbA);evm.TU.Contig31.201(RIM8);evm.TU.Contig22.647(adv-1);evm.TU.Contig48.284(YTA7);evm.TU.Contig1.96(prr-4);evm.TU.Contig31.648(SPAC3G9.05);evm.TU.Contig53.279(prr-1);evm.TU.Contig53.137(stuA);evm.TU.Contig2.87(glt1);evm.TU.Contig26.150(BUD6);	evm.TU.Contig1.241(MCM1);evm.TU.Contig1.27(CTHT_0069820);evm.TU.Contig1.32(cdc42);evm.TU.Contig1.338(soh1);evm.TU.Contig1.45(MST11);evm.TU.Contig1.96(prr-4);evm.TU.Contig12.172(amt1);evm.TU.Contig12.233(HAT2);evm.TU.Contig12.404(ING1);evm.TU.Contig12.409(mob1-1);evm.TU.Contig2.244(crf2);evm.TU.Contig2.281(GB-1);evm.TU.Contig2.38(URM1);evm.TU.Contig2.87(glt1);evm.TU.Contig22.460(snf5);evm.TU.Conti…
GO:0032954	regulation of cytokinetic process	42	-0.38146028	-1.3717934	0.07131012	0.28922653	evm.TU.Contig1.32(cdc42);evm.TU.Contig33.26(SPBC4F6.12);evm.TU.Contig53.166(cdc14);evm.TU.Contig24.396(MST20);evm.TU.Contig53.175(pom1);evm.TU.Contig47.371(gef2);evm.TU.Contig47.325(pkc1);evm.TU.Contig28.62(FAR11);evm.TU.Contig47.262(SPBC3H7.13);evm.TU.Contig48.261(pacC);evm.TU.Contig54.165(sepH);evm.TU.Contig22.33(cdc11);evm.TU.Contig31.1171(scd1);evm.TU.Contig12.176(IP5P9);evm.TU.Contig12.453(d…	MSTRG.1706(PBP1);evm.TU.Contig1.32(cdc42);evm.TU.Contig11.58(--);evm.TU.Contig12.176(IP5P9);evm.TU.Contig12.409(mob1-1);evm.TU.Contig12.411(rhoC);evm.TU.Contig12.453(dnmbp);evm.TU.Contig17.20(paa1);evm.TU.Contig2.44(svkA);evm.TU.Contig20.2(dnmbp);evm.TU.Contig20.238(CDC5);evm.TU.Contig22.33(cdc11);evm.TU.Contig22.558(artA);evm.TU.Contig22.560(NSP1);evm.TU.Contig22.66(pro11);evm.TU.Contig23.321(MP…
GO:0043175	RNA polymerase core enzyme binding	27	-0.41462117	-1.3714546	0.080617495	0.28919622	evm.TU.Contig26.149(elp1);evm.TU.Contig26.161(SPAC4G9.04c);evm.TU.Contig24.529(CDC2);evm.TU.Contig2.105(seb1);evm.TU.Contig31.121(sua7);evm.TU.Contig28.154(maf1);evm.TU.Contig2.228(efuD);evm.TU.Contig35.154(brf1);evm.TU.Contig54.190(CYP6);evm.TU.Contig22.465(tpr1);evm.TU.Contig26.54(--);evm.TU.Contig15.14(SPT5);	evm.TU.Contig1.142(tfs1);evm.TU.Contig1.448(srb4);evm.TU.Contig12.220(ELP3);evm.TU.Contig12.52(--);evm.TU.Contig15.14(SPT5);evm.TU.Contig17.30(SPBC337.03);evm.TU.Contig2.105(seb1);evm.TU.Contig2.228(efuD);evm.TU.Contig2.37(ELP2);evm.TU.Contig22.465(tpr1);evm.TU.Contig22.638(rrn3);evm.TU.Contig23.184(cdc73);evm.TU.Contig24.529(CDC2);evm.TU.Contig26.149(elp1);evm.TU.Contig26.161(SPAC4G9.04c);evm.TU…
GO:0019787	ubiquitin-like protein transferase activity	157	-0.29783568	-1.3714306	0.018518519	0.28858995	evm.TU.Contig23.442(mlo2);evm.TU.Contig28.59(RNF14);evm.TU.Contig22.661(PEX10);evm.TU.Contig35.87(--);evm.TU.Contig24.344(ATG12);evm.TU.Contig24.123(uba2);evm.TU.Contig12.136(--);evm.TU.Contig12.41(LONRF1);evm.TU.Contig1.136(Sel1l);evm.TU.Contig24.594(UBC6);evm.TU.Contig47.509(SPCC1223.01);evm.TU.Contig20.6(ANAPC2);evm.TU.Contig22.409(PEX2);evm.TU.Contig54.57(--);evm.TU.Contig31.613(--);evm.TU.Co…	MSTRG.7785(--);evm.TU.Contig1.1(HRD1);evm.TU.Contig1.136(Sel1l);evm.TU.Contig1.161(mug145);evm.TU.Contig1.261(gol);evm.TU.Contig1.275(CTI6);evm.TU.Contig1.32(cdc42);evm.TU.Contig1.338(soh1);evm.TU.Contig1.34(vps18);evm.TU.Contig1.347(SPAC11E3.05);evm.TU.Contig1.354(UBC35);evm.TU.Contig1.4(--);evm.TU.Contig1.57(bimA);evm.TU.Contig1.86(--);evm.TU.Contig1.9(--);evm.TU.Contig11.107(At4g01020);evm.TU.…
GO:0046854	phosphatidylinositol phosphate biosynthetic process	19	-0.46409318	-1.3713063	0.101899825	0.28820518	evm.TU.Contig12.109(its3);evm.TU.Contig23.214(lsb6);evm.TU.Contig1.281(PIK3C3);evm.TU.Contig47.310(FAB1);evm.TU.Contig20.223(syj1);evm.TU.Contig1.88(TEL1);evm.TU.Contig22.506(pib2);evm.TU.Contig20.224(syj1);evm.TU.Contig1.63(pik1);	evm.TU.Contig1.281(PIK3C3);evm.TU.Contig1.400(rad3);evm.TU.Contig1.63(pik1);evm.TU.Contig1.88(TEL1);evm.TU.Contig12.109(its3);evm.TU.Contig2.4(Pik3r4);evm.TU.Contig20.111(stt4);evm.TU.Contig20.223(syj1);evm.TU.Contig20.224(syj1);evm.TU.Contig22.506(pib2);evm.TU.Contig23.204(ypt2);evm.TU.Contig23.214(lsb6);evm.TU.Contig24.355(AN1769);evm.TU.Contig31.386(SAC1);evm.TU.Contig31.622(FIG4);evm.TU.Conti…
GO:0098562	cytoplasmic side of membrane	118	-0.31552702	-1.3712038	0.041925468	0.28776973	evm.TU.Contig28.182(RSP5);evm.TU.Contig1.454(NEW1);evm.TU.Contig23.16(SMC2);evm.TU.Contig22.527(BEA3);evm.TU.Contig24.614(abcI);evm.TU.Contig35.85(hmt1);evm.TU.Contig30.6(chc1);evm.TU.Contig2.22(cicA);evm.TU.Contig22.691(L1);evm.TU.Contig26.80(pop3);evm.TU.Contig53.36(msh-2);evm.TU.Contig1.32(cdc42);evm.TU.Contig16.11(FG02316);evm.TU.Contig12.127(DHH1);evm.TU.Contig24.569(ABCA3);evm.TU.Contig31.8…	MSTRG.9980(RPL29);evm.TU.Contig1.104(CTG1);evm.TU.Contig1.314(SRP101);evm.TU.Contig1.32(cdc42);evm.TU.Contig1.328(SPP1);evm.TU.Contig1.421(braE);evm.TU.Contig1.454(NEW1);evm.TU.Contig1.98(aclQ);evm.TU.Contig11.68(UCKL1);evm.TU.Contig12.127(DHH1);evm.TU.Contig12.175(Dcp1b);evm.TU.Contig12.227(ARB1);evm.TU.Contig12.30(YCF1);evm.TU.Contig16.11(FG02316);evm.TU.Contig17.1(mdr2);evm.TU.Contig2.123(DHX3…
GO:1904062	regulation of cation transmembrane transport	24	-0.4364088	-1.3707125	0.07944732	0.288135	evm.TU.Contig22.317(GCN5);evm.TU.Contig31.619(PKH2);evm.TU.Contig24.41(ATX1);evm.TU.Contig48.72(AGP2);evm.TU.Contig23.62(Acbp2);evm.TU.Contig38.240(tsc1);evm.TU.Contig31.514(pas1);evm.TU.Contig47.262(SPBC3H7.13);evm.TU.Contig20.197(creB);evm.TU.Contig22.650(YPL162C);	evm.TU.Contig20.197(creB);evm.TU.Contig20.232(srcA);evm.TU.Contig20.252(gsdA);evm.TU.Contig22.149(FPR1);evm.TU.Contig22.317(GCN5);evm.TU.Contig22.650(YPL162C);evm.TU.Contig23.321(MPS1);evm.TU.Contig23.62(Acbp2);evm.TU.Contig24.41(ATX1);evm.TU.Contig28.182(RSP5);evm.TU.Contig31.1046(ATG5);evm.TU.Contig31.514(pas1);evm.TU.Contig31.619(PKH2);evm.TU.Contig31.750(rhbA);evm.TU.Contig31.86(--);evm.TU.Co…
GO:0007143	female meiotic nuclear division	18	-0.4620709	-1.370427	0.10677966	0.28805888	evm.TU.Contig35.160(klp9);evm.TU.Contig23.55(MLH1);evm.TU.Contig12.197(klpA);evm.TU.Contig31.72(cdcA);MSTRG.1706(PBP1);evm.TU.Contig48.53(--);evm.TU.Contig22.450(ark1);evm.TU.Contig31.510(rad16);evm.TU.Contig1.88(TEL1);evm.TU.Contig22.68(MLH3);evm.TU.Contig53.255(wee1);	MSTRG.1706(PBP1);evm.TU.Contig1.400(rad3);evm.TU.Contig1.88(TEL1);evm.TU.Contig12.197(klpA);evm.TU.Contig2.68(RCAN2);evm.TU.Contig20.107(rhp51);evm.TU.Contig20.92(mph1);evm.TU.Contig22.109(--);evm.TU.Contig22.450(ark1);evm.TU.Contig22.68(MLH3);evm.TU.Contig23.399(cpc-2);evm.TU.Contig23.55(MLH1);evm.TU.Contig28.24(Tubgcp5);evm.TU.Contig31.510(rad16);evm.TU.Contig31.72(cdcA);evm.TU.Contig35.160(klp…
GO:0009399	nitrogen fixation	20	-0.44918555	-1.3700159	0.11463845	0.28818187	evm.TU.Contig21.9(ISU1);evm.TU.Contig24.568(bphB);evm.TU.Contig11.8(wc-1);evm.TU.Contig31.271(AHK3);evm.TU.Contig12.369(SPBC1709.19c);evm.TU.Contig48.138(Psyr_2700);evm.TU.Contig31.659(gacS);evm.TU.Contig24.164(mak1);evm.TU.Contig38.498(MDN1);evm.TU.Contig24.157(dhkK);evm.TU.Contig31.433(NIK1);	evm.TU.Contig11.8(wc-1);evm.TU.Contig12.369(SPBC1709.19c);evm.TU.Contig21.9(ISU1);evm.TU.Contig22.505(MOCS1);evm.TU.Contig23.139(NBP35);evm.TU.Contig24.157(dhkK);evm.TU.Contig24.164(mak1);evm.TU.Contig24.476(nit-6);evm.TU.Contig24.512(wc-1);evm.TU.Contig24.568(bphB);evm.TU.Contig24.579(IND1);evm.TU.Contig28.140(get3);evm.TU.Contig30.8(--);evm.TU.Contig31.271(AHK3);evm.TU.Contig31.433(NIK1);evm.TU…
GO:0051445	regulation of meiotic cell cycle	77	-0.3397318	-1.3666915	0.053140096	0.2937514	evm.TU.Contig38.435(SPCC23B6.04c);evm.TU.Contig24.346(him1);evm.TU.Contig17.34(mei2);evm.TU.Contig35.110(ran1);evm.TU.Contig26.189(IME2);evm.TU.Contig23.142(RAS);MSTRG.1706(PBP1);evm.TU.Contig31.919(SWI6);evm.TU.Contig31.761(SET1);evm.TU.Contig24.529(CDC2);evm.TU.Contig24.485(SPAC167.07c);evm.TU.Contig23.16(SMC2);evm.TU.Contig22.450(ark1);evm.TU.Contig53.36(msh-2);evm.TU.Contig15.10(VEL2);evm.TU.…	MSTRG.13639(atf1);MSTRG.1706(PBP1);evm.TU.Contig1.281(PIK3C3);evm.TU.Contig1.400(rad3);evm.TU.Contig1.45(MST11);evm.TU.Contig1.491(DIDO1);evm.TU.Contig1.88(TEL1);evm.TU.Contig1.89(CUL4A);evm.TU.Contig12.17(SET2);evm.TU.Contig12.438(--);evm.TU.Contig12.6(lok);evm.TU.Contig15.10(VEL2);evm.TU.Contig15.3(phd1);evm.TU.Contig17.34(mei2);evm.TU.Contig2.3(lea-1);evm.TU.Contig20.258(nimE);evm.TU.Contig20.…
GO:0031901	early endosome membrane	21	-0.44566545	-1.3630193	0.09810671	0.30009583	evm.TU.Contig48.495(tlg1);evm.TU.Contig24.418(VPS27);evm.TU.Contig47.310(FAB1);evm.TU.Contig54.74(vps16);evm.TU.Contig24.330(Mon2);evm.TU.Contig31.108(vps901);evm.TU.Contig2.239(vsp-1);evm.TU.Contig31.263(--);	evm.TU.Contig1.209(GDT1);evm.TU.Contig11.3(SPBC25H2.03);evm.TU.Contig2.239(vsp-1);evm.TU.Contig22.189(ATG24);evm.TU.Contig22.777(TVP23);evm.TU.Contig23.426(uevld);evm.TU.Contig24.31(syn7A);evm.TU.Contig24.330(Mon2);evm.TU.Contig24.418(VPS27);evm.TU.Contig31.108(vps901);evm.TU.Contig31.263(--);evm.TU.Contig31.387(ypt5);evm.TU.Contig31.622(FIG4);evm.TU.Contig31.920(pep7);evm.TU.Contig47.106(SNX3);e…
GO:2000243	positive regulation of reproductive process	101	-0.31874308	-1.3623726	0.029985007	0.30067456	evm.TU.Contig22.66(pro11);MSTRG.1706(PBP1);evm.TU.Contig31.919(SWI6);evm.TU.Contig24.529(CDC2);evm.TU.Contig12.171(grrA);evm.TU.Contig24.485(SPAC167.07c);evm.TU.Contig51.45(pgi-1);evm.TU.Contig15.4(--);evm.TU.Contig22.450(ark1);evm.TU.Contig26.259(sol1);evm.TU.Contig12.89(gap1);evm.TU.Contig22.640(dop1);evm.TU.Contig22.317(GCN5);evm.TU.Contig1.32(cdc42);evm.TU.Contig15.10(VEL2);evm.TU.Contig12.1(…	MSTRG.13639(atf1);MSTRG.1706(PBP1);evm.TU.Contig1.104(CTG1);evm.TU.Contig1.14(MRN1);evm.TU.Contig1.233(mip1);evm.TU.Contig1.241(MCM1);evm.TU.Contig1.281(PIK3C3);evm.TU.Contig1.32(cdc42);evm.TU.Contig1.400(rad3);evm.TU.Contig1.45(MST11);evm.TU.Contig1.88(TEL1);evm.TU.Contig1.89(CUL4A);evm.TU.Contig11.35(SDS23);evm.TU.Contig12.1(ATG1);evm.TU.Contig12.171(grrA);evm.TU.Contig12.2(ATG1);evm.TU.Contig1…
GO:0005703	polytene chromosome puff	15	-0.48609543	-1.3618239	0.09457093	0.30104783	evm.TU.Contig22.398(NGG1);evm.TU.Contig28.122(SPT6);evm.TU.Contig1.127(rpb1);evm.TU.Contig22.622(hrp3);evm.TU.Contig15.14(SPT5);evm.TU.Contig48.483(TRA1);	evm.TU.Contig1.127(rpb1);evm.TU.Contig15.14(SPT5);evm.TU.Contig2.72(rpb3);evm.TU.Contig22.317(GCN5);evm.TU.Contig22.398(NGG1);evm.TU.Contig22.534(TOP1);evm.TU.Contig22.622(hrp3);evm.TU.Contig24.310(SEC13);evm.TU.Contig28.104(rad15);evm.TU.Contig28.122(SPT6);evm.TU.Contig38.221(cclA);evm.TU.Contig48.483(TRA1);evm.TU.Contig48.525(lsk1);evm.TU.Contig52.5(trf-2);evm.TU.Contig54.108(POB3)
GO:0061984	catabolite repression	22	-0.4303625	-1.3617831	0.09863946	0.30046785	evm.TU.Contig23.66(CREA);evm.TU.Contig28.122(SPT6);evm.TU.Contig12.213(lkh1);evm.TU.Contig48.186(lkh1);evm.TU.Contig20.197(creB);evm.TU.Contig24.457(NECHADRAFT_59099);evm.TU.Contig22.647(adv-1);evm.TU.Contig22.85(Ptpn6);evm.TU.Contig22.110(AcuM);	evm.TU.Contig12.213(lkh1);evm.TU.Contig2.14(nmr);evm.TU.Contig2.281(GB-1);evm.TU.Contig20.197(creB);evm.TU.Contig22.110(AcuM);evm.TU.Contig22.647(adv-1);evm.TU.Contig22.85(Ptpn6);evm.TU.Contig23.110(asd-4);evm.TU.Contig23.399(cpc-2);evm.TU.Contig23.437(cwf17);evm.TU.Contig23.66(CREA);evm.TU.Contig24.457(NECHADRAFT_59099);evm.TU.Contig24.475(VPS25);evm.TU.Contig24.507(creC);evm.TU.Contig28.122(SPT…
GO:0035384	thioester biosynthetic process	75	-0.3368144	-1.3613288	0.05320814	0.30064902	evm.TU.Contig31.1137(NCU05000);evm.TU.Contig24.460(CTHT_0041430);evm.TU.Contig48.130(ATRR);evm.TU.Contig31.813(FAT1);evm.TU.Contig48.321(sfmB);evm.TU.Contig22.58(acdB);evm.TU.Contig24.215(NRPS2);evm.TU.Contig24.703(oryP);evm.TU.Contig12.435(acu-5);evm.TU.Contig47.230(SID4);evm.TU.Contig26.119(sidI);evm.TU.Contig38.153(NRPS4);evm.TU.Contig31.1105(ungA');evm.TU.Contig1.178(easD);evm.TU.Contig24.636…	MSTRG.11865(--);evm.TU.Contig1.178(easD);evm.TU.Contig1.27(CTHT_0069820);evm.TU.Contig1.362(MPC3);evm.TU.Contig11.122(apmA);evm.TU.Contig11.42(pdcA);evm.TU.Contig12.343(SPBC646.07c);evm.TU.Contig12.435(acu-5);evm.TU.Contig12.55(CCL7);evm.TU.Contig2.101(PROQFM164_S04g000523);evm.TU.Contig2.280(vrtB);evm.TU.Contig22.106(lnaA);evm.TU.Contig22.135(oryP);evm.TU.Contig22.140(dtxS1);evm.TU.Contig22.142(…
GO:0031455	glycine betaine metabolic process	24	-0.42061394	-1.3612926	0.113274336	0.30006742	evm.TU.Contig31.470(Aldh5a1);evm.TU.Contig38.183(Chdh);evm.TU.Contig22.416(vdh);evm.TU.Contig22.246(betA);evm.TU.Contig22.492(FAO2);evm.TU.Contig24.223(betB);evm.TU.Contig27.33(Chdh);	evm.TU.Contig1.250(SPBC21C3.15c);evm.TU.Contig12.262(CLAH10);evm.TU.Contig2.146(patE);evm.TU.Contig20.95(prnC);evm.TU.Contig22.246(betA);evm.TU.Contig22.291(patE);evm.TU.Contig22.311(padh1);evm.TU.Contig22.416(vdh);evm.TU.Contig22.492(FAO2);evm.TU.Contig24.222(codA);evm.TU.Contig24.223(betB);evm.TU.Contig26.271(Vejahgd);evm.TU.Contig27.33(Chdh);evm.TU.Contig28.174(cicC);evm.TU.Contig28.4(betA);ev…
[truncated: 3,596 more rows]
